# Supplementary material for: Crystal structure and fluorescence of 1-[8-phenyl-9-(phenyl­ethyn­yl)-4H-benzo[def]carbazol-4-yl]ethan-1-one
Source: Acta Crystallogr E Crystallogr Commun. 2022 May 13;78(Pt 6):590–3. doi: 10.1107/S2056989022004509 (PMC9431799; doi:10.1107/S2056989022004509)
Supplement: Supplementary file 1 [file e-78-00590-sup1.cif]

##############################################################################
#                                                                            #
# This CIF contains the data in a paper accepted for publication in          #
# Acta Crystallographica Section E. It conforms to the requirements of       #
# Notes for Authors for Acta Crystallographica Section E, and has been       #
# peer reviewed under the auspices of the IUCr Commission on Journals.       #
#                                                                            #
# Full details of the Crystallographic Information File format               #
# are given in the paper "The Crystallographic Information File (CIF):       #
# a New Standard Archive File for Crystallography" by S. R. Hall, F. H.      #
# Allen and I. D. Brown [Acta Cryst. (1991), A47, 655-685].                  #
#                                                                            #
# The current version of the core CIF dictionary is obtainable from          #
# ftp://ftp.iucr.org/pub/cif_core.dic.                                       #
#                                                                            #
# Software is freely available for graphical display of the structure(s)     #
# in this CIF. For information consult the CIF software page                 #
# http://www.iucr.org/resources/cif/software.                                #
#                                                                            #
# This file may be used for bona fide research purposes within the           #
# scientific community so long as proper attribution is given to the journal # 
# article from which it was obtained.                                        #
#                                                                            #
##############################################################################
data_I
_audit_creation_method     SHELXL-2014/6
_journal_date_recd_electronic     2022-02-02
_journal_date_accepted     2022-04-28
_journal_name_full     'Acta Crystallographica, Section E'
_journal_year     2022
_journal_volume     78
_journal_issue      6
_journal_page_first     0
_journal_page_last     0
_journal_paper_category     GO
_journal_paper_doi     10.1107/S2056989022004509
_journal_coeditor_code     EX2054
_publ_contact_author_name     'Chuang, Shih-Ching'
_publ_contact_author_address
;
Department of Applied Chemistry, National Yang Ming Chiao Tung University,
Hsinchu 30010, Taiwan
;
_publ_contact_author_email     jscchuang@nycu.edu.tw
_publ_section_title
;\
Crystal structure and fluorescence of
1-[8-phenyl-9-(phenylethynyl)-4<i>H</i>-benzo[<i>def</i>]carbazol-4-yl]ethan-\
1-one
;
loop_
    _publ_author_name
    _publ_author_footnote
    _publ_author_address
    'Hsiao, Huan-Chang' .
;
Department of Applied Chemistry, National Yang Ming Chiao Tung University,
Hsinchu 300093,
Taiwan
;
    'Chen, Pei-Lin' .
;
Department of Chemistry, National Tsing Hua University, Hsinchu 300044, Taiwan
;
    'Chuang, Shih-Ching' .
;
Department of Applied Chemistry, National Yang Ming Chiao Tung University,
Hsinchu 30010, Taiwan
;
_publ_section_synopsis
;
A dual emissive fluorescent substituted benzo[<i>def</i>]carbazole was obtained
through C---H bond activation catalysed by Pd(OAc)~2~. It crystallizes in the
monoclinic space group <i>P</i>2~1~/<i>n</i>.
;
_chemical_name_systematic
;\
1-[8-Phenyl-9-(phenylethynyl)-4<i>H</i>-benzo[<i>def</i>]carbazol-4-yl]ethan-\
1-one
;
_chemical_name_common     ?
_chemical_formula_moiety     'C60 H38 N2 O2'
_chemical_formula_sum     'C60 H38 N2 O2'
_chemical_formula_iupac     'C60 H38 N2 O2'
_chemical_formula_weight     818.92
_chemical_melting_point     ?
_space_group_crystal_system     monoclinic
_space_group_name_H-M_alt     'P 21/n'
_space_group_name_Hall     '-P 2yn'
loop_
    _space_group_symop_operation_xyz
    'x, y, z'
    '-x+1/2, y+1/2, -z+1/2'
    '-x, -y, -z'
    'x-1/2, -y-1/2, z-1/2'
_cell_length_a     15.835(2)
_cell_length_b     7.0408(8)
_cell_length_c     37.245(4)
_cell_angle_alpha     90
_cell_angle_beta     96.464(4)
_cell_angle_gamma     90
_cell_volume     4126.0(8)
_cell_formula_units_Z     4
_cell_measurement_reflns_used     4269
_cell_measurement_theta_min     2.5890
_cell_measurement_theta_max     26.1504
_cell_measurement_temperature     100(2)
_exptl_crystal_description     lamellar
_exptl_crystal_colour     colorless
_exptl_crystal_size_max     0.10
_exptl_crystal_size_mid     0.04
_exptl_crystal_size_min     0.01
_exptl_crystal_density_diffrn     1.318
_exptl_crystal_density_meas     ?
_exptl_crystal_density_method     'not measured'
_exptl_crystal_F_000     1712
_exptl_absorpt_coefficient_mu     0.079
_exptl_absorpt_correction_type     multi-scan
_exptl_absorpt_process_details
;
(SADABS; Bruker, 2013)
;
_exptl_absorpt_correction_T_min     0.6625
_exptl_absorpt_correction_T_max     0.7454
_diffrn_ambient_temperature     100(2)
_diffrn_source     ?
_diffrn_radiation_type     MoK\a
_diffrn_radiation_wavelength     0.71073
_diffrn_measurement_device_type     'Bruker APEXII CCD'
_diffrn_measurement_method     '\f and \w scans'
_diffrn_detector_area_resol_mean     8.3333
_diffrn_reflns_number     24738
_diffrn_reflns_av_R_equivalents     0.0498
_diffrn_reflns_av_unetI/netI     0.0643
_diffrn_reflns_theta_min     2.589
_diffrn_reflns_theta_max     26.455
_diffrn_reflns_theta_full     25.242
_diffrn_measured_fraction_theta_max     0.997
_diffrn_measured_fraction_theta_full     0.999
_diffrn_reflns_limit_h_min     -19
_diffrn_reflns_limit_h_max     19
_diffrn_reflns_limit_k_min     -7
_diffrn_reflns_limit_k_max     8
_diffrn_reflns_limit_l_min     -46
_diffrn_reflns_limit_l_max     29
_refine_special_details     ?
_reflns_number_total     8499
_reflns_number_gt     5655
_reflns_threshold_expression     'I > 2\s(I)'
_refine_ls_structure_factor_coef     Fsqd
_refine_ls_matrix_type     full
_refine_ls_R_factor_all     0.0907
_refine_ls_R_factor_gt     0.0496
_refine_ls_wR_factor_gt     0.0976
_refine_ls_wR_factor_ref     0.1130
_refine_ls_goodness_of_fit_ref     1.003
_refine_ls_restrained_S_all     1.003
_refine_ls_number_reflns     8499
_refine_ls_number_parameters     579
_refine_ls_number_restraints     0
_refine_ls_hydrogen_treatment     constr
_refine_ls_weighting_scheme     calc
_refine_ls_weighting_details
              'w=1/[\s^2^(Fo^2^)+(0.0436P)^2^+1.1066P] where P=(Fo^2^+2Fc^2^)/3'
_atom_sites_solution_hydrogens     geom
_atom_sites_solution_primary     ?
_atom_sites_solution_secondary     ?
_refine_ls_shift/su_max     0.001
_refine_ls_shift/su_mean     0.000
_refine_diff_density_max     0.205
_refine_diff_density_min     -0.211
_refine_ls_extinction_method     none
_refine_ls_extinction_coef     .
loop_
    _atom_type_symbol
    _atom_type_description
    _atom_type_scat_dispersion_real
    _atom_type_scat_dispersion_imag
    _atom_type_scat_source
    'C' 'C' 0.0033 0.0016
                         'International Tables Vol C Tables 4.2.6.8 and 6.1.1.4'
    'H' 'H' 0.0000 0.0000
                         'International Tables Vol C Tables 4.2.6.8 and 6.1.1.4'
    'N' 'N' 0.0061 0.0033
                         'International Tables Vol C Tables 4.2.6.8 and 6.1.1.4'
    'O' 'O' 0.0106 0.0060
                         'International Tables Vol C Tables 4.2.6.8 and 6.1.1.4'
_computing_data_collection
;
APEX2 (Bruker, 2013)
;
_computing_cell_refinement
;
SAINT (Bruker, 2013)
;
_computing_data_reduction
;
SAINT (Bruker, 2013)
;
_computing_structure_solution
;
<i>SHELXD</i> (Sheldrick, 2008)
;
_computing_structure_refinement
;
<i>SHELXL2014/6</i> (Sheldrick, 2015)
;
_computing_molecular_graphics
;
SHELXTL (Sheldrick, 2008)
;
_computing_publication_material
;
SHELXTL (Sheldrick, 2008)
;
loop_
    _atom_site_type_symbol
    _atom_site_label
    _atom_site_fract_x
    _atom_site_fract_y
    _atom_site_fract_z
    _atom_site_U_iso_or_equiv
    _atom_site_adp_type
    _atom_site_calc_flag
    _atom_site_occupancy
    _atom_site_disorder_assembly
    _atom_site_disorder_group
    O O1 0.74487(10) 0.1747(2) 0.68964(4) 0.0415(4) Uani d 1 . .
    O O2 0.22802(9) 0.3551(2) 0.34700(4) 0.0362(4) Uani d 1 . .
    N N1 0.65540(10) 0.1891(2) 0.63820(4) 0.0240(4) Uani d 1 . .
    N N2 0.34803(10) 0.2839(2) 0.32282(4) 0.0206(4) Uani d 1 . .
    C C1 0.80629(14) 0.1151(4) 0.63534(6) 0.0419(6) Uani d 1 . .
    H H1A 0.8596 0.1073 0.6514 0.063 Uiso calc 1 . .
    H H1B 0.8110 0.2147 0.6173 0.063 Uiso calc 1 . .
    H H1C 0.7950 -0.0070 0.6231 0.063 Uiso calc 1 . .
    C C2 0.73527(13) 0.1615(3) 0.65688(6) 0.0303(5) Uani d 1 . .
    C C3 0.58209(13) 0.2340(3) 0.65598(5) 0.0224(4) Uani d 1 . .
    C C4 0.51389(13) 0.2467(3) 0.62913(5) 0.0201(4) Uani d 1 . .
    C C5 0.43028(13) 0.2837(3) 0.63400(5) 0.0208(4) Uani d 1 . .
    C C6 0.37150(12) 0.2849(2) 0.60078(5) 0.0186(4) Uani d 1 . .
    C C7 0.28426(13) 0.3221(3) 0.60435(5) 0.0211(4) Uani d 1 . .
    C C8 0.21214(13) 0.3538(3) 0.60968(5) 0.0219(4) Uani d 1 . .
    C C9 0.12705(12) 0.4010(3) 0.61566(5) 0.0210(4) Uani d 1 . .
    C C10 0.05863(13) 0.3555(3) 0.59016(5) 0.0249(5) Uani d 1 . .
    H H10 0.0683 0.2903 0.5687 0.030 Uiso calc 1 . .
    C C11 -0.02299(14) 0.4048(3) 0.59603(5) 0.0308(5) Uani d 1 . .
    H H11 -0.0692 0.3734 0.5785 0.037 Uiso calc 1 . .
    C C12 -0.03801(14) 0.4993(3) 0.62720(6) 0.0316(5) Uani d 1 . .
    H H12 -0.0943 0.5333 0.6311 0.038 Uiso calc 1 . .
    C C13 0.62873(12) 0.1764(3) 0.59994(5) 0.0208(4) Uani d 1 . .
    C C14 0.66663(12) 0.1343(3) 0.56942(5) 0.0235(4) Uani d 1 . .
    H H14 0.7255 0.1056 0.5706 0.028 Uiso calc 1 . .
    C C15 0.61385(12) 0.1359(3) 0.53622(5) 0.0227(4) Uani d 1 . .
    H H15 0.6392 0.1070 0.5149 0.027 Uiso calc 1 . .
    C C16 0.52804(12) 0.1766(3) 0.53256(5) 0.0196(4) Uani d 1 . .
    H H16 0.4963 0.1764 0.5093 0.024 Uiso calc 1 . .
    C C17 0.48803(12) 0.2183(2) 0.56351(5) 0.0167(4) Uani d 1 . .
    C C18 0.39959(12) 0.2569(2) 0.56697(5) 0.0173(4) Uani d 1 . .
    C C19 0.11147(13) 0.4960(3) 0.64717(5) 0.0253(5) Uani d 1 . .
    H H19 0.1573 0.5273 0.6649 0.030 Uiso calc 1 . .
    C C20 0.02936(14) 0.5442(3) 0.65260(6) 0.0305(5) Uani d 1 . .
    H H20 0.0191 0.6089 0.6741 0.037 Uiso calc 1 . .
    C C21 0.41488(14) 0.3148(3) 0.67003(5) 0.0245(5) Uani d 1 . .
    H H21 0.3592 0.3426 0.6758 0.029 Uiso calc 1 . .
    C C22 0.48259(14) 0.3041(3) 0.69689(5) 0.0299(5) Uani d 1 . .
    H H22 0.4711 0.3260 0.7210 0.036 Uiso calc 1 . .
    C C23 0.56690(14) 0.2634(3) 0.69129(5) 0.0287(5) Uani d 1 . .
    H H23 0.6110 0.2564 0.7108 0.034 Uiso calc 1 . .
    C C24 0.54160(12) 0.2140(3) 0.59572(5) 0.0188(4) Uani d 1 . .
    C C25 0.33834(11) 0.2660(3) 0.53370(5) 0.0177(4) Uani d 1 . .
    C C26 0.34917(12) 0.3975(3) 0.50668(5) 0.0202(4) Uani d 1 . .
    H H26 0.3961 0.4823 0.5095 0.024 Uiso calc 1 . .
    C C27 0.29199(13) 0.4057(3) 0.47564(5) 0.0247(5) Uani d 1 . .
    H H27 0.2998 0.4966 0.4574 0.030 Uiso calc 1 . .
    C C28 0.22389(12) 0.2826(3) 0.47107(5) 0.0253(5) Uani d 1 . .
    H H28 0.1848 0.2886 0.4498 0.030 Uiso calc 1 . .
    C C29 0.21288(12) 0.1506(3) 0.49758(5) 0.0251(5) Uani d 1 . .
    H H29 0.1664 0.0647 0.4945 0.030 Uiso calc 1 . .
    C C30 0.26971(12) 0.1436(3) 0.52868(5) 0.0218(4) Uani d 1 . .
    H H30 0.2614 0.0531 0.5469 0.026 Uiso calc 1 . .
    C C31 0.98472(13) 0.2404(3) 0.48214(5) 0.0291(5) Uani d 1 . .
    H H31 1.0332 0.2476 0.4996 0.035 Uiso calc 1 . .
    C C32 0.90969(13) 0.3266(3) 0.48863(5) 0.0263(5) Uani d 1 . .
    H H32 0.9069 0.3943 0.5105 0.032 Uiso calc 1 . .
    C C33 0.83845(12) 0.3151(3) 0.46351(5) 0.0219(4) Uani d 1 . .
    H H33 0.7868 0.3739 0.4682 0.026 Uiso calc 1 . .
    C C34 0.84273(12) 0.2167(3) 0.43118(5) 0.0185(4) Uani d 1 . .
    C C35 0.76930(12) 0.2040(3) 0.40509(5) 0.0189(4) Uani d 1 . .
    C C36 0.70893(12) 0.1952(3) 0.38286(5) 0.0185(4) Uani d 1 . .
    C C37 0.63290(12) 0.1977(2) 0.35821(5) 0.0175(4) Uani d 1 . .
    C C38 0.55469(12) 0.2330(2) 0.37392(5) 0.0179(4) Uani d 1 . .
    C C39 0.48281(12) 0.2459(2) 0.34919(5) 0.0177(4) Uani d 1 . .
    C C40 0.40077(12) 0.2841(3) 0.35681(5) 0.0196(4) Uani d 1 . .
    C C41 0.26149(13) 0.3182(3) 0.32008(5) 0.0254(5) Uani d 1 . .
    C C42 0.21216(13) 0.3046(3) 0.28353(5) 0.0331(5) Uani d 1 . .
    H H42A 0.1520 0.3293 0.2855 0.050 Uiso calc 1 . .
    H H42B 0.2186 0.1770 0.2737 0.050 Uiso calc 1 . .
    H H42C 0.2336 0.3987 0.2674 0.050 Uiso calc 1 . .
    C C43 0.98923(13) 0.1438(3) 0.45019(5) 0.0283(5) Uani d 1 . .
    H H43 1.0409 0.0847 0.4457 0.034 Uiso calc 1 . .
    C C44 0.91876(12) 0.1324(3) 0.42466(5) 0.0237(5) Uani d 1 . .
    H H44 0.9224 0.0667 0.4026 0.028 Uiso calc 1 . .
    C C45 0.63535(12) 0.1767(2) 0.32106(5) 0.0176(4) Uani d 1 . .
    C C46 0.55753(12) 0.1896(2) 0.29627(5) 0.0175(4) Uani d 1 . .
    C C47 0.54453(12) 0.1717(3) 0.25823(5) 0.0214(4) Uani d 1 . .
    H H47 0.5908 0.1441 0.2449 0.026 Uiso calc 1 . .
    C C48 0.46346(12) 0.1948(3) 0.24062(5) 0.0232(4) Uani d 1 . .
    H H48 0.4565 0.1837 0.2150 0.028 Uiso calc 1 . .
    C C49 0.39071(12) 0.2335(3) 0.25765(5) 0.0224(4) Uani d 1 . .
    H H49 0.3365 0.2495 0.2442 0.027 Uiso calc 1 . .
    C C50 0.40171(12) 0.2472(3) 0.29484(5) 0.0196(4) Uani d 1 . .
    C C51 0.48426(12) 0.2248(2) 0.31221(5) 0.0181(4) Uani d 1 . .
    C C52 0.71793(12) 0.1450(3) 0.30673(5) 0.0184(4) Uani d 1 . .
    C C53 0.74376(12) 0.2607(3) 0.27948(5) 0.0213(4) Uani d 1 . .
    H H53 0.7066 0.3564 0.2689 0.026 Uiso calc 1 . .
    C C54 0.82284(12) 0.2372(3) 0.26773(5) 0.0220(4) Uani d 1 . .
    H H54 0.8395 0.3167 0.2492 0.026 Uiso calc 1 . .
    C C55 0.87774(12) 0.0993(3) 0.28276(5) 0.0232(4) Uani d 1 . .
    H H55 0.9325 0.0852 0.2749 0.028 Uiso calc 1 . .
    C C56 0.85243(12) -0.0183(3) 0.30930(5) 0.0227(5) Uani d 1 . .
    H H56 0.8897 -0.1148 0.3195 0.027 Uiso calc 1 . .
    C C57 0.77323(12) 0.0036(3) 0.32107(5) 0.0201(4) Uani d 1 . .
    H H57 0.7564 -0.0788 0.3392 0.024 Uiso calc 1 . .
    C C58 0.54071(12) 0.2608(3) 0.41017(5) 0.0209(4) Uani d 1 . .
    H H58 0.5867 0.2545 0.4289 0.025 Uiso calc 1 . .
    C C59 0.45910(13) 0.2973(3) 0.41824(5) 0.0225(4) Uani d 1 . .
    H H59 0.4510 0.3150 0.4429 0.027 Uiso calc 1 . .
    C C60 0.38710(13) 0.3102(3) 0.39243(5) 0.0227(4) Uani d 1 . .
    H H60 0.3321 0.3354 0.3992 0.027 Uiso calc 1 . .
loop_
    _atom_site_aniso_label
    _atom_site_aniso_U_11
    _atom_site_aniso_U_22
    _atom_site_aniso_U_33
    _atom_site_aniso_U_12
    _atom_site_aniso_U_13
    _atom_site_aniso_U_23
    O1 0.0442(10) 0.0477(10) 0.0288(9) -0.0090(8) -0.0134(7) 0.0041(7)
    O2 0.0260(8) 0.0502(10) 0.0333(9) 0.0050(7) 0.0069(7) -0.0010(7)
    N1 0.0293(10) 0.0201(9) 0.0207(8) -0.0037(7) -0.0054(7) 0.0012(7)
    N2 0.0204(9) 0.0200(9) 0.0208(8) -0.0013(7) 0.0002(7) 0.0002(7)
    C1 0.0284(13) 0.0526(16) 0.0417(14) -0.0024(11) -0.0091(11) 0.0081(11)
    C2 0.0311(12) 0.0246(12) 0.0319(12) -0.0068(9) -0.0109(10) 0.0046(9)
    C3 0.0301(11) 0.0140(10) 0.0224(10) -0.0064(9) -0.0003(9) 0.0014(8)
    C4 0.0327(12) 0.0111(10) 0.0162(9) -0.0051(8) 0.0011(8) 0.0002(7)
    C5 0.0335(12) 0.0105(9) 0.0190(10) -0.0055(8) 0.0051(8) 0.0006(7)
    C6 0.0263(11) 0.0092(9) 0.0209(10) -0.0028(8) 0.0047(8) 0.0008(7)
    C7 0.0324(12) 0.0138(10) 0.0176(10) -0.0010(9) 0.0053(9) 0.0016(7)
    C8 0.0335(12) 0.0127(10) 0.0201(10) -0.0024(9) 0.0062(9) 0.0029(8)
    C9 0.0286(11) 0.0148(10) 0.0209(10) -0.0008(8) 0.0086(9) 0.0038(8)
    C10 0.0349(12) 0.0189(11) 0.0215(10) -0.0031(9) 0.0059(9) -0.0026(8)
    C11 0.0307(12) 0.0308(12) 0.0305(12) -0.0039(10) 0.0018(10) 0.0014(9)
    C12 0.0257(12) 0.0291(13) 0.0418(13) -0.0011(10) 0.0116(10) -0.0002(10)
    C13 0.0281(11) 0.0119(10) 0.0210(10) -0.0047(8) -0.0026(8) 0.0006(8)
    C14 0.0208(11) 0.0201(11) 0.0292(11) -0.0014(8) 0.0014(9) 0.0006(8)
    C15 0.0278(11) 0.0198(11) 0.0214(10) -0.0014(9) 0.0059(9) -0.0010(8)
    C16 0.0249(11) 0.0160(10) 0.0174(9) -0.0035(8) 0.0003(8) 0.0010(7)
    C17 0.0245(10) 0.0093(9) 0.0161(9) -0.0025(8) 0.0022(8) 0.0003(7)
    C18 0.0237(10) 0.0093(9) 0.0190(9) -0.0025(8) 0.0025(8) 0.0015(7)
    C19 0.0319(12) 0.0237(11) 0.0212(10) -0.0050(9) 0.0072(9) -0.0024(8)
    C20 0.0368(13) 0.0281(12) 0.0294(11) -0.0044(10) 0.0155(10) -0.0078(9)
    C21 0.0398(13) 0.0161(11) 0.0189(10) -0.0057(9) 0.0087(9) -0.0009(8)
    C22 0.0514(15) 0.0230(12) 0.0161(10) -0.0101(10) 0.0066(10) -0.0016(8)
    C23 0.0476(14) 0.0197(11) 0.0170(10) -0.0106(10) -0.0045(9) 0.0002(8)
    C24 0.0256(11) 0.0116(9) 0.0191(9) -0.0039(8) 0.0021(8) -0.0007(7)
    C25 0.0200(10) 0.0163(10) 0.0173(9) 0.0027(8) 0.0048(8) -0.0004(7)
    C26 0.0229(11) 0.0180(10) 0.0200(10) -0.0017(8) 0.0044(8) -0.0008(8)
    C27 0.0318(12) 0.0230(11) 0.0199(10) 0.0038(9) 0.0061(9) 0.0034(8)
    C28 0.0248(11) 0.0266(12) 0.0235(10) 0.0059(9) -0.0014(9) -0.0001(9)
    C29 0.0204(11) 0.0239(11) 0.0304(11) -0.0002(9) -0.0001(9) 0.0000(9)
    C30 0.0237(11) 0.0191(11) 0.0233(10) -0.0020(8) 0.0056(8) 0.0032(8)
    C31 0.0277(12) 0.0270(12) 0.0290(11) -0.0037(10) -0.0126(9) 0.0031(9)
    C32 0.0361(13) 0.0231(11) 0.0185(10) -0.0037(9) -0.0018(9) -0.0025(8)
    C33 0.0248(11) 0.0193(11) 0.0212(10) -0.0018(8) 0.0006(8) 0.0007(8)
    C34 0.0229(10) 0.0128(10) 0.0190(9) -0.0033(8) -0.0012(8) 0.0040(7)
    C35 0.0236(11) 0.0142(10) 0.0184(10) -0.0023(8) 0.0005(8) 0.0021(7)
    C36 0.0251(11) 0.0132(10) 0.0174(9) -0.0020(8) 0.0030(9) 0.0011(7)
    C37 0.0228(10) 0.0101(9) 0.0183(9) -0.0020(8) -0.0029(8) 0.0024(7)
    C38 0.0242(10) 0.0097(9) 0.0190(9) -0.0037(8) -0.0011(8) 0.0009(7)
    C39 0.0241(11) 0.0120(10) 0.0170(9) -0.0019(8) 0.0021(8) 0.0005(7)
    C40 0.0241(11) 0.0126(10) 0.0211(10) -0.0039(8) -0.0010(8) 0.0001(8)
    C41 0.0234(11) 0.0207(11) 0.0317(11) 0.0011(9) 0.0017(9) 0.0029(9)
    C42 0.0226(11) 0.0424(14) 0.0328(12) 0.0048(10) -0.0031(9) 0.0055(10)
    C43 0.0224(11) 0.0247(12) 0.0362(12) 0.0028(9) -0.0034(9) -0.0006(9)
    C44 0.0297(12) 0.0167(11) 0.0236(10) -0.0021(9) -0.0015(9) -0.0016(8)
    C45 0.0217(10) 0.0104(9) 0.0199(9) -0.0020(8) -0.0017(8) 0.0015(7)
    C46 0.0227(10) 0.0112(9) 0.0178(9) -0.0021(8) -0.0009(8) 0.0004(7)
    C47 0.0251(11) 0.0192(10) 0.0195(10) 0.0000(8) 0.0004(8) -0.0002(8)
    C48 0.0297(12) 0.0233(11) 0.0155(9) -0.0015(9) -0.0025(8) -0.0012(8)
    C49 0.0237(11) 0.0207(11) 0.0211(10) -0.0012(9) -0.0056(8) 0.0012(8)
    C50 0.0221(10) 0.0137(10) 0.0225(10) -0.0010(8) 0.0008(8) -0.0007(8)
    C51 0.0227(10) 0.0117(9) 0.0188(10) -0.0031(8) -0.0024(8) 0.0001(7)
    C52 0.0230(10) 0.0153(10) 0.0160(9) -0.0026(8) -0.0019(8) -0.0018(7)
    C53 0.0277(11) 0.0176(10) 0.0174(9) -0.0003(9) -0.0033(8) 0.0012(8)
    C54 0.0303(11) 0.0201(11) 0.0152(9) -0.0056(9) 0.0014(8) 0.0013(8)
    C55 0.0234(11) 0.0268(11) 0.0195(10) -0.0016(9) 0.0035(8) -0.0025(8)
    C56 0.0258(11) 0.0210(11) 0.0201(10) 0.0053(9) -0.0024(9) 0.0003(8)
    C57 0.0260(11) 0.0168(10) 0.0171(10) -0.0021(8) 0.0000(8) 0.0017(7)
    C58 0.0296(11) 0.0149(10) 0.0177(10) -0.0038(8) 0.0002(8) 0.0010(7)
    C59 0.0337(12) 0.0179(10) 0.0167(9) -0.0047(9) 0.0052(9) 0.0011(8)
    C60 0.0266(11) 0.0167(11) 0.0256(11) -0.0037(8) 0.0064(9) -0.0011(8)
_geom_special_details
;
 All esds (except the esd in the dihedral angle between two l.s. planes)
 are estimated using the full covariance matrix.  The cell esds are taken
 into account individually in the estimation of esds in distances, angles
 and torsion angles; correlations between esds in cell parameters are only
 used when they are defined by crystal symmetry.  An approximate (isotropic)
 treatment of cell esds is used for estimating esds involving l.s. planes.
;
loop_
    _geom_bond_atom_site_label_1
    _geom_bond_atom_site_label_2
    _geom_bond_site_symmetry_2
    _geom_bond_distance
    _geom_bond_publ_flag
    O1 C2 . 1.216(2) ?
    O2 C41 . 1.214(2) ?
    N1 C2 . 1.387(3) ?
    N1 C3 . 1.435(3) ?
    N1 C13 . 1.443(2) ?
    N2 C41 . 1.384(2) ?
    N2 C40 . 1.436(2) ?
    N2 C50 . 1.440(2) ?
    C1 C2 . 1.489(3) ?
    C1 H1A . 0.9800 ?
    C1 H1B . 0.9800 ?
    C1 H1C . 0.9800 ?
    C3 C23 . 1.379(3) ?
    C3 C4 . 1.390(3) ?
    C4 C5 . 1.381(3) ?
    C4 C24 . 1.385(3) ?
    C5 C21 . 1.408(2) ?
    C5 C6 . 1.462(3) ?
    C6 C18 . 1.396(2) ?
    C6 C7 . 1.427(3) ?
    C7 C8 . 1.202(3) ?
    C8 C9 . 1.429(3) ?
    C9 C10 . 1.395(3) ?
    C9 C19 . 1.396(3) ?
    C10 C11 . 1.379(3) ?
    C10 H10 . 0.9500 ?
    C11 C12 . 1.382(3) ?
    C11 H11 . 0.9500 ?
    C12 C20 . 1.380(3) ?
    C12 H12 . 0.9500 ?
    C13 C14 . 1.376(3) ?
    C13 C24 . 1.396(3) ?
    C14 C15 . 1.412(3) ?
    C14 H14 . 0.9500 ?
    C15 C16 . 1.380(3) ?
    C15 H15 . 0.9500 ?
    C16 C17 . 1.407(2) ?
    C16 H16 . 0.9500 ?
    C17 C24 . 1.390(2) ?
    C17 C18 . 1.447(3) ?
    C18 C25 . 1.487(2) ?
    C19 C20 . 1.380(3) ?
    C19 H19 . 0.9500 ?
    C20 H20 . 0.9500 ?
    C21 C22 . 1.384(3) ?
    C21 H21 . 0.9500 ?
    C22 C23 . 1.404(3) ?
    C22 H22 . 0.9500 ?
    C23 H23 . 0.9500 ?
    C25 C30 . 1.383(3) ?
    C25 C26 . 1.392(2) ?
    C26 C27 . 1.387(2) ?
    C26 H26 . 0.9500 ?
    C27 C28 . 1.379(3) ?
    C27 H27 . 0.9500 ?
    C28 C29 . 1.382(3) ?
    C28 H28 . 0.9500 ?
    C29 C30 . 1.386(3) ?
    C29 H29 . 0.9500 ?
    C30 H30 . 0.9500 ?
    C31 C32 . 1.379(3) ?
    C31 C43 . 1.380(3) ?
    C31 H31 . 0.9500 ?
    C32 C33 . 1.385(3) ?
    C32 H32 . 0.9500 ?
    C33 C34 . 1.397(2) ?
    C33 H33 . 0.9500 ?
    C34 C44 . 1.388(3) ?
    C34 C35 . 1.432(3) ?
    C35 C36 . 1.194(2) ?
    C36 C37 . 1.430(3) ?
    C37 C45 . 1.396(2) ?
    C37 C38 . 1.450(3) ?
    C38 C39 . 1.384(2) ?
    C38 C58 . 1.406(2) ?
    C39 C40 . 1.387(3) ?
    C39 C51 . 1.388(2) ?
    C40 C60 . 1.380(3) ?
    C41 C42 . 1.494(3) ?
    C42 H42A . 0.9800 ?
    C42 H42B . 0.9800 ?
    C42 H42C . 0.9800 ?
    C43 C44 . 1.384(3) ?
    C43 H43 . 0.9500 ?
    C44 H44 . 0.9500 ?
    C45 C46 . 1.457(2) ?
    C45 C52 . 1.484(3) ?
    C46 C51 . 1.384(3) ?
    C46 C47 . 1.414(2) ?
    C47 C48 . 1.384(3) ?
    C47 H47 . 0.9500 ?
    C48 C49 . 1.403(3) ?
    C48 H48 . 0.9500 ?
    C49 C50 . 1.380(2) ?
    C49 H49 . 0.9500 ?
    C50 C51 . 1.401(3) ?
    C52 C57 . 1.392(2) ?
    C52 C53 . 1.398(3) ?
    C53 C54 . 1.382(3) ?
    C53 H53 . 0.9500 ?
    C54 C55 . 1.379(3) ?
    C54 H54 . 0.9500 ?
    C55 C56 . 1.383(3) ?
    C55 H55 . 0.9500 ?
    C56 C57 . 1.383(3) ?
    C56 H56 . 0.9500 ?
    C57 H57 . 0.9500 ?
    C58 C59 . 1.384(3) ?
    C58 H58 . 0.9500 ?
    C59 C60 . 1.409(3) ?
    C59 H59 . 0.9500 ?
    C60 H60 . 0.9500 ?
loop_
    _geom_angle_atom_site_label_1
    _geom_angle_atom_site_label_2
    _geom_angle_atom_site_label_3
    _geom_angle_site_symmetry_1
    _geom_angle_site_symmetry_3
    _geom_angle
    _geom_angle_publ_flag
    C2 N1 C3 . . 122.60(16) ?
    C2 N1 C13 . . 129.48(17) ?
    C3 N1 C13 . . 107.90(15) ?
    C41 N2 C40 . . 122.53(16) ?
    C41 N2 C50 . . 129.64(15) ?
    C40 N2 C50 . . 107.81(14) ?
    C2 C1 H1A . . 109.5 ?
    C2 C1 H1B . . 109.5 ?
    H1A C1 H1B . . 109.5 ?
    C2 C1 H1C . . 109.5 ?
    H1A C1 H1C . . 109.5 ?
    H1B C1 H1C . . 109.5 ?
    O1 C2 N1 . . 119.8(2) ?
    O1 C2 C1 . . 122.72(19) ?
    N1 C2 C1 . . 117.51(18) ?
    C23 C3 C4 . . 118.14(19) ?
    C23 C3 N1 . . 135.25(18) ?
    C4 C3 N1 . . 106.60(16) ?
    C5 C4 C24 . . 123.70(17) ?
    C5 C4 C3 . . 126.63(17) ?
    C24 C4 C3 . . 109.67(18) ?
    C4 C5 C21 . . 115.21(17) ?
    C4 C5 C6 . . 114.73(16) ?
    C21 C5 C6 . . 130.06(19) ?
    C18 C6 C7 . . 121.34(16) ?
    C18 C6 C5 . . 121.69(17) ?
    C7 C6 C5 . . 116.94(16) ?
    C8 C7 C6 . . 175.84(19) ?
    C7 C8 C9 . . 177.2(2) ?
    C10 C9 C19 . . 119.00(18) ?
    C10 C9 C8 . . 120.92(17) ?
    C19 C9 C8 . . 120.07(18) ?
    C11 C10 C9 . . 120.27(18) ?
    C11 C10 H10 . . 119.9 ?
    C9 C10 H10 . . 119.9 ?
    C10 C11 C12 . . 120.49(19) ?
    C10 C11 H11 . . 119.8 ?
    C12 C11 H11 . . 119.8 ?
    C20 C12 C11 . . 119.5(2) ?
    C20 C12 H12 . . 120.2 ?
    C11 C12 H12 . . 120.2 ?
    C14 C13 C24 . . 117.72(17) ?
    C14 C13 N1 . . 136.29(18) ?
    C24 C13 N1 . . 105.97(16) ?
    C13 C14 C15 . . 116.82(18) ?
    C13 C14 H14 . . 121.6 ?
    C15 C14 H14 . . 121.6 ?
    C16 C15 C14 . . 124.55(18) ?
    C16 C15 H15 . . 117.7 ?
    C14 C15 H15 . . 117.7 ?
    C15 C16 C17 . . 119.42(17) ?
    C15 C16 H16 . . 120.3 ?
    C17 C16 H16 . . 120.3 ?
    C24 C17 C16 . . 114.54(17) ?
    C24 C17 C18 . . 115.48(16) ?
    C16 C17 C18 . . 129.93(16) ?
    C6 C18 C17 . . 121.13(16) ?
    C6 C18 C25 . . 120.12(17) ?
    C17 C18 C25 . . 118.75(15) ?
    C20 C19 C9 . . 119.95(19) ?
    C20 C19 H19 . . 120.0 ?
    C9 C19 H19 . . 120.0 ?
    C19 C20 C12 . . 120.75(19) ?
    C19 C20 H20 . . 119.6 ?
    C12 C20 H20 . . 119.6 ?
    C22 C21 C5 . . 118.5(2) ?
    C22 C21 H21 . . 120.7 ?
    C5 C21 H21 . . 120.7 ?
    C21 C22 C23 . . 125.18(18) ?
    C21 C22 H22 . . 117.4 ?
    C23 C22 H22 . . 117.4 ?
    C3 C23 C22 . . 116.31(18) ?
    C3 C23 H23 . . 121.8 ?
    C22 C23 H23 . . 121.8 ?
    C4 C24 C17 . . 123.23(18) ?
    C4 C24 C13 . . 109.85(16) ?
    C17 C24 C13 . . 126.92(17) ?
    C30 C25 C26 . . 118.41(16) ?
    C30 C25 C18 . . 120.97(16) ?
    C26 C25 C18 . . 120.62(16) ?
    C27 C26 C25 . . 120.55(18) ?
    C27 C26 H26 . . 119.7 ?
    C25 C26 H26 . . 119.7 ?
    C28 C27 C26 . . 120.31(18) ?
    C28 C27 H27 . . 119.8 ?
    C26 C27 H27 . . 119.8 ?
    C27 C28 C29 . . 119.63(18) ?
    C27 C28 H28 . . 120.2 ?
    C29 C28 H28 . . 120.2 ?
    C28 C29 C30 . . 119.96(19) ?
    C28 C29 H29 . . 120.0 ?
    C30 C29 H29 . . 120.0 ?
    C25 C30 C29 . . 121.13(18) ?
    C25 C30 H30 . . 119.4 ?
    C29 C30 H30 . . 119.4 ?
    C32 C31 C43 . . 119.82(18) ?
    C32 C31 H31 . . 120.1 ?
    C43 C31 H31 . . 120.1 ?
    C31 C32 C33 . . 120.55(18) ?
    C31 C32 H32 . . 119.7 ?
    C33 C32 H32 . . 119.7 ?
    C32 C33 C34 . . 119.76(19) ?
    C32 C33 H33 . . 120.1 ?
    C34 C33 H33 . . 120.1 ?
    C44 C34 C33 . . 119.34(17) ?
    C44 C34 C35 . . 120.57(17) ?
    C33 C34 C35 . . 120.09(17) ?
    C36 C35 C34 . . 178.7(2) ?
    C35 C36 C37 . . 174.6(2) ?
    C45 C37 C36 . . 121.32(17) ?
    C45 C37 C38 . . 122.58(16) ?
    C36 C37 C38 . . 116.03(15) ?
    C39 C38 C58 . . 115.03(17) ?
    C39 C38 C37 . . 114.75(16) ?
    C58 C38 C37 . . 130.20(16) ?
    C38 C39 C40 . . 126.57(17) ?
    C38 C39 C51 . . 123.29(18) ?
    C40 C39 C51 . . 110.13(16) ?
    C60 C40 C39 . . 118.30(17) ?
    C60 C40 N2 . . 135.14(18) ?
    C39 C40 N2 . . 106.55(15) ?
    O2 C41 N2 . . 119.81(18) ?
    O2 C41 C42 . . 122.28(18) ?
    N2 C41 C42 . . 117.89(18) ?
    C41 C42 H42A . . 109.5 ?
    C41 C42 H42B . . 109.5 ?
    H42A C42 H42B . . 109.5 ?
    C41 C42 H42C . . 109.5 ?
    H42A C42 H42C . . 109.5 ?
    H42B C42 H42C . . 109.5 ?
    C31 C43 C44 . . 120.33(19) ?
    C31 C43 H43 . . 119.8 ?
    C44 C43 H43 . . 119.8 ?
    C43 C44 C34 . . 120.20(18) ?
    C43 C44 H44 . . 119.9 ?
    C34 C44 H44 . . 119.9 ?
    C37 C45 C46 . . 120.36(17) ?
    C37 C45 C52 . . 119.74(16) ?
    C46 C45 C52 . . 119.89(15) ?
    C51 C46 C47 . . 114.29(16) ?
    C51 C46 C45 . . 115.42(15) ?
    C47 C46 C45 . . 130.29(17) ?
    C48 C47 C46 . . 119.14(18) ?
    C48 C47 H47 . . 120.4 ?
    C46 C47 H47 . . 120.4 ?
    C47 C48 C49 . . 125.01(17) ?
    C47 C48 H48 . . 117.5 ?
    C49 C48 H48 . . 117.5 ?
    C50 C49 C48 . . 116.75(17) ?
    C50 C49 H49 . . 121.6 ?
    C48 C49 H49 . . 121.6 ?
    C49 C50 C51 . . 117.50(17) ?
    C49 C50 N2 . . 136.11(17) ?
    C51 C50 N2 . . 106.38(15) ?
    C46 C51 C39 . . 123.59(16) ?
    C46 C51 C50 . . 127.29(16) ?
    C39 C51 C50 . . 109.12(17) ?
    C57 C52 C53 . . 118.19(18) ?
    C57 C52 C45 . . 120.77(16) ?
    C53 C52 C45 . . 121.00(16) ?
    C54 C53 C52 . . 120.64(17) ?
    C54 C53 H53 . . 119.7 ?
    C52 C53 H53 . . 119.7 ?
    C55 C54 C53 . . 120.53(17) ?
    C55 C54 H54 . . 119.7 ?
    C53 C54 H54 . . 119.7 ?
    C54 C55 C56 . . 119.44(18) ?
    C54 C55 H55 . . 120.3 ?
    C56 C55 H55 . . 120.3 ?
    C57 C56 C55 . . 120.37(18) ?
    C57 C56 H56 . . 119.8 ?
    C55 C56 H56 . . 119.8 ?
    C56 C57 C52 . . 120.80(17) ?
    C56 C57 H57 . . 119.6 ?
    C52 C57 H57 . . 119.6 ?
    C59 C58 C38 . . 119.11(17) ?
    C59 C58 H58 . . 120.4 ?
    C38 C58 H58 . . 120.4 ?
    C58 C59 C60 . . 124.57(17) ?
    C58 C59 H59 . . 117.7 ?
    C60 C59 H59 . . 117.7 ?
    C40 C60 C59 . . 116.42(18) ?
    C40 C60 H60 . . 121.8 ?
    C59 C60 H60 . . 121.8 ?
loop_
    _geom_torsion_atom_site_label_1
    _geom_torsion_atom_site_label_2
    _geom_torsion_atom_site_label_3
    _geom_torsion_atom_site_label_4
    _geom_torsion_site_symmetry_1
    _geom_torsion_site_symmetry_2
    _geom_torsion_site_symmetry_3
    _geom_torsion_site_symmetry_4
    _geom_torsion
    _geom_torsion_publ_flag
    C3 N1 C2 O1 . . . . 0.2(3) ?
    C13 N1 C2 O1 . . . . -178.38(18) ?
    C3 N1 C2 C1 . . . . 179.85(18) ?
    C13 N1 C2 C1 . . . . 1.3(3) ?
    C2 N1 C3 C23 . . . . 1.0(3) ?
    C13 N1 C3 C23 . . . . 179.8(2) ?
    C2 N1 C3 C4 . . . . -178.59(17) ?
    C13 N1 C3 C4 . . . . 0.2(2) ?
    C23 C3 C4 C5 . . . . -1.1(3) ?
    N1 C3 C4 C5 . . . . 178.62(17) ?
    C23 C3 C4 C24 . . . . 179.72(17) ?
    N1 C3 C4 C24 . . . . -0.6(2) ?
    C24 C4 C5 C21 . . . . -179.48(17) ?
    C3 C4 C5 C21 . . . . 1.4(3) ?
    C24 C4 C5 C6 . . . . 0.3(3) ?
    C3 C4 C5 C6 . . . . -178.78(18) ?
    C4 C5 C6 C18 . . . . -2.1(3) ?
    C21 C5 C6 C18 . . . . 177.73(18) ?
    C4 C5 C6 C7 . . . . 179.89(16) ?
    C21 C5 C6 C7 . . . . -0.3(3) ?
    C19 C9 C10 C11 . . . . 0.4(3) ?
    C8 C9 C10 C11 . . . . -178.91(18) ?
    C9 C10 C11 C12 . . . . -0.1(3) ?
    C10 C11 C12 C20 . . . . -0.1(3) ?
    C2 N1 C13 C14 . . . . 0.8(4) ?
    C3 N1 C13 C14 . . . . -177.9(2) ?
    C2 N1 C13 C24 . . . . 178.92(18) ?
    C3 N1 C13 C24 . . . . 0.21(19) ?
    C24 C13 C14 C15 . . . . 1.0(3) ?
    N1 C13 C14 C15 . . . . 178.96(19) ?
    C13 C14 C15 C16 . . . . 0.1(3) ?
    C14 C15 C16 C17 . . . . -0.6(3) ?
    C15 C16 C17 C24 . . . . 0.0(3) ?
    C15 C16 C17 C18 . . . . -177.04(18) ?
    C7 C6 C18 C17 . . . . -179.69(17) ?
    C5 C6 C18 C17 . . . . 2.3(3) ?
    C7 C6 C18 C25 . . . . 0.2(3) ?
    C5 C6 C18 C25 . . . . -177.82(16) ?
    C24 C17 C18 C6 . . . . -0.8(2) ?
    C16 C17 C18 C6 . . . . 176.27(18) ?
    C24 C17 C18 C25 . . . . 179.37(16) ?
    C16 C17 C18 C25 . . . . -3.6(3) ?
    C10 C9 C19 C20 . . . . -0.3(3) ?
    C8 C9 C19 C20 . . . . 178.92(18) ?
    C9 C19 C20 C12 . . . . 0.1(3) ?
    C11 C12 C20 C19 . . . . 0.1(3) ?
    C4 C5 C21 C22 . . . . -0.7(3) ?
    C6 C5 C21 C22 . . . . 179.52(18) ?
    C5 C21 C22 C23 . . . . -0.3(3) ?
    C4 C3 C23 C22 . . . . 0.0(3) ?
    N1 C3 C23 C22 . . . . -179.6(2) ?
    C21 C22 C23 C3 . . . . 0.6(3) ?
    C5 C4 C24 C17 . . . . 1.2(3) ?
    C3 C4 C24 C17 . . . . -179.56(17) ?
    C5 C4 C24 C13 . . . . -178.49(17) ?
    C3 C4 C24 C13 . . . . 0.8(2) ?
    C16 C17 C24 C4 . . . . -178.47(17) ?
    C18 C17 C24 C4 . . . . -1.0(3) ?
    C16 C17 C24 C13 . . . . 1.2(3) ?
    C18 C17 C24 C13 . . . . 178.67(17) ?
    C14 C13 C24 C4 . . . . 177.94(17) ?
    N1 C13 C24 C4 . . . . -0.6(2) ?
    C14 C13 C24 C17 . . . . -1.7(3) ?
    N1 C13 C24 C17 . . . . 179.75(17) ?
    C6 C18 C25 C30 . . . . -59.7(2) ?
    C17 C18 C25 C30 . . . . 120.12(19) ?
    C6 C18 C25 C26 . . . . 120.7(2) ?
    C17 C18 C25 C26 . . . . -59.4(2) ?
    C30 C25 C26 C27 . . . . 0.4(3) ?
    C18 C25 C26 C27 . . . . 179.97(17) ?
    C25 C26 C27 C28 . . . . -0.4(3) ?
    C26 C27 C28 C29 . . . . -0.1(3) ?
    C27 C28 C29 C30 . . . . 0.6(3) ?
    C26 C25 C30 C29 . . . . 0.1(3) ?
    C18 C25 C30 C29 . . . . -179.48(17) ?
    C28 C29 C30 C25 . . . . -0.6(3) ?
    C43 C31 C32 C33 . . . . 0.7(3) ?
    C31 C32 C33 C34 . . . . -0.5(3) ?
    C32 C33 C34 C44 . . . . -0.3(3) ?
    C32 C33 C34 C35 . . . . 179.92(17) ?
    C45 C37 C38 C39 . . . . -0.5(3) ?
    C36 C37 C38 C39 . . . . 176.31(16) ?
    C45 C37 C38 C58 . . . . -178.77(18) ?
    C36 C37 C38 C58 . . . . -1.9(3) ?
    C58 C38 C39 C40 . . . . 0.5(3) ?
    C37 C38 C39 C40 . . . . -178.01(17) ?
    C58 C38 C39 C51 . . . . 179.25(17) ?
    C37 C38 C39 C51 . . . . 0.7(3) ?
    C38 C39 C40 C60 . . . . -0.9(3) ?
    C51 C39 C40 C60 . . . . -179.79(17) ?
    C38 C39 C40 N2 . . . . 179.81(17) ?
    C51 C39 C40 N2 . . . . 0.9(2) ?
    C41 N2 C40 C60 . . . . 1.2(3) ?
    C50 N2 C40 C60 . . . . -180.0(2) ?
    C41 N2 C40 C39 . . . . -179.69(16) ?
    C50 N2 C40 C39 . . . . -0.82(19) ?
    C40 N2 C41 O2 . . . . 2.0(3) ?
    C50 N2 C41 O2 . . . . -176.59(18) ?
    C40 N2 C41 C42 . . . . -176.92(17) ?
    C50 N2 C41 C42 . . . . 4.5(3) ?
    C32 C31 C43 C44 . . . . -0.2(3) ?
    C31 C43 C44 C34 . . . . -0.6(3) ?
    C33 C34 C44 C43 . . . . 0.8(3) ?
    C35 C34 C44 C43 . . . . -179.37(18) ?
    C36 C37 C45 C46 . . . . -176.79(16) ?
    C38 C37 C45 C46 . . . . -0.1(3) ?
    C36 C37 C45 C52 . . . . 2.0(3) ?
    C38 C37 C45 C52 . . . . 178.67(16) ?
    C37 C45 C46 C51 . . . . 0.6(2) ?
    C52 C45 C46 C51 . . . . -178.20(16) ?
    C37 C45 C46 C47 . . . . -179.38(18) ?
    C52 C45 C46 C47 . . . . 1.9(3) ?
    C51 C46 C47 C48 . . . . 1.7(3) ?
    C45 C46 C47 C48 . . . . -178.41(18) ?
    C46 C47 C48 C49 . . . . -0.8(3) ?
    C47 C48 C49 C50 . . . . -0.7(3) ?
    C48 C49 C50 C51 . . . . 1.1(3) ?
    C48 C49 C50 N2 . . . . 179.7(2) ?
    C41 N2 C50 C49 . . . . 0.5(4) ?
    C40 N2 C50 C49 . . . . -178.3(2) ?
    C41 N2 C50 C51 . . . . 179.20(18) ?
    C40 N2 C50 C51 . . . . 0.44(19) ?
    C47 C46 C51 C39 . . . . 179.56(17) ?
    C45 C46 C51 C39 . . . . -0.4(3) ?
    C47 C46 C51 C50 . . . . -1.3(3) ?
    C45 C46 C51 C50 . . . . 178.79(18) ?
    C38 C39 C51 C46 . . . . -0.3(3) ?
    C40 C39 C51 C46 . . . . 178.65(17) ?
    C38 C39 C51 C50 . . . . -179.60(17) ?
    C40 C39 C51 C50 . . . . -0.7(2) ?
    C49 C50 C51 C46 . . . . -0.1(3) ?
    N2 C50 C51 C46 . . . . -179.15(17) ?
    C49 C50 C51 C39 . . . . 179.12(16) ?
    N2 C50 C51 C39 . . . . 0.1(2) ?
    C37 C45 C52 C57 . . . . 50.8(2) ?
    C46 C45 C52 C57 . . . . -130.45(18) ?
    C37 C45 C52 C53 . . . . -126.75(19) ?
    C46 C45 C52 C53 . . . . 52.0(2) ?
    C57 C52 C53 C54 . . . . -1.3(3) ?
    C45 C52 C53 C54 . . . . 176.27(16) ?
    C52 C53 C54 C55 . . . . -0.1(3) ?
    C53 C54 C55 C56 . . . . 1.2(3) ?
    C54 C55 C56 C57 . . . . -0.9(3) ?
    C55 C56 C57 C52 . . . . -0.6(3) ?
    C53 C52 C57 C56 . . . . 1.7(3) ?
    C45 C52 C57 C56 . . . . -175.93(17) ?
    C39 C38 C58 C59 . . . . 0.1(2) ?
    C37 C38 C58 C59 . . . . 178.33(18) ?
    C38 C58 C59 C60 . . . . -0.3(3) ?
    C39 C40 C60 C59 . . . . 0.6(3) ?
    N2 C40 C60 C59 . . . . 179.69(19) ?
    C58 C59 C60 C40 . . . . -0.1(3) ?
loop_
    _geom_hbond_atom_site_label_D
    _geom_hbond_atom_site_label_H
    _geom_hbond_atom_site_label_A
    _geom_hbond_site_symmetry_A
    _geom_hbond_distance_DH
    _geom_hbond_distance_HA
    _geom_hbond_distance_DA
    _geom_hbond_angle_DHA
    C12 H12 O2 3_566 0.95 2.48 3.417(3) 169
    C49 H49 O1 4_565 0.95 2.42 3.294(2) 153
    C19 H19 Cg22 3_666 0.95 2.94 3.652(2) 132
    C33 H33 Cg6 3_666 0.05 2.96 3.756(2) 142
_shelx_space_group_comment
;
The symmetry employed for this shelxl refinement is uniquely defined
by the following loop, which should always be used as a source of
symmetry information in preference to the above space-group names.
They are only intended as comments.
;
_shelx_estimated_absorpt_T_min     ?
_shelx_estimated_absorpt_T_max     ?
_shelx_hkl_file
;
   1   0   0 0.17105 0.15891   1
   1   0   0 -0.0253 0.12629   1
  -1   0   0 0.09345 0.13788   1
  -1   0   0 -0.0278 0.14335   1
   2   0   0 17.8652 0.79954   1
   2   0   0 18.1684 0.90907   1
  -2   0   0 18.1478 0.80945   1
  -2   0   0 16.6177 0.83593   1
  -3   0   0 0.60411 0.48830   1
   3   0   0 -1.0025 0.41213   1
  -3   0   0 -0.2752 0.59649   1
   3   0   0 -0.0768 0.60622   1
   4   0   0 213.464 6.29982   1
  -4   0   0 214.400 6.19922   1
  -4   0   0 210.199 6.30691   1
  -5   0   0 0.32313 0.67323   1
   5   0   0 -0.4347 0.79570   1
   6   0   0 48.5159 2.23398   1
  -6   0   0 50.8426 2.20361   1
  -7   0   0 -0.0329 0.85205   1
   7   0   0 -0.5546 0.93306   1
   8   0   0 272.170 8.32754   1
  -8   0   0 261.682 8.09469   1
  -9   0   0 0.49199 0.94558   1
   9   0   0 -0.8731 0.98203   1
  10   0   0 38.8648 2.50851   1
 -10   0   0 38.2883 2.36208   1
 -11   0   0 0.73969 0.96713   1
  11   0   0 1.00087 1.18678   1
 -12   0   0 29.9652 2.44780   1
  12   0   0 24.1064 2.39696   1
  13   0   0 2.03214 1.48472   1
 -13   0   0 0.40792 1.28898   1
  14   0   0 4.56973 1.73997   1
 -14   0   0 7.55610 1.74128   1
  15   0   0 1.23304 1.63678   1
 -15   0   0 0.42295 1.51984   1
 -16   0   0 73.3277 4.26597   1
  16   0   0 79.9121 4.53736   1
 -17   0   0 -1.7648 1.59250   1
  17   0   0 -0.1697 1.58513   1
 -18   0   0 12.2091 2.45936   1
 -19   0   0 -3.1386 1.66174   1
   0  -1   0 -14.951 0.35520   1
   0  -1   0 -14.910 0.32562   1
   0   1   0 -14.646 0.36421   1
   0   1   0 -14.785 0.30708   1
   1  -1   0 239.251 6.57383   1
  -1  -1   0 229.458 6.63200   1
  -1  -1   0 233.102 6.57893   1
   1  -1   0 234.127 6.57850   1
   1   1   0 241.150 6.65072   1
   1   1   0 241.584 6.59835   1
  -1   1   0 233.339 6.58897   1
  -1   1   0 231.335 6.57956   1
   2  -1   0 217.429 6.15350   1
  -2  -1   0 215.479 6.23273   1
  -2  -1   0 209.777 6.14548   1
   2  -1   0 218.549 6.12988   1
  -2   1   0 213.584 6.15023   1
  -2   1   0 214.166 6.15670   1
   2   1   0 225.673 6.19546   1
   2   1   0 218.400 6.25039   1
   3  -1   0 89.6856 3.00514   1
  -3  -1   0 94.6193 3.02592   1
  -3   1   0 96.7093 3.00485   1
  -3   1   0 92.8725 3.02916   1
   3   1   0 95.2721 3.00823   1
   3   1   0 95.7093 3.06201   1
   3   1   0 90.7312 3.15358   1
  -4  -1   0 21.2965 1.32152   1
   4  -1   0 21.1688 1.33644   1
  -4   1   0 21.0474 1.32030   1
   4   1   0 21.2573 1.54036   1
  -4   1   0 20.9135 1.29092   1
   5  -1   0 1.11294 0.74952   1
  -5  -1   0 0.66287 0.65932   1
  -5   1   0 0.66901 0.73859   1
   5   1   0 0.38504 0.86916   1
   6  -1   0 206.342 6.47300   1
  -6  -1   0 206.168 6.40024   1
  -6   1   0 218.244 6.44807   1
   6   1   0 214.175 6.66410   1
  -7  -1   0 -1.4011 0.75501   1
   7  -1   0 0.29002 0.86642   1
  -7   1   0 0.83659 0.90428   1
   7   1   0 0.76746 1.05003   1
  -8  -1   0 37.4115 2.13895   1
   8  -1   0 37.2139 2.13283   1
   8   1   0 35.2665 2.31954   1
  -8   1   0 37.3932 2.11994   1
  -9  -1   0 0.36014 0.96141   1
   9  -1   0 1.36377 1.05462   1
  -9   1   0 1.22683 0.98391   1
   9   1   0 0.21611 1.13437   1
  10  -1   0 22.9508 2.04974   1
 -10  -1   0 23.5686 2.02680   1
 -10   1   0 25.7038 2.02205   1
  10   1   0 27.5395 2.33124   1
 -11  -1   0 29.6997 2.16647   1
  11  -1   0 31.3427 2.43667   1
  11   1   0 31.6800 2.57736   1
 -11   1   0 29.5164 2.33050   1
  12  -1   0 216.793 7.62093   1
 -12  -1   0 216.651 7.54348   1
  12   1   0 223.811 7.89364   1
 -12   1   0 235.467 7.64367   1
 -13  -1   0 11.5924 1.91821   1
  13  -1   0 14.1426 2.05737   1
  13   1   0 11.3574 2.16822   1
 -13   1   0 9.27515 1.67576   1
  14  -1   0 149.582 5.99364   1
 -14  -1   0 142.839 5.87817   1
 -14   1   0 146.398 5.90164   1
  14   1   0 150.419 6.24308   1
 -15  -1   0 14.9941 2.27422   1
  15  -1   0 14.1548 2.20624   1
  15   1   0 12.8975 2.24008   1
 -15   1   0 14.9874 2.24052   1
  16  -1   0 -0.1686 1.45277   1
 -16  -1   0 1.41108 1.66868   1
 -16   1   0 3.40384 1.61993   1
  16   1   0 5.56125 2.01148   1
 -17  -1   0 3.08070 1.90504   1
 -17   1   0 0.49728 1.60921   1
  17   1   0 1.90861 1.66207   1
 -18  -1   0 1.39908 1.96151   1
 -18   1   0 1.50284 1.75438   1
  18   1   0 2.15386 1.88405   1
 -19  -1   0 -0.4090 1.90428   1
 -19   1   0 2.78297 2.02037   1
   0  -2   0 9999.99 264.820   1
   0   2   0 9615.43 264.992   1
   0   2   0 9813.54 265.514   1
  -1  -2   0 2925.36 79.5858   1
   1  -2   0 2943.32 79.1931   1
  -1   2   0 3001.06 79.6232   1
  -1   2   0 2889.66 78.3592   1
   1   2   0 2813.01 79.4475   1
   1   2   0 2910.72 79.3483   1
   2  -2   0 189.179 5.66559   1
  -2  -2   0 187.996 5.69648   1
   2   2   0 191.575 5.83256   1
  -2   2   0 196.205 5.74985   1
   2   2   0 189.237 5.73099   1
  -2   2   0 195.285 5.71807   1
  -3  -2   0 37.7272 1.80506   1
   3  -2   0 36.7927 1.68529   1
  -3  -2   0 37.0538 1.73088   1
   3   2   0 36.9627 1.91782   1
  -3   2   0 38.4626 1.73820   1
  -3   2   0 35.0674 1.73736   1
   4  -2   0 54.3550 2.20625   1
  -4  -2   0 52.0965 2.23057   1
  -4   2   0 57.9740 2.27992   1
  -4   2   0 55.8613 2.24772   1
   4   2   0 52.7381 2.44058   1
  -5  -2   0 5.00912 0.93248   1
   5  -2   0 4.75569 0.91964   1
  -5   2   0 6.33516 1.00062   1
   5   2   0 5.91362 1.19822   1
  -6  -2   0 9.94667 1.23544   1
   6  -2   0 9.18614 1.16473   1
   6   2   0 8.35530 1.36759   1
  -6   2   0 7.73138 1.12770   1
   7  -2   0 29.8408 1.87759   1
  -7  -2   0 34.8416 1.92294   1
   7   2   0 34.6780 2.30050   1
  -7   2   0 37.5750 2.04912   1
  -8  -2   0 18.7942 1.74391   1
   8  -2   0 17.8262 1.60902   1
   8   2   0 19.5141 2.00141   1
  -8   2   0 17.4283 1.63802   1
   9  -2   0 37.2061 2.17692   1
  -9  -2   0 34.8613 2.23497   1
  -9   2   0 33.6072 2.16986   1
   9   2   0 33.0127 2.46689   1
  10  -2   0 3.78162 1.19553   1
 -10  -2   0 4.41004 1.15496   1
  10   2   0 2.67650 1.40488   1
 -10   2   0 5.26693 1.23096   1
 -11  -2   0 0.42619 1.15428   1
  11  -2   0 0.27161 1.02450   1
 -11   2   0 0.23965 1.14312   1
  11   2   0 -1.0191 1.32447   1
 -12  -2   0 13.3345 1.92420   1
  12  -2   0 13.9643 1.80026   1
  12   2   0 15.2273 2.25135   1
 -12   2   0 14.8456 1.95347   1
 -13  -2   0 46.7472 3.11268   1
  13  -2   0 47.2188 2.95374   1
 -13   2   0 48.4173 3.13616   1
  13   2   0 50.7111 3.85099   1
 -14  -2   0 2.59400 1.58746   1
  14  -2   0 0.60697 1.26189   1
  14   2   0 0.12953 1.56562   1
 -14   2   0 1.54630 1.49459   1
 -15  -2   0 1.22046 1.57161   1
  15  -2   0 0.24491 1.28289   1
 -15   2   0 -0.4937 1.48473   1
  15   2   0 -2.4824 1.74435   1
 -16  -2   0 9.85721 2.13232   1
  16   2   0 10.1568 2.38970   1
 -16   2   0 10.3406 2.15770   1
 -17  -2   0 2.78917 1.84292   1
  17   2   0 -1.3182 1.76010   1
 -17   2   0 0.04646 1.75807   1
 -18  -2   0 6.32235 2.25066   1
  18   2   0 8.45857 2.40618   1
 -18   2   0 7.55168 2.36645   1
 -19  -2   0 2.01317 2.15336   1
 -19   2   0 -0.5568 1.95377   1
  19   2   0 1.80589 2.06770   1
   0  -3   0 -0.0124 0.68769   1
   0   3   0 0.13489 0.74197   1
   0   3   0 -0.6066 0.74457   1
  -1  -3   0 63.2475 2.50793   1
   1  -3   0 63.1438 2.51997   1
   1   3   0 65.1966 2.72649   1
  -1   3   0 67.3185 2.68784   1
  -1   3   0 67.4157 2.61279   1
   2  -3   0 86.4333 3.09940   1
  -2  -3   0 88.9931 3.18800   1
   2   3   0 88.5273 3.39184   1
  -2   3   0 85.8096 3.25515   1
  -2   3   0 88.0143 3.21966   1
  -3  -3   0 62.0106 2.55034   1
   3  -3   0 63.5727 2.52611   1
  -3  -3   0 65.6976 2.63598   1
  -3   3   0 68.9485 2.74179   1
   3   3   0 62.6922 2.84445   1
  -4  -3   0 27.9809 1.79359   1
  -4  -3   0 24.4408 1.65965   1
   4  -3   0 24.1617 1.62157   1
  -4   3   0 25.3146 1.70728   1
   4   3   0 26.3196 1.93929   1
  -5  -3   0 49.8760 2.39240   1
   5  -3   0 52.1549 2.33094   1
  -5   3   0 52.2322 2.45442   1
   5   3   0 55.4201 2.72306   1
  -6  -3   0 136.856 4.70804   1
   6  -3   0 137.747 4.72614   1
   6   3   0 146.635 5.14455   1
  -6   3   0 134.592 4.81196   1
   7  -3   0 6.11536 1.10849   1
  -7  -3   0 6.62670 1.21028   1
   7   3   0 8.00147 1.42272   1
  -7   3   0 5.30651 1.15921   1
  -8  -3   0 0.82496 0.99202   1
   8  -3   0 -0.0664 0.83940   1
   8   3   0 2.63647 1.30011   1
  -8   3   0 2.09730 1.02977   1
   9  -3   0 1.19809 0.95331   1
  -9  -3   0 0.07167 1.11888   1
  -9   3   0 1.12316 1.03935   1
   9   3   0 1.81223 1.36721   1
 -10  -3   0 0.40242 1.17996   1
  10  -3   0 0.62449 1.01827   1
 -10   3   0 -0.5507 1.00775   1
  10   3   0 -1.6881 1.27509   1
 -11  -3   0 87.6808 4.02523   1
  11  -3   0 87.5211 3.86452   1
  11   3   0 86.3455 4.45916   1
 -11   3   0 90.1427 4.11693   1
  12  -3   0 26.3816 2.41097   1
 -12  -3   0 31.5069 2.73257   1
 -12   3   0 29.4325 2.68508   1
  12   3   0 34.0967 3.12419   1
  13  -3   0 10.2226 1.71972   1
 -13  -3   0 8.59541 1.81425   1
 -13   3   0 10.4495 1.93812   1
  13   3   0 8.81063 2.03159   1
 -14  -3   0 33.4122 2.91183   1
  14   3   0 32.4414 3.31540   1
 -14   3   0 33.1795 3.03156   1
 -15  -3   0 -1.1051 1.57401   1
  15   3   0 0.90930 1.88199   1
 -15   3   0 -0.3490 1.42166   1
 -16  -3   0 6.79667 2.03273   1
  16   3   0 14.5196 2.77998   1
 -16   3   0 8.70398 2.32289   1
 -17  -3   0 5.18197 1.89182   1
  17   3   0 3.26485 2.31940   1
 -17   3   0 3.47764 1.98640   1
 -18  -3   0 -0.6228 1.72896   1
  18   3   0 2.62802 2.20611   1
 -18   3   0 -1.9637 1.82467   1
   0  -4   0 186.341 5.93673   1
   0   4   0 188.318 6.21977   1
   1  -4   0 615.865 17.4963   1
  -1  -4   0 618.174 17.5251   1
   1   4   0 604.604 17.8016   1
  -1   4   0 645.883 17.8314   1
  -2  -4   0 310.218 9.14192   1
   2  -4   0 301.406 9.09578   1
   2   4   0 302.177 9.39674   1
  -2   4   0 306.075 9.35311   1
   3  -4   0 17.2225 1.47889   1
  -3  -4   0 20.2843 1.66161   1
  -3   4   0 15.7520 1.63109   1
   3   4   0 22.8825 1.97165   1
  -4  -4   0 2.36409 0.95482   1
   4  -4   0 2.40058 0.88150   1
  -4  -4   0 2.46096 1.02221   1
  -4   4   0 2.05005 0.97181   1
   4   4   0 2.63037 1.16647   1
  -5  -4   0 63.0667 2.90182   1
   5  -4   0 59.9234 2.74750   1
  -5   4   0 67.1514 3.04148   1
   5   4   0 66.8218 3.24384   1
  -6  -4   0 7.92086 1.29210   1
   6  -4   0 9.01554 1.22874   1
  -6   4   0 7.07569 1.29980   1
   6   4   0 8.81347 1.66172   1
   7  -4   0 -0.1355 0.81385   1
  -7  -4   0 -0.6992 0.90509   1
  -7   4   0 -0.0467 0.96700   1
   7   4   0 -0.7203 1.27184   1
  -8  -4   0 1.94370 1.18010   1
   8  -4   0 0.15176 0.83185   1
   8   4   0 0.29877 1.31356   1
  -8   4   0 -0.4566 1.05984   1
   9  -4   0 65.1208 3.10769   1
  -9  -4   0 66.6160 3.27695   1
   9   4   0 68.2181 3.78919   1
  -9   4   0 58.0161 3.28263   1
 -10  -4   0 1.47710 1.24784   1
  10  -4   0 0.88393 1.00670   1
  10   4   0 3.80796 1.75515   1
 -10   4   0 -0.2294 1.26101   1
  11  -4   0 0.80358 1.06291   1
 -11  -4   0 1.03337 1.41555   1
 -11   4   0 0.68257 1.29707   1
  11   4   0 -1.4509 1.54262   1
 -12  -4   0 10.6981 1.91673   1
 -12   4   0 11.7163 1.96227   1
  12   4   0 15.7318 2.52719   1
 -13  -4   0 15.0371 2.23414   1
 -13   4   0 9.76429 2.04143   1
  13   4   0 12.5792 2.46098   1
 -14  -4   0 22.6264 2.61715   1
 -14   4   0 11.4727 2.25576   1
  14   4   0 21.7227 3.12769   1
 -15  -4   0 6.33566 1.96858   1
  15   4   0 2.62706 2.21796   1
 -15   4   0 8.00143 2.23697   1
 -16  -4   0 5.03334 1.95030   1
  16   4   0 3.59665 2.45718   1
 -16   4   0 0.58189 1.95977   1
 -17  -4   0 2.53537 1.81570   1
 -17   4   0 1.40263 2.14272   1
  17   4   0 3.90402 2.61309   1
   0  -5   0 1.93736 0.87478   1
   0   5   0 3.05348 1.16692   1
   1  -5   0 25.3500 1.89568   1
  -1  -5   0 30.9774 1.93192   1
  -1   5   0 22.0511 2.05721   1
   1   5   0 21.8563 2.13576   1
  -2  -5   0 88.4749 3.51171   1
   2  -5   0 88.5554 3.46780   1
  -2   5   0 80.0568 3.72519   1
   2   5   0 86.0522 3.89499   1
  -3  -5   0 2.95626 1.04205   1
   3  -5   0 4.83278 1.05669   1
  -3  -5   0 4.59695 1.15648   1
  -3   5   0 6.22079 1.34026   1
   3   5   0 5.19386 1.35999   1
  -4  -5   0 25.1208 2.08944   1
   4  -5   0 29.4153 1.97425   1
  -4  -5   0 31.5639 2.13986   1
   4   5   0 31.4569 2.61718   1
  -4   5   0 32.8836 2.57702   1
   5  -5   0 6.58632 1.22027   1
  -5  -5   0 6.24466 1.34043   1
  -5   5   0 5.15055 1.39338   1
   5   5   0 6.24168 1.51099   1
   6  -5   0 0.95855 0.96825   1
  -6  -5   0 0.03385 1.03921   1
   6   5   0 2.10717 1.48628   1
  -6   5   0 -0.6731 1.05646   1
   7  -5   0 2.74024 1.06170   1
  -7  -5   0 -0.5978 1.03170   1
   7   5   0 1.01427 1.50757   1
  -7   5   0 -0.3304 1.19628   1
   8  -5   0 2.00662 1.13542   1
  -8  -5   0 4.13296 1.31282   1
  -8   5   0 1.26092 1.31191   1
   8   5   0 -0.0212 1.52235   1
  -9  -5   0 0.00975 1.18492   1
  -9   5   0 3.00545 1.49469   1
   9   5   0 2.44123 1.77548   1
 -10  -5   0 32.2251 2.70194   1
 -10   5   0 27.0760 2.75280   1
  10   5   0 26.4608 2.96681   1
 -11  -5   0 0.50616 1.35987   1
  11   5   0 -1.8171 1.81818   1
 -11   5   0 0.49915 1.47572   1
 -12  -5   0 5.83161 1.76596   1
  12   5   0 4.57441 2.20059   1
 -12   5   0 8.71747 2.08426   1
 -13  -5   0 15.6959 2.26392   1
 -13   5   0 13.2394 2.48700   1
  13   5   0 13.2320 2.82450   1
 -14  -5   0 3.84364 2.34878   1
 -14   5   0 -0.4842 1.71345   1
  14   5   0 -0.3496 2.15237   1
  15   5   0 6.73794 2.77883   1
 -15   5   0 10.0351 2.46327   1
 -16   5   0 0.38358 2.09133   1
  16   5   0 1.34565 2.50670   1
   0  -6   0 23.1566 1.99420   1
   0   6   0 24.8708 2.48257   1
   1  -6   0 33.5064 2.24617   1
  -1  -6   0 35.5967 2.33382   1
   1   6   0 35.6273 2.98192   1
  -1   6   0 38.5884 2.97650   1
   2  -6   0 80.2416 3.48064   1
  -2  -6   0 75.5026 3.53216   1
  -2   6   0 81.2460 4.00878   1
   2   6   0 80.1050 4.14438   1
  -3  -6   0 3.38290 1.23845   1
  -3  -6   0 4.61206 1.23351   1
  -3   6   0 4.19696 1.43532   1
   3   6   0 5.48541 1.64326   1
  -4  -6   0 9.60272 1.50994   1
  -4  -6   0 9.31523 1.59193   1
   4   6   0 9.63548 2.06098   1
  -4   6   0 10.4864 1.87551   1
  -5  -6   0 1.27012 1.13825   1
  -5   6   0 0.05977 1.43739   1
   5   6   0 -0.1950 1.59795   1
  -6  -6   0 20.7821 2.11922   1
   6   6   0 18.0046 2.56870   1
  -6   6   0 20.2812 2.40219   1
  -7  -6   0 5.37057 1.41532   1
   7   6   0 2.51945 1.85936   1
  -7   6   0 2.41787 1.56425   1
  -8  -6   0 2.25071 1.57148   1
   8   6   0 0.96124 1.73219   1
  -8   6   0 -0.5062 1.49641   1
  -9   6   0 -1.9822 1.50451   1
   9   6   0 -0.1460 1.80102   1
 -10   6   0 13.8630 2.39703   1
  10   6   0 8.98561 2.51166   1
  11   6   0 4.99664 2.29668   1
 -11   6   0 2.85473 1.88051   1
  12   6   0 18.4203 3.16136   1
 -12   6   0 20.6715 2.96691   1
 -13   6   0 7.83226 2.44960   1
  13   6   0 5.77356 2.73205   1
 -14   6   0 7.80334 2.57754   1
  14   6   0 3.64576 2.53144   1
   0   7   0 1.92455 1.78173   1
   1   7   0 5.42880 1.95741   1
  -1   7   0 4.61349 1.87696   1
   2   7   0 24.1321 2.81222   1
  -2   7   0 26.2679 2.84382   1
   3   7   0 39.2451 3.48008   1
  -3   7   0 35.5588 3.31363   1
  -4   7   0 12.8182 2.32613   1
   4   7   0 20.8606 2.83916   1
  -5   7   0 7.84280 2.02450   1
   5   7   0 5.52463 2.11410   1
  -6   7   0 3.34746 1.90432   1
   6   7   0 8.57515 2.37559   1
  -7   7   0 2.23115 1.83979   1
   7   7   0 2.08245 2.13841   1
  -8   7   0 7.12712 2.13194   1
   8   7   0 8.13023 2.50441   1
  -9   7   0 1.66746 1.87690   1
   9   7   0 2.86014 2.23793   1
 -10   7   0 3.60041 2.19019   1
  10   7   0 5.20918 2.46468   1
  11   7   0 4.21957 2.58000   1
 -11   7   0 1.09629 2.02309   1
 -12   7   0 4.15168 2.34067   1
   0   8   0 7.22556 2.37934   1
  -1   8   0 16.6896 2.84249   1
   1   8   0 22.3349 3.06435   1
  -2   8   0 3.30072 2.12378   1
   2   8   0 4.67369 2.20201   1
   3   8   0 8.99456 2.60606   1
  -3   8   0 11.7874 2.53412   1
   4   8   0 -0.2800 2.10724   1
  -4   8   0 0.99125 2.02384   1
  -5   8   0 20.8667 3.05170   1
   5   8   0 20.1783 3.27755   1
   6   8   0 -1.1672 2.16808   1
  -6   8   0 0.87242 1.93940   1
  -7   8   0 -0.2969 2.04120   1
   7   8   0 -1.8477 2.23567   1
  -8   8   0 0.40973 2.03147   1
   8   8   0 -2.5012 2.24461   1
 -19   0   1 -0.1579 1.94889   1
  18   0  -1 1.50789 1.75074   1
 -18   0   1 -1.7016 1.43715   1
  17   0  -1 1.69281 1.70697   1
 -17   0   1 2.91990 1.96204   1
  16   0  -1 -1.6267 1.38220   1
 -16   0   1 -1.3656 1.51886   1
 -15   0   1 -0.3981 1.38135   1
  15   0  -1 -2.6472 1.50500   1
 -14   0   1 1.37965 1.46527   1
  14   0  -1 -1.1351 1.37173   1
 -13   0   1 51.6589 3.20828   1
  13   0  -1 54.6987 3.37660   1
  12   0  -1 -0.1868 1.22364   1
 -12   0   1 1.00534 1.17913   1
 -11   0   1 2.00016 1.03349   1
  11   0  -1 1.71096 1.25761   1
 -10   0   1 0.51254 0.90587   1
  10   0  -1 -1.8085 0.88197   1
   9   0  -1 0.29719 1.06395   1
  -9   0   1 0.32364 0.82954   1
  -8   0   1 -0.5720 0.78904   1
   8   0  -1 0.79640 1.04386   1
  -7   0   1 49.8748 2.32717   1
   7   0  -1 50.2204 2.38019   1
  -6   0   1 0.79066 0.76032   1
   6   0  -1 0.64566 0.88536   1
  -5   0   1 6.93881 0.95398   1
   5   0  -1 9.75490 1.13983   1
   4   0  -1 -0.0033 0.75447   1
  -4   0   1 0.39910 0.70932   1
  -4   0   1 0.64698 0.60461   1
   3   0  -1 180.693 5.03399   1
   3   0  -1 168.239 5.09897   1
  -3   0   1 172.674 5.10572   1
  -3   0   1 174.027 5.03892   1
  -2   0   1 0.04471 0.30953   1
   2   0  -1 0.10712 0.40945   1
   2   0  -1 -0.3404 0.28404   1
  -2   0   1 0.10832 0.38220   1
   2   0   1 -0.0776 0.37750   1
   2   0   1 0.29684 0.31873   1
  -2   0  -1 0.06693 0.32123   1
  -2   0  -1 -0.2160 0.36886   1
   3   0   1 10.3829 0.80347   1
  -3   0  -1 10.3455 0.82572   1
  -3   0  -1 9.41564 0.89559   1
   3   0   1 9.96447 0.92301   1
  -4   0  -1 0.27145 0.62717   1
   4   0   1 -0.4517 0.71014   1
  -4   0  -1 -0.6566 0.55288   1
  -5   0  -1 182.453 5.57226   1
   5   0   1 189.540 5.73623   1
  -6   0  -1 0.52428 0.74748   1
   6   0   1 1.45255 0.84487   1
   7   0   1 88.0395 3.45085   1
  -7   0  -1 88.0337 3.27433   1
   8   0   1 -0.9478 0.94677   1
  -8   0  -1 1.25183 0.93440   1
   9   0   1 6.59862 1.30668   1
  -9   0  -1 7.33904 1.29139   1
 -10   0  -1 0.88695 1.06429   1
  10   0   1 -0.5005 1.07003   1
 -11   0  -1 26.1178 2.13540   1
  11   0   1 26.8993 2.21049   1
 -12   0  -1 -0.9741 1.09363   1
  12   0   1 1.09623 1.31654   1
  13   0   1 127.074 5.28389   1
 -13   0  -1 126.885 5.17848   1
 -14   0  -1 0.73133 1.27676   1
  14   0   1 -1.2795 1.43528   1
 -15   0  -1 4.39238 1.80528   1
  15   0   1 5.46074 1.85259   1
 -16   0  -1 1.45418 1.72112   1
  16   0   1 2.91181 1.67880   1
 -17   0  -1 2.75929 1.80555   1
  17   0   1 5.42348 1.89006   1
 -18   0  -1 0.43566 1.86525   1
 -19   0  -1 8.74311 2.42848   1
 -19  -1   1 3.03490 2.09474   1
 -19   1   1 1.33494 2.20568   1
  19   1  -1 1.17039 2.21307   1
 -18  -1   1 0.93568 1.91873   1
  18   1  -1 -0.9076 1.79920   1
 -18   1   1 0.39279 1.95823   1
 -17  -1   1 3.25694 1.92185   1
  17  -1  -1 3.02232 1.69291   1
  17   1  -1 1.26854 1.77200   1
 -17   1   1 2.80661 1.94795   1
  16  -1  -1 0.79981 1.56824   1
 -16  -1   1 3.87773 1.80591   1
 -16   1   1 0.24304 1.47650   1
  16   1  -1 1.20632 1.81365   1
  15  -1  -1 2.21649 1.66776   1
 -15  -1   1 1.53530 1.57202   1
  15   1  -1 0.53007 1.64971   1
 -15   1   1 -0.6970 1.53331   1
 -14  -1   1 36.2923 2.71772   1
  14  -1  -1 33.8297 2.89699   1
 -14   1   1 36.8687 2.97449   1
  14   1  -1 35.5125 3.17231   1
  13  -1  -1 32.8099 2.75734   1
 -13  -1   1 25.6644 2.30638   1
  13   1  -1 20.8657 2.34441   1
 -13   1   1 26.1962 2.45965   1
 -12  -1   1 1.20313 1.09770   1
  12  -1  -1 2.59581 1.38364   1
 -12   1   1 0.83068 1.14901   1
  12   1  -1 2.39415 1.44844   1
 -11  -1   1 56.2862 2.84716   1
  11  -1  -1 54.3891 2.97874   1
  11   1  -1 57.3291 3.20163   1
 -11   1   1 50.9746 2.86998   1
 -10  -1   1 5.04030 1.25427   1
  10  -1  -1 4.27595 1.28065   1
 -10   1   1 2.63904 1.16152   1
  10   1  -1 3.76182 1.29444   1
  -9  -1   1 19.1900 1.70056   1
   9  -1  -1 22.3645 1.90580   1
   9   1  -1 24.4958 2.09366   1
  -9   1   1 17.0650 1.59906   1
  -8  -1   1 9.24906 1.29399   1
   8  -1  -1 8.15272 1.33108   1
  -8   1   1 11.0689 1.32988   1
   8   1  -1 7.03778 1.27945   1
  -7  -1   1 113.942 4.01557   1
   7  -1  -1 112.847 4.07854   1
   7   1  -1 116.409 4.25080   1
  -7   1   1 115.840 4.04149   1
   6  -1  -1 6.26368 1.03227   1
  -6  -1   1 7.03545 1.04212   1
  -6   1   1 5.99051 0.92489   1
   6   1  -1 7.57955 1.26291   1
   5  -1  -1 32.0228 1.71495   1
  -5  -1   1 35.3793 1.70893   1
  -5   1   1 33.2804 1.70374   1
   5   1  -1 30.8055 1.77466   1
  -4  -1   1 8.50696 0.90062   1
   4  -1  -1 9.33491 1.00484   1
  -4   1   1 9.35789 1.00589   1
   4   1  -1 7.42701 0.97168   1
  -4   1   1 7.61601 0.88361   1
   3  -1  -1 302.116 8.73060   1
  -3  -1   1 304.167 8.67383   1
   3   1  -1 301.373 8.78274   1
  -3   1   1 318.096 8.76531   1
  -3   1   1 310.793 8.72453   1
   3   1  -1 315.837 8.69779   1
   2  -1  -1 21.7133 1.13664   1
  -2  -1   1 21.3235 1.08419   1
  -2  -1   1 23.3699 1.19698   1
   2  -1  -1 21.9626 1.17253   1
   2   1  -1 25.5440 1.14073   1
   2   1  -1 24.3029 1.17671   1
  -2   1   1 22.7604 1.16934   1
   2   1  -1 22.6944 1.22568   1
  -2   1   1 22.4238 1.17590   1
   1  -1  -1 14.1661 0.83599   1
   1  -1  -1 14.4756 0.85819   1
  -1  -1   1 13.2291 0.74088   1
  -1  -1   1 12.0219 0.81832   1
  -1  -1   1 13.7620 0.77652   1
  -1   1   1 13.3493 0.83485   1
  -1   1   1 13.7777 0.87841   1
   1   1  -1 13.6925 0.74454   1
   1   1  -1 12.7610 0.86407   1
   0  -1  -1 8.69383 0.62590   1
   0  -1   1 8.85994 0.63298   1
   0  -1  -1 7.91129 0.66238   1
   0  -1   1 7.93623 0.56370   1
   0   1   1 7.91223 0.59964   1
   0   1   1 7.76609 0.66602   1
   0   1  -1 8.40282 0.57978   1
   0   1  -1 7.95746 0.54352   1
   1  -1   1 64.3751 2.01453   1
  -1  -1  -1 64.8906 2.15216   1
   1  -1   1 66.2364 2.02257   1
  -1  -1  -1 66.9398 2.12259   1
  -1   1  -1 66.3642 2.04431   1
  -1   1  -1 65.7479 2.03635   1
   1   1   1 65.4186 2.12254   1
   1   1   1 63.6578 2.14953   1
  -2  -1  -1 116.584 3.61741   1
  -2  -1  -1 117.230 3.56653   1
   2  -1   1 111.881 3.41634   1
   2  -1   1 116.518 3.45902   1
  -2  -1  -1 114.720 3.52053   1
  -2   1  -1 117.967 3.45430   1
   2   1   1 117.704 3.63236   1
   2   1   1 118.269 3.54589   1
  -2   1  -1 116.188 3.47180   1
   3  -1   1 21.3201 1.24602   1
  -3  -1  -1 21.4219 1.18379   1
   3   1   1 24.0563 1.47102   1
  -3   1  -1 19.6219 1.19919   1
   3   1   1 19.5131 1.29378   1
  -3   1  -1 21.8138 1.16646   1
   4  -1   1 11.0693 0.99076   1
  -4  -1  -1 13.8406 1.12562   1
  -4   1  -1 12.9279 1.02282   1
   4   1   1 12.5914 1.22558   1
  -4   1  -1 13.3582 1.06152   1
   5  -1   1 21.4871 1.42107   1
  -5  -1  -1 23.4069 1.37442   1
  -5   1  -1 24.4144 1.50242   1
  -5   1  -1 25.3762 1.45043   1
   5   1   1 23.1275 1.69387   1
   6  -1   1 0.03655 0.74319   1
  -6  -1  -1 0.40057 0.74048   1
   6   1   1 -0.3013 0.93718   1
  -6   1  -1 -0.1898 0.78330   1
   7  -1   1 47.0382 2.29153   1
  -7  -1  -1 46.6132 2.29108   1
  -7   1  -1 49.2977 2.28856   1
   7   1   1 48.6815 2.53457   1
   8  -1   1 4.87410 1.10630   1
  -8  -1  -1 6.06459 1.20285   1
   8   1   1 3.60232 1.23134   1
  -8   1  -1 4.52442 1.10115   1
   9  -1   1 34.3091 2.14529   1
  -9  -1  -1 34.8750 2.08335   1
  -9   1  -1 35.6221 2.13067   1
   9   1   1 32.9419 2.20088   1
  10  -1   1 8.14986 1.43319   1
 -10  -1  -1 8.61724 1.39817   1
 -10   1  -1 5.57166 1.19891   1
  10   1   1 6.55504 1.43629   1
  11  -1   1 -1.6603 0.98281   1
 -11  -1  -1 -0.7825 0.91671   1
  11   1   1 1.83772 1.33340   1
 -11   1  -1 1.67067 1.15116   1
  12  -1   1 24.5961 2.28608   1
 -12  -1  -1 22.3580 2.23249   1
  12   1   1 31.1897 2.72452   1
 -12   1  -1 18.8195 1.97605   1
  13  -1   1 122.812 5.13813   1
 -13  -1  -1 123.954 5.00469   1
  13   1   1 117.751 5.33984   1
 -13   1  -1 128.480 5.12724   1
  14  -1   1 10.0347 1.92090   1
 -14  -1  -1 13.4729 2.16995   1
  14   1   1 13.0302 2.22064   1
 -14   1  -1 12.0287 2.05228   1
  15  -1   1 1.50407 1.50630   1
 -15  -1  -1 2.27971 1.68534   1
  15   1   1 3.57491 1.70981   1
 -15   1  -1 0.69807 1.51441   1
  16  -1   1 6.65200 1.77882   1
 -16  -1  -1 1.96390 1.75874   1
 -16   1  -1 0.29263 1.58263   1
  16   1   1 1.99950 1.74970   1
 -17  -1  -1 11.2779 2.33685   1
  17   1   1 15.6618 2.46979   1
 -17   1  -1 14.0759 2.44360   1
 -18  -1  -1 0.73381 1.81573   1
  18   1   1 2.13924 1.86652   1
 -18   1  -1 -0.9071 1.86095   1
 -19  -1  -1 17.5056 2.68400   1
 -19   1  -1 23.7472 3.26929   1
 -19  -2   1 -2.1170 1.85795   1
 -19   2   1 2.74327 2.19128   1
  19   2  -1 2.09854 2.09745   1
 -18  -2   1 14.6178 2.64958   1
  18   2  -1 12.4256 2.60543   1
 -18   2   1 12.2120 2.70437   1
 -17  -2   1 3.51476 1.76978   1
  17   2  -1 3.31409 2.02534   1
 -17   2   1 2.27675 1.91160   1
 -16  -2   1 4.17268 1.77903   1
 -16   2   1 2.95715 1.87670   1
  16   2  -1 3.09940 1.86749   1
 -15  -2   1 2.77540 1.68922   1
  15  -2  -1 4.37456 1.58153   1
  15   2  -1 1.14965 1.93420   1
 -15   2   1 0.13756 1.62730   1
 -14  -2   1 15.5777 2.14467   1
  14  -2  -1 20.5258 2.33745   1
  14   2  -1 17.3432 2.66177   1
 -14   2   1 15.1634 2.16340   1
  13  -2  -1 2.58719 1.40187   1
 -13  -2   1 0.11210 1.37227   1
 -13   2   1 1.27455 1.45984   1
  13   2  -1 -0.2002 1.53770   1
 -12  -2   1 21.0812 2.05970   1
  12  -2  -1 21.0026 2.14838   1
 -12   2   1 21.3246 2.19683   1
  12   2  -1 22.3556 2.40453   1
 -11  -2   1 0.73628 1.18084   1
  11  -2  -1 0.30446 1.09061   1
  11   2  -1 0.40595 1.39849   1
 -11   2   1 0.06586 1.16745   1
  10  -2  -1 21.7284 1.93834   1
 -10  -2   1 22.9201 1.95440   1
  10   2  -1 22.9916 2.24193   1
 -10   2   1 20.9868 1.89364   1
   9  -2  -1 27.4195 2.13510   1
  -9  -2   1 24.0224 1.90070   1
  -9   2   1 26.6737 1.98549   1
   9   2  -1 20.9689 2.02287   1
   8  -2  -1 2.73190 1.01407   1
  -8  -2   1 2.25960 0.99786   1
   8   2  -1 1.73667 1.07934   1
  -8   2   1 1.52312 0.96629   1
  -7  -2   1 9.02435 1.16500   1
   7  -2  -1 10.9955 1.28145   1
   7   2  -1 8.35889 1.43722   1
  -7   2   1 9.51164 1.23915   1
  -6  -2   1 8.30264 1.10849   1
   6  -2  -1 10.0043 1.23901   1
   6   2  -1 6.06145 1.17753   1
  -6   2   1 7.26591 1.09291   1
  -5  -2   1 52.6343 2.28485   1
   5  -2  -1 54.0875 2.31319   1
   5   2  -1 54.7142 2.54494   1
  -5   2   1 55.2157 2.35828   1
  -4  -2   1 59.0555 2.36646   1
   4  -2  -1 59.4442 2.38671   1
   4   2  -1 58.2668 2.56401   1
  -4   2   1 63.8031 2.46362   1
  -4   2   1 66.9156 3.38178   1
  -3  -2   1 155.630 4.82352   1
   3  -2  -1 159.053 4.87354   1
   3   2  -1 162.896 5.01804   1
  -3   2   1 156.720 4.91009   1
   3   2  -1 156.294 4.84843   1
  -3   2   1 155.861 4.92172   1
   2  -2  -1 1871.05 50.0006   1
  -2  -2   1 1818.29 49.9260   1
  -2  -2   1 1914.74 49.9852   1
  -2   2   1 1799.57 50.0249   1
  -2   2   1 1862.66 50.0697   1
   2   2  -1 1860.59 49.9979   1
   2   2  -1 1830.04 50.0754   1
  -1  -2   1 2159.37 61.1232   1
   1  -2  -1 2208.13 60.6870   1
   1   2  -1 2233.22 60.2754   1
  -1   2   1 2300.03 60.2619   1
   1   2  -1 2152.96 60.4953   1
  -1   2   1 2231.43 59.7500   1
   0  -2  -1 33.9947 1.58136   1
   0  -2   1 35.3632 1.53487   1
   0   2   1 34.3291 1.70941   1
   0   2   1 33.4642 1.64145   1
   0   2  -1 35.0706 1.55478   1
   0   2  -1 33.4452 1.66667   1
  -1  -2  -1 741.676 20.6523   1
   1  -2   1 767.827 20.5869   1
   1   2   1 762.703 20.7267   1
  -1   2  -1 742.015 20.6593   1
  -1   2  -1 742.879 20.6306   1
   1   2   1 765.910 20.7884   1
  -2  -2  -1 -0.8594 0.63472   1
   2  -2   1 -0.0576 0.57647   1
   2   2   1 -0.1249 0.69092   1
  -2   2  -1 0.06764 0.62747   1
  -2   2  -1 1.00594 0.61845   1
   2   2   1 0.38531 0.69540   1
   3  -2   1 -0.4991 0.56282   1
  -3  -2  -1 -0.8961 0.66088   1
  -3  -2  -1 0.82215 0.74076   1
   3   2   1 -0.0122 0.77777   1
  -3   2  -1 0.25753 0.61038   1
  -3   2  -1 -0.2144 0.65184   1
   4  -2   1 13.8029 1.11482   1
  -4  -2  -1 10.4183 1.05098   1
  -4   2  -1 14.3876 1.18306   1
   4   2   1 11.8950 1.24749   1
  -4   2  -1 11.4711 1.09162   1
   5  -2   1 25.6501 1.50724   1
  -5  -2  -1 24.6759 1.59986   1
  -5   2  -1 23.6540 1.57173   1
   5   2   1 19.5621 1.61508   1
  -5   2  -1 24.2653 1.52658   1
   6  -2   1 10.4914 1.18694   1
  -6  -2  -1 11.6382 1.20671   1
   6   2   1 9.69420 1.39600   1
  -6   2  -1 11.7322 1.25982   1
  -7  -2  -1 131.385 4.47677   1
   7  -2   1 128.626 4.41332   1
   7   2   1 125.518 4.68232   1
  -7   2  -1 127.504 4.44901   1
  -8  -2  -1 93.5725 3.66223   1
   8  -2   1 92.1008 3.56949   1
  -8   2  -1 97.5911 3.65202   1
   8   2   1 86.6990 3.81750   1
   9  -2   1 14.0604 1.55305   1
  -9  -2  -1 13.8409 1.53396   1
   9   2   1 9.20485 1.51050   1
  -9   2  -1 11.2566 1.38964   1
 -10  -2  -1 0.09884 0.93611   1
  10  -2   1 -0.1122 0.94965   1
 -10   2  -1 0.55055 1.01040   1
  10   2   1 0.75532 1.27865   1
 -11  -2  -1 55.9756 3.02221   1
  11  -2   1 52.5691 2.81729   1
 -11   2  -1 50.5395 2.90118   1
  11   2   1 48.6144 3.06755   1
 -12  -2  -1 40.6865 2.82058   1
  12  -2   1 42.7852 2.66051   1
 -12   2  -1 39.4887 2.79456   1
  12   2   1 42.3043 3.27986   1
 -13  -2  -1 75.5188 3.81251   1
  13  -2   1 70.8803 3.64655   1
 -13   2  -1 70.0218 3.74687   1
  13   2   1 71.4599 4.17835   1
 -14  -2  -1 12.4305 2.10111   1
  14  -2   1 9.30565 1.69846   1
 -14   2  -1 9.77672 1.92057   1
  14   2   1 10.9435 2.28719   1
  15  -2   1 20.2588 3.49141   1
 -15  -2  -1 24.2176 2.64990   1
  15   2   1 23.4473 2.95399   1
 -15   2  -1 20.9174 2.51990   1
 -16  -2  -1 0.33608 1.56718   1
 -16   2  -1 0.37534 1.69022   1
  16   2   1 -0.1005 1.78262   1
 -17  -2  -1 2.66111 1.87869   1
  17   2   1 1.61247 1.96580   1
 -17   2  -1 -0.9688 1.77686   1
 -18  -2  -1 20.1643 2.95977   1
  18   2   1 20.7194 3.05623   1
 -18   2  -1 22.4459 3.05270   1
 -19  -2  -1 2.51952 1.91267   1
 -19   2  -1 -1.9482 1.96506   1
 -18  -3   1 1.78140 1.89306   1
  18   3  -1 1.59583 2.26427   1
 -18   3   1 5.07266 2.30421   1
 -17  -3   1 -1.1251 1.60520   1
  17   3  -1 0.33786 2.20047   1
 -17   3   1 2.13187 1.97945   1
 -16  -3   1 1.11351 1.72470   1
  16   3  -1 -0.1811 1.92472   1
 -16   3   1 0.55856 1.77756   1
 -15  -3   1 12.6060 2.23949   1
 -15   3   1 11.5629 2.29311   1
  15   3  -1 11.7738 2.62243   1
 -14  -3   1 16.7508 2.22233   1
 -14   3   1 16.2539 2.38147   1
  14   3  -1 25.7659 3.07559   1
 -13  -3   1 60.6848 3.62531   1
  13  -3  -1 71.1335 3.57892   1
 -13   3   1 60.1260 3.70571   1
  13   3  -1 73.7749 4.30009   1
  12  -3  -1 6.54084 1.47739   1
 -12  -3   1 10.3003 1.77790   1
  12   3  -1 2.83014 1.80530   1
 -12   3   1 6.78544 1.68932   1
 -11  -3   1 34.5366 2.56031   1
  11  -3  -1 29.9151 2.43035   1
  11   3  -1 39.6301 2.93264   1
 -11   3   1 37.4103 2.68162   1
 -10  -3   1 4.86994 1.35874   1
  10  -3  -1 2.72099 1.20259   1
  10   3  -1 3.04915 1.60900   1
 -10   3   1 4.09013 1.30728   1
   9  -3  -1 24.8534 1.97484   1
  -9  -3   1 23.4883 2.00148   1
   9   3  -1 21.9161 2.26953   1
  -9   3   1 18.7470 1.83429   1
  -8  -3   1 15.0201 1.63040   1
   8  -3  -1 11.2556 1.37821   1
   8   3  -1 11.2372 1.61485   1
  -8   3   1 13.4788 1.57238   1
  -7  -3   1 34.0172 2.06110   1
   7  -3  -1 34.9317 2.06964   1
  -7   3   1 34.8237 2.14572   1
   7   3  -1 33.3111 2.39891   1
  -6  -3   1 29.0904 1.83788   1
   6  -3  -1 30.6188 1.86145   1
   6   3  -1 27.1033 2.01627   1
  -6   3   1 31.3346 1.97588   1
  -5  -3   1 7.68156 1.06920   1
   5  -3  -1 10.5939 1.19568   1
   5   3  -1 6.70777 1.21392   1
  -5   3   1 6.60308 1.12542   1
   4  -3  -1 35.1297 1.84885   1
  -4  -3   1 33.8041 1.84220   1
   4   3  -1 32.2234 2.08854   1
  -4   3   1 36.3266 2.00570   1
   3  -3  -1 1.71813 0.80057   1
  -3  -3   1 2.82604 0.86057   1
  -3  -3   1 2.45524 0.84857   1
  -3   3   1 1.46001 0.95618   1
   3   3  -1 1.72165 1.02603   1
  -2  -3   1 12.2437 1.16149   1
   2  -3  -1 10.6058 1.13589   1
  -2   3   1 10.1787 1.21548   1
   2   3  -1 11.0555 1.27132   1
  -1  -3   1 32.8116 1.67520   1
   1  -3  -1 35.2982 1.76136   1
   1   3  -1 33.7104 1.74671   1
   1   3  -1 33.1101 1.88718   1
  -1   3   1 29.4803 1.84495   1
   0  -3   1 55.2442 2.22607   1
   0  -3  -1 58.5924 2.35452   1
   0   3   1 58.5907 2.51864   1
   0   3  -1 58.9690 2.45886   1
   0   3  -1 55.8702 2.34910   1
   1  -3   1 -0.3442 0.62538   1
  -1  -3  -1 1.15536 0.75105   1
   1   3   1 0.15024 0.86810   1
  -1   3  -1 0.02362 0.68017   1
  -1   3  -1 0.86377 0.81163   1
  -2  -3  -1 11.8866 1.18741   1
   2  -3   1 11.9351 1.08898   1
  -2   3  -1 10.0836 1.19246   1
  -2   3  -1 12.6309 1.20647   1
   2   3   1 7.99095 1.17492   1
  -3  -3  -1 91.3313 3.29449   1
   3  -3   1 90.5100 3.17380   1
  -3   3  -1 91.0633 3.29377   1
  -3   3  -1 86.6226 3.27607   1
   3   3   1 81.8882 3.43682   1
   4  -3   1 12.4965 1.19207   1
  -4  -3  -1 13.2511 1.31330   1
  -4  -3  -1 14.5109 1.33581   1
  -4   3  -1 15.2855 1.41045   1
   4   3   1 17.6427 1.70297   1
  -5  -3  -1 46.7835 2.30470   1
   5  -3   1 44.8462 2.09817   1
   5   3   1 46.1349 2.55089   1
  -5   3  -1 45.4734 2.25993   1
   6  -3   1 27.5164 1.78454   1
  -6  -3  -1 28.8530 1.87963   1
   6   3   1 28.5635 2.21043   1
  -6   3  -1 28.7595 1.84978   1
  -7  -3  -1 0.19612 0.81445   1
   7  -3   1 0.19303 0.81496   1
   7   3   1 0.68542 1.17978   1
  -7   3  -1 0.07267 0.80975   1
   8  -3   1 37.1726 2.18079   1
  -8  -3  -1 37.7139 2.30214   1
  -8   3  -1 36.4370 2.23193   1
   8   3   1 37.5251 2.62199   1
  -9  -3  -1 1.65637 1.11914   1
   9  -3   1 -1.2326 0.81863   1
   9   3   1 0.03513 1.23587   1
  -9   3  -1 -0.7170 0.92736   1
 -10  -3  -1 1.27902 1.20342   1
  10  -3   1 -0.4060 0.90250   1
 -10   3  -1 2.51881 1.22282   1
  10   3   1 1.60626 1.43989   1
 -11  -3  -1 0.52354 1.28877   1
  11  -3   1 1.15118 1.11725   1
 -11   3  -1 0.08207 1.20304   1
  11   3   1 0.53396 1.48613   1
  12  -3   1 27.0246 2.31218   1
 -12  -3  -1 27.3741 2.52877   1
  12   3   1 32.1054 2.97201   1
 -12   3  -1 27.4349 2.61516   1
 -13  -3  -1 3.96002 1.72693   1
  13  -3   1 4.15420 1.40377   1
 -13   3  -1 3.44456 1.49259   1
  13   3   1 6.48442 2.08249   1
 -14  -3  -1 32.9687 3.06099   1
 -14   3  -1 27.0126 2.69813   1
  14   3   1 32.3997 3.30036   1
 -15  -3  -1 10.4490 2.13274   1
 -15   3  -1 7.89266 2.07468   1
  15   3   1 7.81403 2.38315   1
 -16  -3  -1 3.31434 1.84569   1
  16   3   1 1.53873 2.14240   1
 -16   3  -1 2.24953 1.86149   1
 -17  -3  -1 -2.2287 1.55986   1
  17   3   1 3.18687 2.13402   1
 -17   3  -1 1.43947 2.04334   1
 -18  -3  -1 9.75445 2.47049   1
  18   3   1 12.9364 2.82098   1
 -18   3  -1 6.39376 2.48472   1
 -17  -4   1 4.17131 2.30024   1
 -17   4   1 4.48022 2.25046   1
  17   4  -1 3.25493 2.47578   1
 -16  -4   1 -0.0922 1.54942   1
  16   4  -1 2.14393 2.25920   1
 -16   4   1 -1.0212 1.72519   1
 -15  -4   1 36.3119 3.28410   1
  15   4  -1 33.9504 3.65440   1
 -15   4   1 32.4184 3.33714   1
 -14  -4   1 -0.3022 1.38794   1
 -14   4   1 -0.1075 1.68362   1
  14   4  -1 -1.6584 1.80002   1
 -13  -4   1 1.87803 1.54853   1
  13   4  -1 0.10261 1.87540   1
 -13   4   1 1.79315 1.64225   1
 -12  -4   1 14.8165 2.13827   1
 -12   4   1 10.4974 1.88247   1
  12   4  -1 16.4916 2.65153   1
 -11  -4   1 76.4396 3.73387   1
  11  -4  -1 73.0792 3.56746   1
 -11   4   1 73.8867 3.90892   1
  11   4  -1 69.9712 4.31811   1
 -10  -4   1 3.70302 1.42898   1
  10  -4  -1 3.08997 1.18402   1
 -10   4   1 2.29302 1.39376   1
  10   4  -1 2.65752 1.61214   1
  -9  -4   1 7.57674 1.42873   1
   9  -4  -1 8.43798 1.40969   1
   9   4  -1 5.67140 1.74053   1
  -9   4   1 8.27725 1.66828   1
   8  -4  -1 30.4298 2.16097   1
  -8  -4   1 32.1045 2.24361   1
  -8   4   1 33.3038 2.57754   1
   8   4  -1 32.3951 2.68397   1
  -7  -4   1 4.17685 1.15345   1
   7  -4  -1 4.45964 1.07744   1
   7   4  -1 4.63106 1.50458   1
  -7   4   1 4.07657 1.28523   1
  -6  -4   1 10.0684 1.35806   1
   6  -4  -1 8.13728 1.22790   1
  -6   4   1 9.54904 1.48266   1
   6   4  -1 8.56364 1.60574   1
   5  -4  -1 2.53611 0.91543   1
  -5  -4   1 2.99755 0.99376   1
  -5   4   1 1.34499 0.99496   1
   5   4  -1 1.32944 1.17420   1
   4  -4  -1 17.6038 1.56201   1
  -4  -4   1 19.4250 1.64767   1
  -4   4   1 16.7517 1.70816   1
   4   4  -1 16.6249 1.80350   1
  -3  -4   1 362.549 10.8224   1
   3  -4  -1 369.958 10.8394   1
  -3  -4   1 363.538 10.7583   1
  -3   4   1 370.155 11.0618   1
   3   4  -1 368.365 11.1222   1
  -2  -4   1 551.341 15.7293   1
   2  -4  -1 568.005 15.7960   1
  -2   4   1 529.698 15.9607   1
   2   4  -1 563.093 16.0492   1
   1  -4  -1 90.6192 3.34006   1
  -1  -4   1 89.4561 3.26975   1
  -1   4   1 81.2559 3.52639   1
   1   4  -1 90.6643 3.59857   1
   0  -4  -1 20.2081 1.56781   1
   0  -4   1 21.6478 1.53205   1
   0   4  -1 19.3135 1.68908   1
   0   4   1 22.8642 1.89282   1
   1  -4   1 246.027 7.46730   1
  -1  -4  -1 260.790 7.60680   1
   1   4   1 229.030 7.77817   1
  -1   4  -1 247.882 7.75102   1
   2  -4   1 14.2705 1.32149   1
  -2  -4  -1 14.9607 1.43167   1
  -2   4  -1 15.1050 1.58676   1
   2   4   1 17.2963 1.77349   1
  -3  -4  -1 13.2981 1.42394   1
   3  -4   1 12.1717 1.25088   1
   3   4   1 10.8516 1.55387   1
  -3   4  -1 11.4178 1.40938   1
  -4  -4  -1 4.51993 1.05831   1
  -4  -4  -1 3.24544 1.00147   1
   4  -4   1 3.70467 0.91798   1
   4   4   1 4.83570 1.27190   1
  -4   4  -1 3.80414 1.06671   1
   5  -4   1 17.3616 1.49511   1
  -5  -4  -1 17.2950 1.66417   1
  -5   4  -1 12.7197 1.51400   1
   5   4   1 14.6762 1.83389   1
   6  -4   1 49.4652 2.38781   1
  -6  -4  -1 46.1693 2.52380   1
   6   4   1 44.5332 2.83243   1
  -6   4  -1 46.0752 2.59869   1
  -7  -4  -1 10.6084 1.46377   1
   7  -4   1 10.3962 1.29189   1
  -7   4  -1 7.90524 1.41707   1
   7   4   1 11.4540 1.78773   1
   8  -4   1 40.3128 2.27401   1
  -8  -4  -1 37.9703 2.46708   1
  -8   4  -1 36.0547 2.44804   1
   8   4   1 36.8129 3.03169   1
  -9  -4  -1 4.71089 1.41221   1
   9  -4   1 4.10447 1.13459   1
   9   4   1 4.16283 1.60157   1
  -9   4  -1 5.32185 1.34115   1
  10  -4   1 0.05281 0.96287   1
 -10  -4  -1 -1.1564 1.31872   1
  10   4   1 -1.2984 1.40198   1
 -10   4  -1 0.34597 1.22854   1
 -11  -4  -1 1.58695 1.41144   1
 -11   4  -1 2.57006 1.48639   1
  11   4   1 2.31385 1.75478   1
 -12  -4  -1 7.77362 1.77503   1
  12   4   1 7.68256 2.03136   1
 -12   4  -1 9.02087 1.95032   1
 -13  -4  -1 2.37825 1.58253   1
 -13   4  -1 1.10681 1.45811   1
  13   4   1 2.92436 2.01083   1
 -14  -4  -1 34.6835 3.18383   1
  14   4   1 32.1814 3.62238   1
 -14   4  -1 34.8603 3.26889   1
 -15  -4  -1 1.47629 1.68047   1
 -15   4  -1 2.36792 1.82361   1
  15   4   1 6.62953 2.49008   1
 -16  -4  -1 1.41361 1.79778   1
  16   4   1 5.62141 2.63259   1
 -16   4  -1 3.63572 2.08583   1
 -17  -4  -1 -1.4434 1.64273   1
 -17   4  -1 2.44384 2.10239   1
  17   4   1 -2.4710 2.13356   1
  16   5  -1 2.23316 2.26271   1
 -16   5   1 2.60932 2.19919   1
  15   5  -1 13.4963 2.92953   1
 -15   5   1 13.3880 2.74961   1
  14   5  -1 44.7543 4.33267   1
 -14   5   1 49.1150 4.14073   1
 -13  -5   1 11.7031 2.03693   1
  13   5  -1 12.3499 2.63156   1
 -13   5   1 10.7555 2.22887   1
 -12  -5   1 3.63933 1.54370   1
 -12   5   1 4.13212 1.81592   1
  12   5  -1 2.46573 2.07402   1
 -11  -5   1 -0.0793 1.30230   1
 -11   5   1 -1.7743 1.36044   1
  11   5  -1 0.07507 1.63685   1
 -10  -5   1 -0.0300 1.29475   1
  10   5  -1 0.55133 1.78056   1
 -10   5   1 1.11654 1.37686   1
  -9  -5   1 14.7463 1.94207   1
   9   5  -1 10.0682 2.25012   1
  -9   5   1 9.45607 1.89669   1
  -8  -5   1 8.96292 1.54686   1
   8  -5  -1 6.17692 1.31832   1
  -8   5   1 9.47942 1.73898   1
   8   5  -1 6.40615 1.84753   1
   7  -5  -1 29.5479 2.15900   1
  -7  -5   1 30.5505 2.42488   1
  -7   5   1 27.4546 2.49013   1
   7   5  -1 32.3680 2.95831   1
  -6  -5   1 102.716 4.21089   1
   6  -5  -1 112.719 4.30460   1
  -6   5   1 110.961 4.58769   1
   6   5  -1 102.062 4.74272   1
   5  -5  -1 35.5918 2.26216   1
  -5  -5   1 36.9992 2.26092   1
  -5   5   1 39.9955 2.61319   1
   5   5  -1 32.5157 2.66532   1
   4  -5  -1 2.55418 1.01042   1
  -4  -5   1 4.53289 1.12246   1
  -4   5   1 3.13708 1.27612   1
   4   5  -1 4.38373 1.50227   1
   3  -5  -1 33.0169 2.10465   1
  -3  -5   1 36.2545 2.10663   1
  -3  -5   1 34.2023 2.11423   1
   3   5  -1 32.3868 2.52921   1
  -3   5   1 35.0584 2.44392   1
  -2  -5   1 -0.1207 0.82080   1
   2  -5  -1 -0.0382 0.79657   1
   2   5  -1 0.04668 1.12858   1
  -2   5   1 0.09579 1.02226   1
   1  -5  -1 7.29884 1.20863   1
  -1  -5   1 8.25133 1.20944   1
   1   5  -1 6.79368 1.45465   1
  -1   5   1 7.57941 1.40373   1
   0  -5   1 0.46881 0.75279   1
   0  -5  -1 -0.0951 0.78478   1
   0   5  -1 0.50724 1.06424   1
   0   5   1 0.12282 1.03217   1
  -1  -5  -1 4.18414 1.04216   1
   1  -5   1 5.10814 1.03152   1
  -1   5  -1 3.17170 1.20854   1
   1   5   1 5.57839 1.41903   1
  -2  -5  -1 3.26653 1.02679   1
   2  -5   1 4.78550 0.98804   1
   2   5   1 3.61263 1.38568   1
  -2   5  -1 1.61873 1.09070   1
  -3  -5  -1 16.3866 1.68606   1
   3  -5   1 14.2153 1.38890   1
  -3   5  -1 14.9123 1.76993   1
   3   5   1 17.1673 2.01793   1
   4  -5   1 42.4725 2.33278   1
  -4  -5  -1 44.0808 2.56295   1
  -4  -5  -1 47.7142 2.56918   1
  -4   5  -1 45.0503 2.76053   1
   4   5   1 50.7434 3.01620   1
  -5  -5  -1 84.2239 3.55084   1
   5  -5   1 77.8247 3.33419   1
   5   5   1 77.1043 3.82029   1
  -5   5  -1 80.6957 3.71359   1
   6  -5   1 -1.3493 0.77468   1
  -6  -5  -1 0.18039 1.08630   1
  -6   5  -1 -0.3141 1.05771   1
   6   5   1 1.37048 1.43217   1
   7  -5   1 -0.9938 0.83178   1
  -7  -5  -1 -0.1889 1.10893   1
  -7   5  -1 -0.7178 1.13921   1
   7   5   1 -0.1027 1.29878   1
  -8  -5  -1 9.11883 1.60115   1
   8   5   1 5.58873 1.90685   1
  -8   5  -1 7.78299 1.68219   1
  -9  -5  -1 12.2101 1.89777   1
  -9   5  -1 10.6840 1.87581   1
   9   5   1 9.93531 2.08216   1
 -10  -5  -1 16.2389 2.07622   1
  10   5   1 18.7037 2.60121   1
 -10   5  -1 18.1863 2.27421   1
 -11  -5  -1 -0.0587 1.35433   1
 -11   5  -1 0.75345 1.56625   1
  11   5   1 0.66710 1.90305   1
 -12  -5  -1 0.43888 1.54705   1
 -12   5  -1 3.29995 1.76462   1
  12   5   1 1.40038 2.07982   1
 -13  -5  -1 23.3310 2.58581   1
 -13   5  -1 28.9400 3.15150   1
  13   5   1 27.8969 3.51897   1
 -14  -5  -1 2.11237 1.58734   1
  14   5   1 -2.3160 1.91321   1
 -14   5  -1 -3.2054 1.51376   1
 -15   5  -1 4.75961 2.19271   1
  15   5   1 1.81784 2.48890   1
  16   5   1 0.31835 2.33247   1
 -16   5  -1 -2.0884 1.88196   1
  14   6  -1 4.86565 2.60182   1
 -14   6   1 -0.2195 1.98330   1
 -13   6   1 5.24459 2.17610   1
  13   6  -1 2.85052 2.54534   1
 -12   6   1 -0.3419 1.86115   1
  12   6  -1 0.94122 2.09183   1
 -11   6   1 37.4271 3.50625   1
  11   6  -1 29.1785 3.41927   1
  10   6  -1 1.45117 2.04000   1
 -10   6   1 -2.0212 1.55537   1
   9   6  -1 17.9422 2.67881   1
  -9   6   1 22.8687 2.68474   1
  -8   6   1 2.71885 1.70797   1
   8   6  -1 2.77253 1.95620   1
  -7  -6   1 2.10969 1.86412   1
  -7   6   1 4.71200 1.74111   1
   7   6  -1 2.50134 1.76539   1
  -6  -6   1 -1.3864 0.96361   1
   6   6  -1 1.76190 1.71080   1
  -6   6   1 1.32280 1.43440   1
  -5  -6   1 0.37619 1.01240   1
   5   6  -1 2.36084 1.67174   1
  -5   6   1 -0.1263 1.38716   1
  -4  -6   1 29.7967 2.17678   1
  -4   6   1 27.8356 2.64729   1
   4   6  -1 27.3528 2.75667   1
  -3  -6   1 48.5700 2.63704   1
  -3  -6   1 45.2884 2.68505   1
   3  -6  -1 41.2965 2.53745   1
   3   6  -1 43.5176 3.17690   1
  -3   6   1 43.9797 3.07132   1
  -2  -6   1 64.3487 3.10061   1
   2  -6  -1 62.6631 3.12772   1
  -2  -6   1 67.2205 3.05439   1
   2   6  -1 67.0069 3.74465   1
  -2   6   1 67.2047 3.69448   1
  -1  -6   1 24.4153 2.06378   1
   1  -6  -1 23.1497 2.03395   1
   1   6  -1 29.7931 2.74591   1
  -1   6   1 24.7759 2.55204   1
   0  -6   1 0.67595 0.96951   1
   0  -6  -1 0.01653 0.92089   1
   0   6   1 -0.8464 1.30904   1
   0   6  -1 0.28735 1.36581   1
   1  -6   1 11.9495 1.52516   1
  -1  -6  -1 11.7888 1.59098   1
   1   6   1 15.5135 2.21544   1
  -1   6  -1 13.1007 1.99322   1
  -2  -6  -1 29.9340 2.36829   1
   2   6   1 33.5159 2.91992   1
  -2   6  -1 38.0229 3.01125   1
  -3  -6  -1 21.9253 2.01070   1
  -3  -6  -1 20.2743 2.07219   1
   3   6   1 17.8142 2.32035   1
  -3   6  -1 19.3675 2.17947   1
  -4  -6  -1 20.6587 2.00800   1
  -4  -6  -1 16.3805 1.99337   1
   4   6   1 18.1538 2.42472   1
  -4   6  -1 12.5571 2.04081   1
  -5  -6  -1 3.19113 1.21831   1
  -5   6  -1 -1.2761 1.24993   1
   5   6   1 3.18657 1.82283   1
  -6  -6  -1 -1.0073 1.07397   1
  -6   6  -1 0.10401 1.42098   1
   6   6   1 -0.4921 1.62212   1
  -7  -6  -1 15.8489 1.99440   1
   7   6   1 13.5061 2.42980   1
  -7   6  -1 16.8931 2.22535   1
  -8  -6  -1 2.05519 1.30769   1
   8   6   1 1.53143 1.83371   1
  -8   6  -1 2.47688 1.60305   1
  -9  -6  -1 2.66673 1.91330   1
   9   6   1 0.03751 1.90307   1
  -9   6  -1 3.95484 1.74642   1
  10   6   1 -1.4636 1.93769   1
 -10   6  -1 -2.2166 1.53386   1
  11   6   1 2.69353 2.29683   1
 -11   6  -1 -0.6425 1.67784   1
 -12   6  -1 3.64914 1.98589   1
  12   6   1 -0.3503 2.27517   1
  13   6   1 6.89457 2.67381   1
 -13   6  -1 3.18414 2.24859   1
 -14   6  -1 5.26405 2.37214   1
  14   6   1 2.80584 2.50136   1
  12   7  -1 1.77030 2.51595   1
 -12   7   1 1.13372 2.08617   1
  11   7  -1 1.35242 2.37751   1
 -11   7   1 2.71279 2.15761   1
 -10   7   1 3.18821 2.11609   1
  10   7  -1 0.74202 2.16002   1
   9   7  -1 2.66032 2.14008   1
  -9   7   1 0.09188 1.79654   1
   8   7  -1 9.27113 2.60383   1
  -8   7   1 3.44277 2.04782   1
   7   7  -1 -2.4930 1.88089   1
  -7   7   1 2.18478 1.74803   1
  -6   7   1 8.56049 2.10911   1
   6   7  -1 9.59758 2.34830   1
  -5   7   1 40.5939 3.38333   1
   5   7  -1 35.7349 3.50069   1
   4   7  -1 5.77675 2.16483   1
  -4   7   1 5.28809 1.91175   1
   3   7  -1 -0.3820 1.65631   1
  -3   7   1 1.09861 1.69024   1
   2   7  -1 12.2215 2.33567   1
  -2   7   1 14.6239 2.37406   1
   1   7  -1 8.92869 2.15413   1
  -1   7   1 14.4960 2.38200   1
   0   7   1 16.2371 2.50123   1
   0   7  -1 14.4762 2.33789   1
   1   7   1 7.93284 1.94768   1
  -1   7  -1 7.77266 2.03554   1
   2   7   1 1.50009 1.76281   1
  -2   7  -1 4.26409 1.77779   1
   3   7   1 2.74038 1.95537   1
  -3   7  -1 3.02101 1.69423   1
  -4   7  -1 0.71377 1.57814   1
   4   7   1 2.37858 1.95064   1
   5   7   1 5.59226 2.15121   1
  -5   7  -1 5.26787 1.90288   1
  -6   7  -1 -1.1858 1.59806   1
   6   7   1 2.37579 2.05516   1
   7   7   1 4.34230 2.27864   1
  -7   7  -1 5.51975 1.98400   1
   8   7   1 -0.6225 1.97751   1
  -8   7  -1 -1.6474 1.69179   1
   9   7   1 27.3978 3.51287   1
  -9   7  -1 27.2375 3.15666   1
 -10   7  -1 2.55508 2.00580   1
  10   7   1 3.05334 2.40869   1
  11   7   1 -1.8515 2.20303   1
 -11   7  -1 -0.7053 1.98453   1
   8   8  -1 4.52342 2.65361   1
  -8   8   1 7.50409 2.53104   1
  -7   8   1 1.52841 2.12244   1
   7   8  -1 6.03268 2.56318   1
  -6   8   1 2.98724 2.22813   1
   6   8  -1 1.88354 2.26498   1
   5   8  -1 1.08315 2.23124   1
  -5   8   1 -1.2661 1.91487   1
  -4   8   1 -1.2248 1.87031   1
   4   8  -1 2.44069 2.23430   1
   3   8  -1 18.2025 2.91895   1
  -3   8   1 15.5091 2.85029   1
  -2   8   1 5.12068 2.29359   1
   2   8  -1 0.64507 1.91801   1
   1   8  -1 9.75228 2.51036   1
  -1   8   1 12.1077 2.57215   1
   0   8   1 9.59286 2.50202   1
   0   8  -1 12.4924 2.54851   1
   1   8   1 1.02723 2.00622   1
  -1   8  -1 -2.3202 1.72303   1
  -2   8  -1 2.96306 2.04319   1
   2   8   1 -2.1270 1.87685   1
  -3   8  -1 12.1292 2.69036   1
   3   8   1 18.4475 3.00251   1
  -4   8  -1 10.9079 2.55216   1
   4   8   1 14.9467 2.96213   1
  -5   8  -1 1.20404 1.92998   1
   5   8   1 1.62001 2.38013   1
   6   8   1 -0.6850 2.08482   1
  -6   8  -1 -5.1257 1.75322   1
  -7   8  -1 1.07068 2.14395   1
   7   8   1 1.15487 2.36082   1
  -8   8  -1 2.95453 2.20407   1
   8   8   1 7.46751 2.64539   1
 -19   0   2 -1.0414 1.93678   1
 -18   0   2 14.0415 2.60196   1
  18   0  -2 17.4392 2.70498   1
  17   0  -2 3.16471 1.80771   1
 -17   0   2 -1.2467 1.68079   1
  16   0  -2 46.4548 3.74984   1
 -16   0   2 46.7924 3.62740   1
 -15   0   2 0.31428 1.49555   1
  15   0  -2 -0.7361 1.58679   1
 -14   0   2 102.181 4.62708   1
  14   0  -2 113.323 5.07496   1
  13   0  -2 0.43288 1.48282   1
 -13   0   2 -0.4695 1.15612   1
  12   0  -2 14.3451 1.98568   1
 -12   0   2 10.9889 1.60181   1
  11   0  -2 -0.7245 1.09237   1
 -11   0   2 0.19416 0.96031   1
 -10   0   2 43.7626 2.48275   1
  10   0  -2 42.2359 2.62512   1
  -9   0   2 -0.7191 0.87971   1
   9   0  -2 0.00599 1.08476   1
  -8   0   2 12.0242 1.38865   1
   8   0  -2 10.6498 1.37274   1
  -7   0   2 -0.6515 0.82743   1
   7   0  -2 -1.4591 0.80496   1
   6   0  -2 0.42004 0.81519   1
  -6   0   2 0.64661 0.78579   1
  -5   0   2 -0.7614 0.68614   1
   5   0  -2 0.06229 0.74664   1
   4   0  -2 18.9234 1.35621   1
  -4   0   2 16.0687 1.13859   1
   3   0  -2 -0.5947 0.44985   1
  -3   0   2 -0.3709 0.59262   1
  -3   0   2 -0.7026 0.53214   1
   3   0  -2 -0.8492 0.65005   1
  -2   0   2 787.174 21.1838   1
  -2   0   2 752.901 21.1237   1
   2   0  -2 801.833 21.1901   1
   2   0  -2 786.472 21.1381   1
  -1   0   2 -0.2578 0.20009   1
   1   0  -2 0.04123 0.16391   1
  -1   0   2 -0.0486 0.20725   1
   1   0  -2 -0.0399 0.14825   1
   1   0   2 -0.1886 0.18243   1
  -1   0  -2 -0.1765 0.15279   1
   1   0   2 -0.2186 0.14760   1
  -1   0  -2 -0.2159 0.13999   1
   2   0   2 374.073 10.2973   1
  -2   0  -2 381.987 10.3581   1
  -2   0  -2 384.343 10.3030   1
   2   0   2 366.994 10.3441   1
   3   0   2 0.09511 0.58974   1
  -3   0  -2 -0.5022 0.60188   1
  -3   0  -2 0.01206 0.51916   1
   3   0   2 0.46232 0.51738   1
  -4   0  -2 32.4018 1.64856   1
  -4   0  -2 33.1322 1.52127   1
   4   0   2 34.7479 1.67299   1
   5   0   2 -0.2420 0.77283   1
  -5   0  -2 -1.0138 0.65955   1
  -6   0  -2 680.018 19.3617   1
   6   0   2 717.539 19.5360   1
   7   0   2 -0.7720 0.88230   1
  -7   0  -2 -0.3871 0.78989   1
  -8   0  -2 98.7099 3.64309   1
   8   0   2 96.0269 3.76022   1
   9   0   2 0.95767 1.06004   1
  -9   0  -2 -0.0034 0.91418   1
 -10   0  -2 20.1789 1.85605   1
  10   0   2 21.3782 1.96751   1
 -11   0  -2 0.95436 1.10937   1
  11   0   2 0.81702 1.17159   1
 -12   0  -2 1.02035 1.25285   1
  12   0   2 1.08525 1.35488   1
 -13   0  -2 -0.7747 1.16606   1
  13   0   2 -1.1900 1.22401   1
 -14   0  -2 18.3367 2.25731   1
  14   0   2 24.0616 2.56547   1
  15   0   2 -0.6007 1.56001   1
 -15   0  -2 -0.1147 1.52153   1
  16   0   2 3.66586 1.70685   1
 -16   0  -2 6.05441 1.98261   1
  17   0   2 2.11268 1.63164   1
 -17   0  -2 -0.4125 1.69459   1
 -18   0  -2 0.74957 1.78255   1
 -19   0  -2 2.29593 2.09059   1
 -19  -1   2 2.14805 1.89993   1
  19   1  -2 2.82134 2.06975   1
 -19   1   2 2.68940 2.20402   1
 -18  -1   2 6.42949 2.11153   1
 -18   1   2 6.60683 2.19500   1
  18   1  -2 6.53371 2.27059   1
 -17  -1   2 10.9340 2.31642   1
  17  -1  -2 9.46388 2.11304   1
 -17   1   2 11.5647 2.41211   1
  17   1  -2 6.93381 2.10649   1
  16  -1  -2 15.9815 2.32724   1
 -16  -1   2 15.8766 2.44788   1
  16   1  -2 19.1394 2.63409   1
 -16   1   2 16.5127 2.42990   1
 -15  -1   2 15.3998 2.20480   1
  15  -1  -2 14.8019 2.33810   1
 -15   1   2 18.2746 2.51308   1
  15   1  -2 19.9368 2.71818   1
  14  -1  -2 14.8327 2.11527   1
 -14  -1   2 12.9781 2.10427   1
 -14   1   2 12.5843 1.92474   1
  14   1  -2 12.0947 2.10082   1
  13  -1  -2 4.83136 1.64412   1
 -13  -1   2 1.32731 1.43829   1
  13   1  -2 1.45107 1.56602   1
 -13   1   2 1.16134 1.38683   1
  12  -1  -2 27.3959 2.46525   1
 -12  -1   2 25.5205 2.31770   1
  12   1  -2 25.7067 2.59424   1
 -12   1   2 23.3937 2.20379   1
  11  -1  -2 3.64272 1.21956   1
 -11  -1   2 -0.9733 0.91976   1
  11   1  -2 3.18713 1.39804   1
 -11   1   2 3.45589 1.14191   1
  10  -1  -2 0.90527 1.06841   1
 -10  -1   2 -0.2424 0.87824   1
 -10   1   2 -1.0001 0.94061   1
  10   1  -2 -0.1670 1.19425   1
   9  -1  -2 0.79167 1.01818   1
  -9  -1   2 0.25183 0.87905   1
   9   1  -2 1.07822 1.04493   1
  -9   1   2 1.22946 0.98030   1
  -8  -1   2 31.7506 1.87748   1
   8  -1  -2 34.2166 2.10161   1
  -8   1   2 33.6441 2.02123   1
   8   1  -2 28.6815 2.06116   1
  -7  -1   2 24.4212 1.72921   1
   7  -1  -2 23.6103 1.81230   1
   7   1  -2 24.5879 1.89046   1
  -7   1   2 21.9581 1.67613   1
   6  -1  -2 13.7242 1.35655   1
  -6  -1   2 12.7151 1.15917   1
   6   1  -2 14.3203 1.50654   1
  -6   1   2 13.2177 1.27412   1
   5  -1  -2 170.318 5.49564   1
  -5  -1   2 173.397 5.40043   1
  -5   1   2 183.061 5.50286   1
   5   1  -2 187.936 5.67089   1
   4  -1  -2 84.3881 2.88050   1
  -4  -1   2 81.1469 2.76232   1
  -4   1   2 79.8906 2.83290   1
  -4   1   2 78.3369 2.91397   1
   4   1  -2 78.7143 2.72292   1
   4   1  -2 85.0040 2.98711   1
  -3  -1   2 2.46106 0.63113   1
   3  -1  -2 3.29051 0.78443   1
   3   1  -2 6.40986 0.90354   1
   3   1  -2 5.16411 0.69956   1
  -3   1   2 4.55096 0.80077   1
  -3   1   2 4.03575 0.80219   1
  -2  -1   2 119.724 3.60810   1
  -2  -1   2 121.095 3.53068   1
   2  -1  -2 122.729 3.65444   1
   2  -1  -2 115.904 3.63291   1
   2   1  -2 118.485 3.54543   1
  -2   1   2 119.065 3.61869   1
  -2   1   2 120.799 3.66450   1
   2   1  -2 117.435 3.62808   1
   1  -1  -2 -0.0829 0.45988   1
   1  -1  -2 0.96573 0.44473   1
  -1  -1   2 0.04132 0.34591   1
  -1  -1   2 0.48814 0.42256   1
  -1   1   2 0.05481 0.51227   1
   1   1  -2 -0.2623 0.35606   1
   1   1  -2 0.09978 0.34689   1
  -1   1   2 0.33921 0.45671   1
   1   1  -2 0.59810 0.42768   1
   0  -1   2 2.41229 0.37285   1
   0  -1  -2 1.90383 0.51166   1
   0  -1  -2 1.67816 0.51398   1
   0   1  -2 2.60454 0.33511   1
   0   1  -2 2.21174 0.37456   1
   0   1   2 1.71073 0.47507   1
   0   1   2 2.83211 0.50456   1
  -1  -1  -2 0.93322 0.52159   1
  -1  -1  -2 0.67381 0.55126   1
   1  -1   2 0.68246 0.33005   1
  -1   1  -2 0.02523 0.33055   1
   1   1   2 0.95389 0.49569   1
   1   1   2 0.90659 0.56561   1
  -1   1  -2 0.64204 0.35447   1
   2  -1   2 0.86178 0.44354   1
   2  -1   2 0.79848 0.42354   1
  -2  -1  -2 0.94977 0.60129   1
  -2  -1  -2 1.41894 0.69342   1
   2   1   2 0.79472 0.61151   1
  -2   1  -2 1.06422 0.48278   1
   2   1   2 0.59970 0.69535   1
  -2   1  -2 0.72875 0.45927   1
  -3  -1  -2 48.1408 1.90825   1
  -3  -1  -2 45.9639 2.22363   1
   3  -1   2 52.5471 1.86060   1
  -3  -1  -2 49.8480 1.97861   1
   3   1   2 52.9008 2.13145   1
  -3   1  -2 49.1830 1.85727   1
  -3   1  -2 51.5426 1.85263   1
   4  -1   2 0.59799 0.62068   1
  -4  -1  -2 0.58008 0.69567   1
   4   1   2 -0.7403 0.79829   1
  -4   1  -2 0.62977 0.63144   1
  -4   1  -2 0.02384 0.60958   1
  -5  -1  -2 1.55703 0.75366   1
   5  -1   2 4.41383 0.82032   1
  -5   1  -2 3.41618 0.76872   1
  -5   1  -2 3.16404 0.77365   1
   5   1   2 1.99991 0.86563   1
   6  -1   2 11.3322 1.18563   1
  -6  -1  -2 9.36846 1.07985   1
   6   1   2 10.1241 1.28957   1
  -6   1  -2 12.9723 1.20087   1
   7  -1   2 5.29764 1.08861   1
  -7  -1  -2 6.76919 1.14380   1
  -7   1  -2 6.68237 1.08194   1
   7   1   2 6.42526 1.16299   1
  -8  -1  -2 1.22581 0.93135   1
   8  -1   2 2.36567 0.96991   1
  -8   1  -2 1.22446 0.89683   1
   8   1   2 0.27540 1.07575   1
  -9  -1  -2 6.51280 1.27731   1
   9  -1   2 7.00174 1.28668   1
  -9   1  -2 5.87254 1.17702   1
   9   1   2 8.18068 1.45675   1
  10  -1   2 8.18155 1.40187   1
 -10  -1  -2 5.94672 1.25857   1
 -10   1  -2 6.60950 1.22543   1
  10   1   2 7.06130 1.53467   1
  11  -1   2 -0.6663 1.02473   1
 -11  -1  -2 0.17373 1.09945   1
  11   1   2 -0.8177 1.04013   1
 -11   1  -2 -1.4949 0.99987   1
  12  -1   2 114.194 4.68285   1
 -12  -1  -2 114.410 4.59078   1
  12   1   2 111.431 4.94953   1
 -12   1  -2 113.545 4.65987   1
 -13  -1  -2 2.33457 1.45928   1
  13  -1   2 2.03166 1.35988   1
  13   1   2 -0.6326 1.44979   1
 -13   1  -2 0.78270 1.29432   1
 -14  -1  -2 7.65427 1.75748   1
  14  -1   2 7.18116 1.64380   1
 -14   1  -2 5.50040 1.68678   1
  14   1   2 5.30484 1.74447   1
 -15  -1  -2 0.80661 1.59553   1
  15  -1   2 2.19240 1.44371   1
  15   1   2 3.72121 1.81812   1
 -15   1  -2 2.68003 1.60524   1
 -16  -1  -2 0.46460 1.52587   1
  16  -1   2 3.72878 2.26904   1
  16   1   2 -1.1592 1.64061   1
 -16   1  -2 -0.8962 1.56730   1
 -17  -1  -2 1.13024 1.77789   1
 -17   1  -2 -0.3243 1.78678   1
  17   1   2 3.41903 1.76461   1
 -18  -1  -2 5.39719 2.18753   1
 -18   1  -2 5.59062 2.17183   1
  18   1   2 4.13873 2.84889   1
 -19  -1  -2 5.78454 2.27623   1
 -19   1  -2 7.92167 2.27082   1
 -19  -2   2 1.83083 1.82949   1
  19   2  -2 -2.9798 1.68969   1
 -19   2   2 -3.0080 1.89671   1
 -18  -2   2 4.33968 1.98203   1
  18   2  -2 3.91512 2.01255   1
 -18   2   2 2.10362 1.96233   1
 -17  -2   2 1.45764 1.73164   1
  17   2  -2 3.50553 2.11477   1
 -17   2   2 3.55375 2.04526   1
 -16  -2   2 12.8958 2.20721   1
  16  -2  -2 15.6162 2.45128   1
  16   2  -2 11.3949 2.51974   1
 -16   2   2 13.5943 2.42188   1
 -15  -2   2 10.4219 2.07423   1
  15  -2  -2 10.7884 1.97264   1
 -15   2   2 11.3260 2.19579   1
  15   2  -2 11.1459 2.27454   1
  14  -2  -2 62.6364 3.58314   1
 -14  -2   2 63.9219 3.66360   1
  14   2  -2 61.4904 4.09723   1
 -14   2   2 62.2692 3.59961   1
  13  -2  -2 1.61873 1.32454   1
 -13  -2   2 2.38920 1.39039   1
  13   2  -2 1.06642 1.70491   1
 -13   2   2 0.84550 1.42748   1
  12  -2  -2 11.0627 1.75070   1
 -12  -2   2 10.8611 1.79367   1
  12   2  -2 14.4931 2.26796   1
 -12   2   2 11.6503 1.86344   1
 -11  -2   2 8.37584 1.48671   1
  11  -2  -2 9.40856 1.58510   1
 -11   2   2 7.48405 1.39944   1
  11   2  -2 6.39014 1.73352   1
  10  -2  -2 3.25395 1.15120   1
 -10  -2   2 3.41870 1.22494   1
 -10   2   2 3.61194 1.16218   1
  10   2  -2 1.06331 1.29073   1
  -9  -2   2 1.38647 1.01675   1
   9  -2  -2 1.59745 1.03716   1
  -9   2   2 0.22081 0.95293   1
   9   2  -2 -0.4523 1.12520   1
   8  -2  -2 78.3677 3.23504   1
  -8  -2   2 71.2706 3.13094   1
  -8   2   2 78.0880 3.22915   1
   8   2  -2 76.5599 3.47514   1
   7  -2  -2 4.27993 1.02556   1
  -7  -2   2 3.54393 1.04750   1
  -7   2   2 2.19895 0.96858   1
   7   2  -2 2.24719 1.05655   1
   6  -2  -2 72.3885 2.91403   1
  -6  -2   2 69.7294 2.83717   1
   6   2  -2 72.8430 3.12239   1
  -6   2   2 71.8596 2.86429   1
  -5  -2   2 9.58615 1.03185   1
   5  -2  -2 8.86573 1.10035   1
  -5   2   2 8.89309 1.12772   1
   5   2  -2 8.54806 1.19141   1
  -4  -2   2 16.6651 1.21007   1
   4  -2  -2 15.5090 1.26054   1
  -4   2   2 14.6067 1.27137   1
   4   2  -2 14.0281 1.35817   1
   3  -2  -2 43.6463 1.95754   1
  -3  -2   2 42.7954 1.81384   1
  -3   2   2 45.2328 2.00997   1
  -3   2   2 44.0259 1.95847   1
   3   2  -2 42.4341 1.85482   1
   3   2  -2 46.4714 2.04569   1
  -2  -2   2 3.36174 0.69800   1
   2  -2  -2 1.96925 0.71952   1
  -2  -2   2 2.73356 0.72711   1
  -2   2   2 3.65708 0.88828   1
   2   2  -2 2.87373 0.77346   1
   2   2  -2 4.23967 0.70657   1
  -2   2   2 3.48551 0.76347   1
   1  -2  -2 412.280 11.6819   1
  -1  -2   2 409.615 11.5438   1
  -1   2   2 424.959 11.7362   1
   1   2  -2 416.141 11.6856   1
   1   2  -2 418.867 11.6071   1
  -1   2   2 408.011 11.7506   1
   0  -2   2 37.1126 1.51926   1
   0  -2  -2 38.4801 1.65934   1
   0   2  -2 38.9768 1.61422   1
   0   2  -2 37.9070 1.64023   1
   0   2   2 36.8085 1.80837   1
   0   2   2 38.5149 1.76354   1
   1  -2   2 10.3387 0.83786   1
  -1  -2  -2 10.8859 0.99911   1
  -1   2  -2 10.4702 0.92870   1
  -1   2  -2 10.1748 0.88595   1
   1   2   2 12.6672 1.06754   1
   1   2   2 13.1819 1.21894   1
   2  -2   2 5.69837 0.72051   1
  -2  -2  -2 5.38606 0.82938   1
   2   2   2 4.73220 0.94735   1
  -2   2  -2 4.71913 0.75721   1
  -2   2  -2 5.13443 0.75136   1
   3  -2   2 101.605 3.30325   1
  -3  -2  -2 96.4878 3.42836   1
   3   2   2 104.716 3.63620   1
  -3   2  -2 107.579 3.38363   1
  -3   2  -2 105.424 3.39732   1
   4  -2   2 21.0277 1.33366   1
  -4  -2  -2 20.3602 1.53672   1
  -4  -2  -2 21.8664 1.48793   1
  -4   2  -2 21.6897 1.35765   1
  -4   2  -2 23.0140 1.37142   1
   4   2   2 22.4384 1.67220   1
   5  -2   2 129.170 4.19345   1
  -5  -2  -2 133.557 4.34284   1
   5   2   2 127.836 4.51593   1
  -5   2  -2 128.350 4.27046   1
  -5   2  -2 126.912 4.23978   1
  -6  -2  -2 43.0108 2.10058   1
   6  -2   2 42.1414 2.02967   1
  -6   2  -2 41.1153 2.05733   1
   6   2   2 47.1017 2.46266   1
  -7  -2  -2 126.661 4.48486   1
   7  -2   2 139.751 4.49438   1
  -7   2  -2 124.654 4.45710   1
   7   2   2 132.359 4.84893   1
   8  -2   2 24.0779 1.73649   1
  -8  -2  -2 25.5744 1.90920   1
  -8   2  -2 26.9430 1.85423   1
   8   2   2 28.3708 2.29323   1
  -9  -2  -2 0.07895 0.91381   1
   9  -2   2 0.46834 0.89126   1
  -9   2  -2 -0.6397 0.86471   1
   9   2   2 2.37308 1.26586   1
  10  -2   2 4.59163 1.15800   1
 -10  -2  -2 3.16454 1.15074   1
 -10   2  -2 5.21574 1.30711   1
  10   2   2 2.30335 1.30459   1
  11  -2   2 2.00986 1.08347   1
 -11  -2  -2 1.48978 1.20142   1
  11   2   2 0.38008 1.41102   1
 -11   2  -2 0.66849 1.17344   1
  12  -2   2 21.8168 2.07715   1
 -12  -2  -2 22.1121 2.26633   1
 -12   2  -2 18.5936 2.00397   1
  12   2   2 18.9692 2.32641   1
 -13  -2  -2 5.97347 1.66149   1
  13  -2   2 3.55616 1.32323   1
  13   2   2 6.42955 1.74745   1
 -13   2  -2 1.79087 1.40788   1
 -14  -2  -2 28.3241 2.75236   1
  14  -2   2 27.2490 2.51743   1
  14   2   2 22.7645 2.86952   1
 -14   2  -2 22.5733 2.50692   1
 -15  -2  -2 7.53191 1.96591   1
  15   2   2 12.4299 2.34266   1
 -15   2  -2 10.0730 1.89990   1
 -16  -2  -2 8.36732 2.05005   1
 -16   2  -2 3.86896 1.97788   1
  16   2   2 3.45320 2.06834   1
 -17  -2  -2 8.70506 2.22729   1
  17   2   2 9.53904 2.39931   1
 -17   2  -2 6.75991 2.07931   1
 -18  -2  -2 4.02785 1.98051   1
  18   2   2 5.51513 2.22440   1
 -18   2  -2 4.05578 2.22961   1
 -19  -2  -2 -3.5601 1.88315   1
 -19   2  -2 -2.1494 1.97623   1
 -18  -3   2 -0.5934 1.64397   1
  18   3  -2 2.30009 2.34222   1
 -18   3   2 1.51999 1.94524   1
 -17  -3   2 6.78456 2.01433   1
  17   3  -2 5.90609 2.38914   1
 -17   3   2 5.22071 2.26541   1
 -16  -3   2 1.94123 1.72549   1
  16   3  -2 -2.3498 1.97217   1
 -16   3   2 2.41072 1.84718   1
 -15  -3   2 4.15793 1.64948   1
 -15   3   2 2.44335 1.84685   1
  15   3  -2 2.01687 2.18049   1
  14  -3  -2 0.91467 1.30772   1
 -14  -3   2 -1.2526 1.50553   1
  14   3  -2 1.95555 1.94032   1
 -14   3   2 0.30612 1.58333   1
 -13  -3   2 -1.2487 1.31811   1
  13  -3  -2 0.44164 1.18898   1
  13   3  -2 2.15297 1.86694   1
 -13   3   2 0.57998 1.27395   1
  12  -3  -2 3.41622 1.29972   1
 -12  -3   2 3.18331 1.37163   1
 -12   3   2 2.68258 1.42476   1
  12   3  -2 2.58536 1.81966   1
  11  -3  -2 12.0242 1.69891   1
 -11  -3   2 9.00292 1.61366   1
 -11   3   2 8.81583 1.62819   1
  11   3  -2 9.11670 2.02671   1
  10  -3  -2 2.42796 1.18506   1
 -10  -3   2 0.66409 1.17062   1
  10   3  -2 1.07446 1.40576   1
 -10   3   2 1.44053 1.06621   1
   9  -3  -2 1.36774 1.01820   1
  -9  -3   2 -1.0449 0.98450   1
   9   3  -2 -0.0233 1.19829   1
  -9   3   2 -0.0176 1.03086   1
   8  -3  -2 -0.0802 0.90638   1
  -8  -3   2 -0.1598 0.92397   1
  -8   3   2 -0.2334 0.94058   1
   8   3  -2 0.19053 1.19501   1
  -7  -3   2 51.1124 2.49117   1
   7  -3  -2 54.0975 2.58476   1
  -7   3   2 50.9201 2.64275   1
   7   3  -2 51.9235 2.74723   1
   6  -3  -2 56.4897 2.59045   1
  -6  -3   2 55.9002 2.52735   1
  -6   3   2 53.1444 2.65801   1
   6   3  -2 59.4275 2.89956   1
  -5  -3   2 29.1928 1.72950   1
   5  -3  -2 26.8080 1.77727   1
   5   3  -2 29.1163 2.04366   1
  -5   3   2 26.3775 1.85225   1
  -4  -3   2 2.63604 0.80493   1
   4  -3  -2 2.17978 0.87525   1
  -4   3   2 1.91918 0.94169   1
   4   3  -2 2.12172 0.98014   1
  -3  -3   2 1.27221 0.73459   1
   3  -3  -2 0.79715 0.79003   1
  -3   3   2 0.88488 0.90206   1
   3   3  -2 -0.1341 0.93376   1
  -2  -3   2 37.2377 1.83889   1
   2  -3  -2 35.7353 1.90600   1
  -2  -3   2 39.4649 1.81513   1
   2   3  -2 37.3032 1.96258   1
   2   3  -2 39.1159 2.04069   1
  -2   3   2 36.3116 1.94111   1
   1  -3  -2 2.37463 0.81622   1
  -1  -3   2 2.02281 0.72803   1
  -1   3   2 3.45346 0.96621   1
   1   3  -2 2.10356 0.94234   1
   1   3  -2 2.23486 0.80212   1
   0  -3   2 89.8144 3.05721   1
   0  -3  -2 91.5502 3.24183   1
   0   3  -2 89.5955 3.17857   1
   0   3   2 88.4002 3.38151   1
   0   3  -2 89.9738 3.26464   1
  -1  -3  -2 15.3638 1.33680   1
   1  -3   2 14.8667 1.12824   1
  -1   3  -2 14.5794 1.28032   1
  -1   3  -2 13.2773 1.20069   1
   1   3   2 11.5361 1.27681   1
   2  -3   2 44.3908 1.90556   1
  -2  -3  -2 44.6428 2.10673   1
  -2   3  -2 45.3283 2.00957   1
   2   3   2 44.5283 2.31923   1
  -2   3  -2 42.6245 2.03911   1
   3  -3   2 -0.7027 0.60819   1
  -3  -3  -2 -0.0913 0.70021   1
  -3   3  -2 -0.2079 0.70069   1
   3   3   2 0.12981 0.97898   1
  -3   3  -2 0.10262 0.78162   1
  -4  -3  -2 1.20686 0.88260   1
  -4  -3  -2 2.71494 0.90605   1
   4  -3   2 2.00632 0.73804   1
  -4   3  -2 1.82798 0.80440   1
   4   3   2 2.58017 1.11252   1
  -4   3  -2 2.00275 0.86914   1
  -5  -3  -2 25.5985 1.76419   1
  -5  -3  -2 22.8935 1.84231   1
   5  -3   2 23.0529 1.54843   1
   5   3   2 28.8924 2.17207   1
  -5   3  -2 21.5796 1.66904   1
  -6  -3  -2 -0.5693 0.87757   1
   6  -3   2 -0.4628 0.70320   1
   6   3   2 -0.2144 0.97611   1
  -6   3  -2 -0.2621 0.80371   1
  -7  -3  -2 3.76908 1.10096   1
   7  -3   2 0.99356 0.80695   1
  -7   3  -2 2.58493 0.96484   1
   7   3   2 1.04711 1.21061   1
  -8  -3  -2 12.1408 1.45270   1
   8  -3   2 11.7077 1.35829   1
  -8   3  -2 9.99737 1.36573   1
   8   3   2 10.1119 1.63034   1
  -9  -3  -2 0.70843 1.05830   1
   9  -3   2 0.50842 0.85025   1
   9   3   2 1.49395 1.34506   1
  -9   3  -2 0.95112 1.00421   1
 -10  -3  -2 16.2181 1.88425   1
  10  -3   2 18.4623 1.77177   1
  10   3   2 14.9369 2.18663   1
 -10   3  -2 15.8254 1.86812   1
 -11  -3  -2 72.3636 3.59731   1
  11  -3   2 71.9751 3.37361   1
  11   3   2 61.7206 3.71300   1
 -11   3  -2 74.5967 3.57411   1
 -12  -3  -2 27.8136 2.52777   1
  12  -3   2 21.8363 2.14814   1
 -12   3  -2 26.8689 2.48620   1
  12   3   2 20.4623 2.53936   1
 -13  -3  -2 3.50797 1.65236   1
  13   3   2 5.34647 2.07161   1
 -13   3  -2 1.57591 1.37536   1
 -14  -3  -2 17.6283 2.41098   1
  14   3   2 17.5839 2.77304   1
 -14   3  -2 19.2005 2.35790   1
 -15  -3  -2 6.66493 1.99608   1
  15   3   2 7.83489 2.45179   1
 -15   3  -2 7.58269 2.03422   1
 -16  -3  -2 -1.1862 1.71858   1
 -16   3  -2 0.52309 1.71010   1
  16   3   2 3.67561 2.21569   1
 -17  -3  -2 1.69905 1.99519   1
  17   3   2 0.73331 1.76065   1
 -17   3  -2 1.72752 1.94824   1
 -18  -3  -2 6.26693 2.28047   1
  18   3   2 7.83823 2.62544   1
 -18   3  -2 6.79742 2.48920   1
 -17   4   2 0.51654 2.08185   1
  17   4  -2 4.98886 2.60280   1
 -16  -4   2 1.01292 1.61833   1
  16   4  -2 5.77522 2.68308   1
 -16   4   2 -0.2151 1.95974   1
 -15  -4   2 16.5725 2.43837   1
 -15   4   2 17.3086 2.65420   1
  15   4  -2 21.7419 3.33179   1
 -14  -4   2 26.0121 2.60903   1
 -14   4   2 28.6063 3.05769   1
  14   4  -2 26.5084 3.26785   1
 -13  -4   2 2.59911 1.43470   1
  13   4  -2 1.19526 1.88810   1
 -13   4   2 2.24862 1.68875   1
 -12  -4   2 -0.1177 1.30518   1
  12  -4  -2 0.88086 1.32910   1
  12   4  -2 0.90804 1.62832   1
 -12   4   2 -0.3999 1.42692   1
  11  -4  -2 13.8814 1.84449   1
 -11  -4   2 12.3575 1.85559   1
  11   4  -2 12.9907 2.25258   1
 -11   4   2 15.5164 2.11571   1
 -10  -4   2 -0.6168 1.19993   1
  10  -4  -2 -0.7543 1.01195   1
  10   4  -2 0.84819 1.63870   1
 -10   4   2 2.42232 1.39821   1
  -9  -4   2 14.5569 1.79384   1
   9  -4  -2 15.9768 1.79785   1
  -9   4   2 16.4757 2.01317   1
   9   4  -2 13.0937 2.07260   1
  -8  -4   2 0.58229 0.92957   1
   8  -4  -2 3.02130 1.08962   1
  -8   4   2 1.08084 1.17143   1
   8   4  -2 0.12930 1.38640   1
  -7  -4   2 2.14541 1.03369   1
   7  -4  -2 2.21481 1.00244   1
  -7   4   2 3.59341 1.18539   1
   7   4  -2 2.20220 1.33518   1
  -6  -4   2 9.30511 1.28994   1
   6  -4  -2 8.68158 1.26629   1
   6   4  -2 7.14604 1.43540   1
  -6   4   2 7.71052 1.34589   1
  -5  -4   2 2.72225 0.92468   1
   5  -4  -2 0.96436 0.84227   1
   5   4  -2 0.67598 1.09592   1
  -5   4   2 2.01638 1.03247   1
   4  -4  -2 -0.6380 0.79099   1
  -4  -4   2 -1.2279 0.68133   1
  -4   4   2 -0.8992 0.87424   1
   4   4  -2 -0.3740 0.96506   1
  -3  -4   2 3.60469 0.98421   1
  -3  -4   2 2.10415 0.86317   1
   3  -4  -2 2.58651 0.94901   1
  -3   4   2 4.70414 1.12984   1
   3   4  -2 2.41410 1.07766   1
  -2  -4   2 -0.0366 0.74442   1
   2  -4  -2 0.95758 0.83277   1
   2   4  -2 1.76456 1.00788   1
  -2   4   2 0.51553 0.92718   1
  -1  -4   2 78.7622 3.01260   1
   1  -4  -2 77.7813 3.13550   1
   1   4  -2 80.2346 3.31031   1
  -1   4   2 79.2164 3.37658   1
   0  -4   2 152.639 5.01319   1
   0  -4  -2 156.962 5.20243   1
   0   4   2 159.052 5.45931   1
   0   4  -2 157.018 5.35350   1
   1  -4   2 25.4534 1.60749   1
  -1  -4  -2 27.8184 1.78945   1
  -1   4  -2 26.1883 1.86445   1
   1   4   2 28.7677 1.94403   1
   2  -4   2 2.96039 0.80083   1
  -2  -4  -2 1.44423 0.84588   1
  -2   4  -2 2.01772 0.98531   1
   2   4   2 3.70153 1.17842   1
  -3  -4  -2 19.4154 1.61928   1
   3  -4   2 21.4695 1.45883   1
   3   4   2 16.9148 1.71630   1
  -3   4  -2 17.9965 1.65807   1
  -4  -4  -2 38.0253 2.21725   1
  -4  -4  -2 40.3569 2.17502   1
   4  -4   2 36.3516 1.92318   1
  -4   4  -2 35.6599 2.15313   1
   4   4   2 36.4163 2.48267   1
  -5  -4  -2 0.81517 0.89010   1
  -5  -4  -2 -0.4874 0.90451   1
   5  -4   2 1.78504 0.79546   1
  -5   4  -2 -0.6673 0.84619   1
   5   4   2 -0.2199 1.15741   1
   6  -4   2 -0.3155 0.71602   1
  -6  -4  -2 -1.0418 0.90721   1
   6   4   2 -0.4985 1.11936   1
  -6   4  -2 0.97077 0.96732   1
  -7  -4  -2 21.1849 1.93230   1
   7  -4   2 19.7129 1.67644   1
   7   4   2 20.2463 2.13207   1
  -7   4  -2 24.8060 2.02692   1
   8  -4   2 0.47192 0.84418   1
  -8  -4  -2 0.09357 1.07022   1
  -8   4  -2 0.44746 1.05699   1
   8   4   2 -0.7882 1.31446   1
  -9  -4  -2 0.81896 1.25231   1
   9  -4   2 -0.8755 0.81832   1
   9   4   2 0.29982 1.29489   1
  -9   4  -2 -1.6456 1.00635   1
  10  -4   2 21.6198 1.93998   1
 -10  -4  -2 17.9296 2.07246   1
  10   4   2 16.0542 2.26461   1
 -10   4  -2 19.7997 2.15460   1
 -11  -4  -2 10.7577 1.89856   1
  11   4   2 18.5159 2.62729   1
 -11   4  -2 11.3403 1.86947   1
 -12  -4  -2 17.9376 2.30654   1
  12   4   2 14.2505 2.54742   1
 -12   4  -2 17.5385 2.30060   1
 -13  -4  -2 2.78438 1.61078   1
 -13   4  -2 6.26470 1.86621   1
  13   4   2 5.99171 2.22456   1
 -14  -4  -2 43.1017 3.53095   1
  14   4   2 38.7437 3.81069   1
 -14   4  -2 38.4873 3.36510   1
 -15  -4  -2 74.8718 4.36239   1
  15   4   2 74.4668 4.94421   1
 -15   4  -2 75.9969 4.55158   1
 -16  -4  -2 2.36869 1.81065   1
  16   4   2 0.57894 2.26255   1
 -16   4  -2 -0.4536 1.94531   1
 -17  -4  -2 -0.8098 1.69485   1
  17   4   2 -1.9508 2.18474   1
 -17   4  -2 4.32737 2.14159   1
  16   5  -2 3.03201 2.53604   1
 -16   5   2 6.49125 2.43734   1
  15   5  -2 2.11890 2.32945   1
 -15   5   2 -1.2766 1.81272   1
  14   5  -2 5.26708 2.35843   1
 -14   5   2 7.50836 2.22685   1
 -13   5   2 67.7819 4.40351   1
  13   5  -2 73.4897 4.92814   1
 -12  -5   2 3.47611 1.55189   1
 -12   5   2 0.08460 1.64505   1
  12   5  -2 -0.7404 1.98167   1
 -11  -5   2 6.18804 1.65234   1
  11   5  -2 5.44714 2.18143   1
 -11   5   2 6.24256 1.87821   1
 -10  -5   2 0.95156 1.26873   1
  10   5  -2 -2.0480 1.56160   1
 -10   5   2 1.50575 1.47833   1
   9  -5  -2 4.10601 1.32581   1
  -9  -5   2 1.78753 1.27340   1
   9   5  -2 1.09582 1.67360   1
  -9   5   2 3.89503 1.59731   1
  -8  -5   2 10.9777 1.66044   1
   8  -5  -2 6.78128 1.39927   1
   8   5  -2 8.77725 2.01009   1
  -8   5   2 8.37260 1.76793   1
  -7  -5   2 2.03210 1.15255   1
   7  -5  -2 2.39028 1.05510   1
  -7   5   2 0.89402 1.26961   1
   7   5  -2 2.70945 1.60094   1
  -6  -5   2 11.4636 1.49435   1
   6  -5  -2 10.2913 1.47263   1
   6   5  -2 10.9411 1.89889   1
  -6   5   2 7.85240 1.69635   1
  -5  -5   2 26.1810 2.00357   1
   5  -5  -2 25.3292 2.05709   1
   5   5  -2 22.6703 2.26719   1
  -5   5   2 22.1372 2.21316   1
   4  -5  -2 10.3359 1.43409   1
  -4  -5   2 9.85299 1.32660   1
  -4   5   2 9.13792 1.60904   1
   4   5  -2 10.7102 1.73826   1
   3  -5  -2 2.77375 0.99167   1
  -3  -5   2 4.62587 1.01832   1
  -3  -5   2 3.12815 1.01381   1
   3   5  -2 3.22511 1.29699   1
  -3   5   2 2.59263 1.19014   1
   2  -5  -2 0.16511 0.82098   1
  -2  -5   2 0.44111 0.80275   1
  -2  -5   2 0.37664 0.82034   1
   2   5  -2 -0.1671 1.07946   1
  -2   5   2 -1.8888 0.96931   1
  -1  -5   2 37.7509 2.09356   1
   1  -5  -2 34.3706 2.14328   1
   1   5  -2 38.7111 2.50439   1
  -1   5   2 37.3619 2.48785   1
   0  -5  -2 28.5443 2.07453   1
   0  -5   2 23.5255 1.73204   1
   0   5   2 25.6298 2.21871   1
   0   5  -2 24.0575 2.13379   1
   1  -5   2 3.98526 0.91651   1
  -1  -5  -2 6.45541 1.24032   1
  -1   5  -2 4.77339 1.25592   1
   1   5   2 3.51978 1.28179   1
  -2  -5  -2 8.66892 1.31209   1
   2  -5   2 8.61995 1.18505   1
   2   5   2 8.11367 1.58269   1
  -2   5  -2 8.92709 1.43965   1
  -3  -5  -2 15.0550 1.67161   1
   3  -5   2 11.8446 1.30034   1
   3   5   2 13.2277 1.87026   1
  -3   5  -2 11.6576 1.57921   1
  -4  -5  -2 7.20427 1.37252   1
  -4  -5  -2 8.74793 1.37889   1
   4  -5   2 6.08000 1.07465   1
  -4   5  -2 4.58187 1.33579   1
   4   5   2 5.88352 1.45039   1
   5  -5   2 2.25832 0.89124   1
  -5  -5  -2 1.07408 1.14205   1
  -5  -5  -2 3.24446 1.19218   1
  -5   5  -2 1.35941 1.10269   1
   5   5   2 2.78096 1.43136   1
   6  -5   2 0.80250 0.89576   1
  -6  -5  -2 2.21513 1.20095   1
  -6   5  -2 -0.6965 1.06338   1
   6   5   2 1.75232 1.48726   1
   7  -5   2 -0.3612 0.90001   1
  -7  -5  -2 0.89877 1.17982   1
   7   5   2 -1.2876 1.36324   1
  -7   5  -2 2.06307 1.23471   1
  -8  -5  -2 1.29863 1.28141   1
  -8   5  -2 0.66323 1.26855   1
   8   5   2 -0.2110 1.65586   1
  -9  -5  -2 2.07580 1.32607   1
  -9   5  -2 1.77757 1.35317   1
   9   5   2 0.35959 1.63383   1
 -10  -5  -2 9.75218 1.81545   1
  10   5   2 10.9454 2.32481   1
 -10   5  -2 10.7386 1.95696   1
 -11  -5  -2 5.58046 1.78147   1
 -11   5  -2 6.63245 1.94348   1
  11   5   2 3.73386 2.06215   1
 -12  -5  -2 0.14097 1.54435   1
 -12   5  -2 0.69811 1.57467   1
  12   5   2 1.08283 2.02221   1
 -13  -5  -2 2.91394 1.59235   1
  13   5   2 0.05775 2.06687   1
 -13   5  -2 0.48049 1.81981   1
 -14  -5  -2 11.7517 2.26073   1
 -14   5  -2 11.5726 2.46391   1
  14   5   2 8.23662 2.53501   1
 -15  -5  -2 3.04733 2.51250   1
  15   5   2 3.76691 2.50766   1
 -15   5  -2 6.66716 2.35152   1
 -16   5  -2 5.35748 2.34738   1
  16   5   2 -1.2998 2.30845   1
 -14   6   2 8.22195 2.59475   1
  14   6  -2 3.97013 2.70706   1
 -13   6   2 -1.9572 1.91867   1
  13   6  -2 -1.7009 1.90541   1
 -12   6   2 -2.5970 1.59685   1
  12   6  -2 -0.6470 2.04156   1
  11   6  -2 3.33569 2.21163   1
 -11   6   2 5.04566 2.04708   1
 -10   6   2 11.7975 2.25219   1
  10   6  -2 10.9549 2.43763   1
   9   6  -2 2.35492 1.98063   1
  -9   6   2 5.60185 1.94740   1
  -8   6   2 -0.7305 1.41066   1
   8   6  -2 0.29195 1.84424   1
  -7   6   2 1.99712 1.63896   1
   7   6  -2 4.13463 1.84205   1
  -6   6   2 6.55919 1.66067   1
   6   6  -2 7.77661 2.02758   1
  -5  -6   2 3.06981 1.53468   1
  -5   6   2 2.79702 1.44197   1
   5   6  -2 5.65816 1.86193   1
   4  -6  -2 11.1362 1.54713   1
  -4  -6   2 14.6750 1.74475   1
  -4   6   2 11.2010 1.94140   1
   4   6  -2 14.3506 2.19054   1
  -3  -6   2 8.22300 1.34996   1
   3  -6  -2 8.61731 1.44293   1
   3   6  -2 9.07966 1.89466   1
  -3   6   2 6.41152 1.68796   1
  -2  -6   2 7.94452 1.36982   1
   2  -6  -2 6.73214 1.32673   1
  -2  -6   2 5.89554 1.25460   1
   2   6  -2 6.30035 1.74764   1
  -2   6   2 6.96073 1.76847   1
   1  -6  -2 22.0531 1.96555   1
  -1  -6   2 21.9203 2.00447   1
   1   6  -2 18.4678 2.27679   1
  -1   6   2 21.8142 2.41454   1
   0  -6  -2 0.37041 1.01602   1
   0  -6   2 -0.2252 1.38665   1
   0   6   2 -0.4867 1.42002   1
   0   6  -2 -0.5707 1.28170   1
  -1  -6  -2 9.26624 1.47587   1
  -1   6  -2 5.79555 1.68538   1
   1   6   2 7.95283 1.84037   1
  -2  -6  -2 -1.2756 0.96343   1
   2   6   2 1.13206 1.52685   1
  -2   6  -2 -1.1063 1.18918   1
  -3  -6  -2 7.26454 1.49303   1
   3   6   2 4.66237 1.75381   1
  -3   6  -2 8.13026 1.64760   1
  -4  -6  -2 0.90066 1.15047   1
  -4  -6  -2 2.08057 1.21347   1
   4   6   2 3.04280 1.76803   1
  -4   6  -2 2.27927 1.38908   1
  -5  -6  -2 17.0590 1.96722   1
  -5  -6  -2 17.0579 2.06898   1
   5   6   2 13.4681 2.30267   1
  -5   6  -2 12.5770 1.94823   1
  -6  -6  -2 0.97386 1.17517   1
  -6   6  -2 0.49781 1.36196   1
   6   6   2 2.18700 1.74337   1
  -7  -6  -2 1.50559 1.25006   1
  -7   6  -2 1.07736 1.43663   1
   7   6   2 -0.6448 1.71828   1
  -8  -6  -2 1.09785 1.32915   1
  -8   6  -2 0.32749 1.43629   1
   8   6   2 0.22832 1.84358   1
  -9  -6  -2 4.86662 1.63202   1
   9   6   2 5.72259 2.23290   1
  -9   6  -2 3.57677 1.79087   1
 -10  -6  -2 22.4509 3.57499   1
 -10   6  -2 19.8453 2.65277   1
  10   6   2 22.0601 2.97198   1
 -11   6  -2 7.34983 2.20453   1
  11   6   2 5.76825 2.42584   1
  12   6   2 11.5588 2.84686   1
 -12   6  -2 16.0385 2.60528   1
 -13   6  -2 2.16265 2.04059   1
  13   6   2 0.70946 2.30839   1
 -14   6  -2 3.13653 2.19873   1
  14   6   2 -1.9908 2.26089   1
 -12   7   2 -0.9282 2.03424   1
  12   7  -2 0.50053 2.29253   1
 -11   7   2 2.72130 2.02539   1
  11   7  -2 0.30560 2.18479   1
 -10   7   2 -2.7070 1.70805   1
  10   7  -2 -1.5443 2.05641   1
  -9   7   2 3.03219 2.01677   1
   9   7  -2 2.68306 2.27958   1
   8   7  -2 0.00194 2.09915   1
  -8   7   2 3.22563 1.97159   1
  -7   7   2 -0.2581 1.67167   1
   7   7  -2 -3.2077 1.74590   1
   6   7  -2 9.75641 2.38354   1
  -6   7   2 6.59705 2.10829   1
   5   7  -2 9.82565 2.26650   1
  -5   7   2 14.1254 2.38920   1
  -4   7   2 0.94019 1.72914   1
   4   7  -2 2.54268 1.89833   1
  -3   7   2 9.29060 2.13417   1
   3   7  -2 6.80264 2.06578   1
  -2   7   2 7.27565 2.08539   1
   2   7  -2 8.91531 2.15378   1
  -1   7   2 14.2375 2.31412   1
   1   7  -2 14.2392 2.36568   1
   0   7  -2 -0.1084 1.60573   1
   0   7   2 3.90820 1.83526   1
   1   7   2 -0.3548 1.72155   1
  -1   7  -2 -0.4545 1.58812   1
   2   7   2 9.94168 2.29427   1
  -2   7  -2 7.41578 1.93025   1
  -3   7  -2 -0.1260 1.48133   1
   3   7   2 -0.8105 1.66366   1
  -4   7  -2 4.42233 1.81608   1
   4   7   2 7.39769 2.13882   1
   5   7   2 -1.2005 1.68204   1
  -5   7  -2 -0.0812 1.55337   1
  -6   7  -2 2.83089 1.73565   1
   6   7   2 3.77467 2.11193   1
  -7   7  -2 -0.6632 1.64315   1
   7   7   2 -0.5666 2.08026   1
  -8   7  -2 2.16056 1.87633   1
   8   7   2 -0.5045 1.82093   1
   9   7   2 0.63505 2.13975   1
  -9   7  -2 3.39907 2.01636   1
  10   7   2 -1.1550 2.29328   1
 -10   7  -2 -1.6574 1.79834   1
  11   7   2 2.37708 2.40414   1
 -11   7  -2 0.26421 1.94241   1
  -8   8   2 8.23902 2.57700   1
   8   8  -2 5.01733 2.70317   1
   7   8  -2 12.2227 3.07083   1
  -7   8   2 12.1067 2.70365   1
   6   8  -2 -1.7474 2.08352   1
  -6   8   2 -0.1127 1.96355   1
   5   8  -2 4.88028 2.38315   1
  -5   8   2 2.90493 2.10800   1
  -4   8   2 -0.8953 1.91564   1
   4   8  -2 3.02042 2.20100   1
  -3   8   2 9.59465 2.51028   1
   3   8  -2 9.06539 2.57049   1
  -2   8   2 17.3929 2.87953   1
   2   8  -2 18.1880 2.88928   1
   1   8  -2 13.4215 2.74312   1
  -1   8   2 9.78206 2.55339   1
   0   8   2 1.87871 2.05775   1
   0   8  -2 4.08616 2.17150   1
  -1   8  -2 22.8646 3.12880   1
   1   8   2 26.6985 3.35060   1
   2   8   2 0.61137 2.05476   1
  -2   8  -2 2.96415 2.04314   1
   3   8   2 3.33451 2.33407   1
  -3   8  -2 4.38195 2.18431   1
  -4   8  -2 -0.1310 1.90663   1
   4   8   2 -1.5283 2.06663   1
   5   8   2 9.88016 2.71373   1
  -5   8  -2 5.25028 2.18366   1
  -6   8  -2 -1.5559 1.92645   1
   6   8   2 -1.4262 2.18633   1
   7   8   2 1.08130 2.27828   1
  -7   8  -2 2.36857 2.21026   1
   8   8   2 2.21615 2.35322   1
  -8   8  -2 0.95822 2.14305   1
 -19   0   3 2.77410 2.07617   1
 -18   0   3 -1.3519 1.75492   1
  18   0  -3 1.28275 1.85516   1
 -17   0   3 3.48901 1.97574   1
  17   0  -3 0.67399 1.66604   1
 -16   0   3 1.59591 1.66345   1
  16   0  -3 1.41919 1.78856   1
 -15   0   3 65.2399 3.85467   1
  15   0  -3 62.3963 3.94800   1
 -14   0   3 -0.2073 1.41526   1
  14   0  -3 -1.7960 1.47168   1
 -13   0   3 38.6951 2.84568   1
  13   0  -3 41.7056 2.88179   1
 -12   0   3 1.58314 1.20458   1
  12   0  -3 0.36273 1.31021   1
 -11   0   3 3.27603 1.18739   1
  11   0  -3 3.69120 1.34715   1
 -10   0   3 -0.1183 0.96400   1
  10   0  -3 0.25513 1.08614   1
  -9   0   3 26.8670 1.99985   1
   9   0  -3 20.5903 1.84325   1
   8   0  -3 0.49528 1.00279   1
  -8   0   3 -0.3493 0.90018   1
  -7   0   3 189.359 5.78127   1
   7   0  -3 172.739 5.82820   1
   6   0  -3 0.00457 0.79330   1
  -6   0   3 -0.1558 0.77622   1
  -5   0   3 16.9132 1.31540   1
   5   0  -3 19.6593 1.50506   1
   4   0  -3 -0.6746 0.67596   1
   4   0  -3 0.12282 0.78762   1
  -4   0   3 -0.6553 0.67000   1
   3   0  -3 166.547 4.79317   1
  -3   0   3 168.589 4.80555   1
  -3   0   3 161.981 4.86765   1
   3   0  -3 158.709 4.85189   1
  -2   0   3 -0.2627 0.40719   1
  -2   0   3 -0.0794 0.38745   1
   2   0  -3 -0.2699 0.36585   1
   2   0  -3 0.64416 0.44804   1
  -1   0   3 1019.80 27.5575   1
   1   0  -3 994.697 27.4286   1
   0   0  -3 -0.3290 0.09166   1
   0   0  -3 -0.2663 0.08869   1
  -1   0  -3 213.262 5.87138   1
  -2   0  -3 -0.5013 0.38758   1
   2   0   3 -0.1365 0.36300   1
  -2   0  -3 0.20273 0.36298   1
   2   0   3 0.10545 0.42822   1
  -3   0  -3 82.1532 2.76062   1
  -3   0  -3 83.5873 2.65061   1
   3   0   3 85.8503 2.75820   1
  -4   0  -3 -0.0568 0.60439   1
  -4   0  -3 -0.0264 0.60779   1
   4   0   3 -0.5354 0.69923   1
   5   0   3 130.022 4.18459   1
  -5   0  -3 126.216 4.16898   1
  -5   0  -3 127.312 4.04763   1
   6   0   3 -0.0406 0.77631   1
  -6   0  -3 -1.0007 0.61273   1
  -7   0  -3 66.5590 2.77564   1
   7   0   3 72.3302 2.95466   1
  -8   0  -3 0.80423 0.86109   1
   8   0   3 -1.2947 0.90280   1
  -9   0  -3 34.1056 2.09443   1
   9   0   3 31.1686 2.14611   1
  10   0   3 -0.8014 0.97075   1
 -10   0  -3 0.79883 1.02214   1
  11   0   3 29.8974 2.44091   1
 -11   0  -3 32.4024 2.46117   1
  12   0   3 0.76615 1.26419   1
 -12   0  -3 -2.0237 1.09794   1
  13   0   3 100.208 4.67085   1
 -13   0  -3 100.417 4.48465   1
  14   0   3 0.49551 1.42258   1
 -14   0  -3 1.85755 1.52121   1
 -15   0  -3 7.02764 1.95048   1
  15   0   3 8.39149 1.96666   1
 -16   0  -3 0.26646 1.69118   1
  16   0   3 0.90113 1.49376   1
 -17   0  -3 -0.8678 1.69681   1
 -18   0  -3 -0.9164 1.77488   1
 -19   0  -3 -1.6727 1.74851   1
 -19  -1   3 0.15616 1.86706   1
  19   1  -3 2.86422 2.00389   1
 -19   1   3 0.38204 1.93050   1
 -18  -1   3 1.13751 1.83769   1
  18   1  -3 7.38114 2.31182   1
 -18   1   3 1.02261 1.96048   1
 -17  -1   3 2.46287 1.87072   1
  17  -1  -3 0.05124 1.61796   1
 -17   1   3 -1.2706 1.73181   1
  17   1  -3 0.99493 1.85079   1
  16  -1  -3 -1.7035 1.39039   1
 -16  -1   3 2.52201 1.51273   1
 -16   1   3 -1.9137 1.39905   1
  16   1  -3 1.18364 1.75738   1
  15  -1  -3 76.6165 4.28327   1
 -15  -1   3 81.5824 4.30531   1
 -15   1   3 78.3943 4.30382   1
  15   1  -3 85.4510 4.62259   1
 -14  -1   3 1.39501 1.48163   1
  14  -1  -3 0.00436 1.35783   1
  14   1  -3 0.96051 1.67404   1
 -14   1   3 -0.4380 1.39220   1
  13  -1  -3 1.15308 1.46327   1
 -13  -1   3 1.65831 1.39605   1
 -13   1   3 2.40287 1.43221   1
  13   1  -3 1.23663 1.48767   1
  12  -1  -3 2.30996 1.40271   1
 -12  -1   3 0.96574 1.27189   1
 -12   1   3 2.91198 1.39688   1
  12   1  -3 6.88092 1.64455   1
  11  -1  -3 45.2693 2.77612   1
 -11  -1   3 42.7391 2.64251   1
  11   1  -3 48.8620 2.98879   1
 -11   1   3 45.1946 2.61331   1
  10  -1  -3 1.94773 1.01272   1
 -10  -1   3 2.78162 1.13353   1
 -10   1   3 0.93948 1.03314   1
  10   1  -3 1.21171 1.19460   1
  -9  -1   3 34.3859 2.07157   1
   9  -1  -3 35.6304 2.26687   1
   9   1  -3 34.3889 2.41223   1
  -9   1   3 39.0916 2.26092   1
  -8  -1   3 38.1062 2.16675   1
   8  -1  -3 39.8472 2.23860   1
  -8   1   3 35.9987 2.14629   1
   8   1  -3 36.7948 2.37135   1
  -7  -1   3 116.748 4.11337   1
   7  -1  -3 121.775 4.26459   1
   7   1  -3 120.232 4.37229   1
  -7   1   3 117.515 4.16309   1
  -6  -1   3 -0.3881 0.73978   1
   6  -1  -3 -0.1010 0.80080   1
  -6   1   3 0.15824 0.81493   1
   6   1  -3 -0.0523 0.92568   1
  -5  -1   3 17.8112 1.28085   1
   5  -1  -3 18.1880 1.39100   1
   5   1  -3 13.0343 1.31734   1
  -5   1   3 21.7043 1.47656   1
  -4  -1   3 167.301 4.98330   1
   4  -1  -3 160.787 5.04967   1
   4   1  -3 171.589 4.99126   1
  -4   1   3 163.480 5.07608   1
   4   1  -3 165.373 5.15166   1
   3  -1  -3 398.318 11.4750   1
  -3  -1   3 408.537 11.3626   1
  -3   1   3 419.884 11.4815   1
  -3   1   3 420.062 11.5062   1
   3   1  -3 403.728 11.4770   1
   3   1  -3 410.556 11.3750   1
   2  -1  -3 242.264 6.74536   1
  -2  -1   3 233.815 6.59337   1
   2  -1  -3 235.310 6.74653   1
  -2  -1   3 228.670 6.65127   1
   2   1  -3 226.043 6.66914   1
  -2   1   3 246.058 6.78277   1
   2   1  -3 236.698 6.61129   1
  -2   1   3 236.663 6.74794   1
   1  -1  -3 1279.75 34.3161   1
  -1  -1   3 1284.10 34.1514   1
   1  -1  -3 1289.11 35.1047   1
  -1   1   3 1233.66 34.6535   1
   1   1  -3 1237.73 34.3714   1
  -1   1   3 1272.91 34.3161   1
   1   1  -3 1294.08 34.6211   1
   0  -1  -3 0.55572 0.48277   1
   0  -1   3 1.18013 0.21828   1
   0  -1  -3 1.57666 0.50609   1
   0  -1   3 1.37518 0.27027   1
   0   1  -3 1.57698 0.28841   1
   0   1   3 1.38941 0.47278   1
   0   1  -3 0.95412 0.31350   1
   0   1   3 1.10035 0.50756   1
  -1  -1  -3 68.8760 2.36427   1
  -1  -1  -3 75.0032 2.35102   1
   1  -1   3 71.6803 2.03390   1
   1   1   3 67.6882 2.30156   1
  -1   1  -3 70.7645 2.08785   1
  -1   1  -3 70.4156 2.10341   1
   1   1   3 72.8084 2.37770   1
  -2  -1  -3 354.375 10.1650   1
   2  -1   3 355.153 9.85875   1
  -2  -1  -3 364.997 10.0909   1
  -2   1  -3 365.250 9.94071   1
   2   1   3 364.821 10.1701   1
   2   1   3 368.601 10.1050   1
  -2   1  -3 357.749 9.91046   1
  -3  -1  -3 124.324 3.82517   1
   3  -1   3 117.761 3.64874   1
  -3  -1  -3 124.025 3.86235   1
  -3  -1  -3 125.769 3.91452   1
  -3   1  -3 122.695 3.64864   1
  -3   1  -3 121.740 3.70675   1
   3   1   3 117.793 3.87062   1
   4  -1   3 0.51457 0.58532   1
  -4  -1  -3 -0.6472 0.67155   1
  -4   1  -3 0.04431 0.60281   1
  -4   1  -3 0.51334 0.59516   1
   4   1   3 0.74676 0.74524   1
   5  -1   3 19.0048 1.29138   1
  -5  -1  -3 21.1292 1.33033   1
   5   1   3 21.8586 1.59670   1
  -5   1  -3 21.1765 1.34167   1
  -5   1  -3 21.8347 1.38698   1
   6  -1   3 6.48907 0.97737   1
  -6  -1  -3 6.64945 1.02779   1
   6   1   3 4.71749 1.08969   1
  -6   1  -3 7.32076 1.01409   1
   7  -1   3 18.4770 1.50665   1
  -7  -1  -3 18.6799 1.52808   1
   7   1   3 21.2745 1.81375   1
  -7   1  -3 16.0677 1.42431   1
   8  -1   3 5.67555 1.10593   1
  -8  -1  -3 3.17753 1.02705   1
  -8   1  -3 4.36539 1.04173   1
   8   1   3 3.46684 1.18666   1
   9  -1   3 5.70661 1.21320   1
  -9  -1  -3 7.22960 1.27687   1
  -9   1  -3 9.26946 1.30997   1
   9   1   3 7.85619 1.48961   1
  10  -1   3 22.2301 1.92774   1
 -10  -1  -3 16.7061 1.69938   1
  10   1   3 18.5123 1.96839   1
 -10   1  -3 17.3237 1.63715   1
  11  -1   3 23.0886 2.02039   1
 -11  -1  -3 24.6595 2.16303   1
 -11   1  -3 20.5509 1.90065   1
  11   1   3 19.5329 2.11312   1
 -12  -1  -3 1.38960 1.29502   1
  12  -1   3 0.80574 1.21739   1
 -12   1  -3 -0.4594 1.11156   1
  12   1   3 2.79139 1.40516   1
  13  -1   3 230.924 8.16732   1
 -13  -1  -3 232.362 8.19889   1
 -13   1  -3 238.825 8.07623   1
  13   1   3 247.931 8.47622   1
  14  -1   3 45.9639 3.07928   1
 -14  -1  -3 48.0175 3.07454   1
  14   1   3 50.8447 3.41812   1
 -14   1  -3 44.6288 3.10971   1
 -15  -1  -3 8.55605 2.05280   1
  15  -1   3 6.65741 1.70957   1
 -15   1  -3 5.20970 1.77396   1
  15   1   3 6.50818 1.90349   1
 -16  -1  -3 2.33666 1.60587   1
  16   1   3 -0.7122 1.58435   1
 -16   1  -3 -0.2271 1.63942   1
 -17  -1  -3 -0.1837 1.78082   1
  17   1   3 -0.4261 1.47994   1
 -17   1  -3 4.44598 1.81776   1
 -18  -1  -3 -3.6193 1.65969   1
 -18   1  -3 -0.9597 1.84758   1
 -19  -1  -3 0.84027 2.01553   1
 -19   1  -3 1.47224 2.15039   1
 -19  -2   3 -0.4798 1.64415   1
 -19   2   3 -1.8314 1.78619   1
  19   2  -3 -0.9401 1.94185   1
 -18  -2   3 15.6856 2.50395   1
 -18   2   3 10.5835 2.56636   1
  18   2  -3 12.5536 2.64030   1
 -17  -2   3 10.9889 2.22057   1
 -17   2   3 10.9486 2.42767   1
  17   2  -3 10.7227 2.61221   1
 -16  -2   3 -1.3328 1.35735   1
  16  -2  -3 0.63053 1.40570   1
 -16   2   3 -0.9141 1.68617   1
  16   2  -3 1.61235 1.99214   1
 -15  -2   3 9.15891 1.84908   1
  15  -2  -3 13.1814 2.19229   1
 -15   2   3 11.1413 2.16792   1
  15   2  -3 11.2723 2.46697   1
 -14  -2   3 10.9389 1.95144   1
  14  -2  -3 12.5673 1.97659   1
  14   2  -3 7.48145 2.13481   1
 -14   2   3 9.71894 1.94736   1
 -13  -2   3 10.2731 1.84735   1
  13  -2  -3 11.3808 1.82701   1
 -13   2   3 8.46315 1.64849   1
  13   2  -3 8.82966 2.07303   1
  12  -2  -3 34.1142 2.53264   1
 -12  -2   3 31.6447 2.62780   1
  12   2  -3 34.0386 2.87809   1
 -12   2   3 27.7814 2.42675   1
 -11  -2   3 11.9491 1.68113   1
  11  -2  -3 15.9616 1.86601   1
  11   2  -3 10.9583 1.79865   1
 -11   2   3 11.1716 1.72864   1
  10  -2  -3 0.03211 1.00060   1
 -10  -2   3 -1.3794 0.92502   1
  10   2  -3 0.62635 1.30972   1
 -10   2   3 -0.1513 0.97171   1
  -9  -2   3 28.0049 2.00354   1
   9  -2  -3 29.6433 2.06116   1
  -9   2   3 26.6526 2.02224   1
   9   2  -3 32.1996 2.50341   1
  -8  -2   3 9.87440 1.28730   1
   8  -2  -3 10.5539 1.36608   1
  -8   2   3 9.37112 1.31708   1
   8   2  -3 5.15975 1.38544   1
   7  -2  -3 1.94769 0.96362   1
  -7  -2   3 2.18525 0.88268   1
   7   2  -3 0.42051 0.94010   1
  -7   2   3 1.74358 0.87397   1
  -6  -2   3 22.2953 1.61128   1
   6  -2  -3 23.6207 1.70972   1
  -6   2   3 22.8750 1.70826   1
   6   2  -3 20.3271 1.73773   1
  -5  -2   3 -0.7005 0.68229   1
   5  -2  -3 0.27114 0.71975   1
  -5   2   3 -1.1451 0.77101   1
   5   2  -3 -1.6886 0.76952   1
   4  -2  -3 10.2173 1.04726   1
  -4  -2   3 12.1827 1.06230   1
  -4   2   3 11.0737 1.11466   1
   4   2  -3 11.7934 1.25668   1
   3  -2  -3 2.28049 0.78507   1
  -3  -2   3 -0.2798 0.56633   1
  -3   2   3 1.02394 0.79644   1
   3   2  -3 1.77957 0.80211   1
   3   2  -3 1.00908 0.61820   1
  -2  -2   3 24.5247 1.26024   1
   2  -2  -3 23.3105 1.47281   1
  -2   2   3 25.2447 1.53765   1
   2   2  -3 21.8584 1.29046   1
   2   2  -3 26.0490 1.42980   1
   1  -2  -3 4033.57 106.032   1
  -1  -2   3 3857.23 104.852   1
  -1  -2   3 3854.61 104.705   1
  -1   2   3 3849.48 105.927   1
  -1   2   3 3807.24 105.557   1
   1   2  -3 3877.16 105.203   1
   1   2  -3 3796.25 105.067   1
   0  -2  -3 68.9915 2.51509   1
   0   2  -3 66.6525 2.37969   1
   0   2  -3 69.2246 2.31358   1
   0   2   3 69.0214 2.65494   1
   0   2   3 67.3093 2.54572   1
  -1  -2  -3 1103.73 30.2104   1
   1   2   3 1081.58 30.2966   1
  -1   2  -3 1126.60 30.0471   1
  -1   2  -3 1121.98 30.0765   1
  -2  -2  -3 29.7042 1.60593   1
  -2   2  -3 29.0968 1.38924   1
  -2   2  -3 28.8695 1.41315   1
   2   2   3 29.7274 1.74180   1
   3  -2   3 76.7827 2.53555   1
  -3  -2  -3 76.5627 2.76937   1
   3   2   3 74.6490 2.94267   1
  -3   2  -3 77.7593 2.64900   1
  -3   2  -3 73.6406 2.63495   1
  -4  -2  -3 145.650 4.86860   1
   4  -2   3 150.273 4.66583   1
  -4  -2  -3 151.009 4.84162   1
  -4   2  -3 152.482 4.73460   1
   4   2   3 155.575 5.08401   1
  -4   2  -3 161.212 4.79980   1
   5  -2   3 5.07570 0.87008   1
  -5  -2  -3 6.29398 1.02158   1
  -5   2  -3 6.05069 0.93213   1
   5   2   3 5.90198 1.20798   1
  -5   2  -3 4.38209 0.87295   1
   6  -2   3 16.2444 1.32852   1
  -6  -2  -3 16.2082 1.42867   1
   6   2   3 13.5450 1.48934   1
  -6   2  -3 17.3190 1.59157   1
  -6   2  -3 17.1138 1.39616   1
   7  -2   3 1.11449 0.80530   1
  -7  -2  -3 1.79966 0.96737   1
   7   2   3 2.62921 1.14975   1
  -7   2  -3 0.94345 0.86169   1
   8  -2   3 7.00333 1.09491   1
  -8  -2  -3 7.31498 1.13817   1
   8   2   3 5.80173 1.36568   1
  -8   2  -3 5.76295 1.16061   1
   9  -2   3 44.0077 2.33925   1
  -9  -2  -3 46.1074 2.47791   1
   9   2   3 50.0144 2.88024   1
  -9   2  -3 44.9481 2.45291   1
  10  -2   3 16.9203 1.71463   1
 -10  -2  -3 19.8635 1.92950   1
 -10   2  -3 16.8445 1.77784   1
  10   2   3 19.3059 2.13578   1
  11  -2   3 27.3230 2.06452   1
 -11  -2  -3 32.1112 2.43162   1
  11   2   3 32.0359 2.78981   1
 -11   2  -3 22.7779 2.10449   1
  12  -2   3 -0.0802 1.02260   1
 -12  -2  -3 -0.8158 1.22225   1
 -12   2  -3 -0.1403 1.22702   1
  12   2   3 -0.2432 1.51277   1
 -13  -2  -3 43.2145 3.00238   1
  13  -2   3 41.5596 2.80149   1
  13   2   3 40.0653 3.30599   1
 -13   2  -3 43.5671 3.03144   1
 -14  -2  -3 71.7567 3.93789   1
  14  -2   3 74.5022 3.80754   1
 -14   2  -3 68.2320 3.93785   1
  14   2   3 69.5849 4.30487   1
 -15  -2  -3 13.0025 2.25617   1
  15   2   3 14.5433 2.32022   1
 -15   2  -3 16.1502 2.32840   1
 -16  -2  -3 0.41279 1.62886   1
 -16   2  -3 1.66159 1.73862   1
  16   2   3 -2.7390 1.48798   1
 -17  -2  -3 -2.5701 1.66533   1
 -17   2  -3 0.87268 1.85925   1
  17   2   3 2.01336 1.92943   1
 -18  -2  -3 -2.1323 1.80940   1
  18   2   3 2.95233 2.01349   1
 -18   2  -3 -0.1396 1.82205   1
 -19  -2  -3 -3.1732 1.73601   1
 -19   2  -3 -1.6941 1.94107   1
 -18  -3   3 5.34298 2.10084   1
 -18   3   3 6.10292 2.41951   1
  18   3  -3 3.13378 2.63876   1
 -17  -3   3 -0.0736 1.59952   1
 -17   3   3 -0.4371 1.80238   1
  17   3  -3 -0.3319 2.03967   1
 -16  -3   3 5.55158 1.93573   1
 -16   3   3 6.35313 2.14105   1
  16   3  -3 2.08893 2.30044   1
 -15  -3   3 17.4026 2.31815   1
  15   3  -3 18.0276 2.72609   1
 -15   3   3 25.2500 2.91835   1
  14  -3  -3 21.5197 2.47942   1
 -14  -3   3 23.2314 2.50875   1
  14   3  -3 21.2919 2.90078   1
 -14   3   3 21.7199 2.65512   1
  13  -3  -3 12.2887 1.91776   1
 -13  -3   3 7.59863 1.75391   1
  13   3  -3 6.93596 2.10569   1
 -13   3   3 5.93048 1.61495   1
 -12  -3   3 10.3950 1.81666   1
  12  -3  -3 7.38177 1.58636   1
  12   3  -3 9.92621 2.10422   1
 -12   3   3 7.66715 1.58844   1
 -11  -3   3 43.6468 2.73663   1
  11  -3  -3 42.2594 2.71929   1
 -11   3   3 38.3725 2.78649   1
  11   3  -3 42.1408 3.01566   1
 -10  -3   3 17.3206 1.83423   1
  10  -3  -3 25.1377 2.15926   1
 -10   3   3 21.1288 2.12530   1
  10   3  -3 17.2208 2.22373   1
   9  -3  -3 21.1814 1.90227   1
  -9  -3   3 21.7087 1.97574   1
   9   3  -3 17.4065 1.98590   1
  -9   3   3 21.4239 2.02270   1
  -8  -3   3 9.19069 1.33926   1
   8  -3  -3 9.53485 1.38045   1
  -8   3   3 9.18766 1.40319   1
   8   3  -3 10.3248 1.65598   1
   7  -3  -3 5.77261 1.19101   1
  -7  -3   3 5.47788 1.11481   1
  -7   3   3 7.82025 1.33334   1
   7   3  -3 6.70905 1.39319   1
  -6  -3   3 21.6082 1.60241   1
   6  -3  -3 24.2278 1.77436   1
  -6   3   3 24.1705 1.93268   1
   6   3  -3 23.5807 1.93504   1
  -5  -3   3 0.95701 0.78231   1
   5  -3  -3 0.48078 0.82208   1
  -5   3   3 1.52760 0.93851   1
   5   3  -3 0.88306 0.94713   1
   4  -3  -3 26.6643 1.74611   1
  -4  -3   3 26.5766 1.59854   1
   4   3  -3 30.2316 1.94608   1
  -4   3   3 27.9334 1.90053   1
  -3  -3   3 11.0421 1.07456   1
   3  -3  -3 10.5492 1.20591   1
  -3   3   3 8.59159 1.24030   1
   3   3  -3 8.17722 1.22486   1
   2  -3  -3 23.4556 1.59755   1
  -2  -3   3 25.1144 1.48781   1
  -2  -3   3 22.0296 1.37825   1
   2   3  -3 21.9490 1.45142   1
  -2   3   3 23.6764 1.72582   1
   2   3  -3 23.8425 1.72437   1
   1  -3  -3 89.3209 3.28394   1
  -1  -3   3 87.2274 3.03950   1
  -1   3   3 90.7175 3.44181   1
   1   3  -3 89.4901 3.26739   1
   1   3  -3 91.4981 3.16626   1
   0  -3  -3 0.72735 0.76362   1
   0  -3   3 0.75466 0.57805   1
   0   3  -3 -0.0082 0.62637   1
   0   3   3 -0.9456 0.82747   1
   0   3  -3 0.28486 0.77923   1
   1  -3   3 116.666 3.64520   1
  -1  -3  -3 109.392 3.89235   1
   1   3   3 115.049 4.11271   1
  -1   3  -3 112.886 3.83239   1
  -1   3  -3 113.683 3.79224   1
  -2  -3  -3 30.9288 1.79141   1
   2  -3   3 29.6436 1.48597   1
   2   3   3 32.6450 2.01640   1
  -2   3  -3 31.8445 1.66929   1
  -2   3  -3 29.8586 1.71691   1
   3  -3   3 7.66353 0.87970   1
  -3  -3  -3 5.75661 0.99166   1
   3   3   3 6.61212 1.24544   1
  -3   3  -3 5.15969 0.93877   1
  -3   3  -3 8.46714 1.06289   1
   4  -3   3 73.2069 2.70753   1
  -4  -3  -3 71.1447 2.99416   1
   4   3   3 73.1484 3.20033   1
  -4   3  -3 73.6137 2.85240   1
  -4   3  -3 75.5465 2.88080   1
   5  -3   3 6.14320 0.92255   1
  -5  -3  -3 3.85118 0.96689   1
  -5  -3  -3 6.00521 1.12171   1
  -5   3  -3 6.90258 1.07550   1
  -5   3  -3 8.64659 1.11557   1
   5   3   3 8.11473 1.40637   1
  -6  -3  -3 1.61866 0.92514   1
   6  -3   3 1.26630 0.73772   1
   6   3   3 0.88365 1.03234   1
  -6   3  -3 0.57400 0.82795   1
  -7  -3  -3 66.3781 3.01538   1
   7  -3   3 66.1747 2.76866   1
  -7   3  -3 63.6632 2.88090   1
   7   3   3 70.1889 3.37259   1
   8  -3   3 0.23757 0.79116   1
  -8  -3  -3 0.28883 0.89490   1
   8   3   3 -0.0539 1.21850   1
  -8   3  -3 0.61381 0.93023   1
   9  -3   3 40.7634 2.29608   1
  -9  -3  -3 40.8288 2.43511   1
  -9   3  -3 37.6441 2.36200   1
   9   3   3 44.6955 2.92448   1
 -10  -3  -3 16.1281 1.94738   1
  10  -3   3 15.6482 1.63251   1
 -10   3  -3 12.7830 1.68013   1
  10   3   3 16.2827 2.18666   1
  11  -3   3 16.4100 1.77643   1
 -11  -3  -3 20.1167 2.20970   1
  11   3   3 17.4626 2.39237   1
 -11   3  -3 14.3329 1.87182   1
  12  -3   3 17.5337 1.91164   1
 -12  -3  -3 27.1477 2.64988   1
 -12   3  -3 20.7246 2.26537   1
  12   3   3 22.8738 2.73121   1
 -13  -3  -3 9.76753 1.90292   1
 -13   3  -3 9.46437 1.82534   1
  13   3   3 11.2695 2.27109   1
 -14  -3  -3 0.22585 1.70842   1
 -14   3  -3 1.01778 1.54609   1
  14   3   3 2.56326 2.02592   1
 -15  -3  -3 10.4930 2.13572   1
  15   3   3 8.75389 2.50875   1
 -15   3  -3 9.01521 2.08256   1
 -16  -3  -3 -0.4113 1.79062   1
 -16   3  -3 6.27882 2.03113   1
  16   3   3 2.14201 2.03025   1
 -17  -3  -3 2.05774 1.94476   1
  17   3   3 -1.3725 1.70358   1
 -17   3  -3 2.77271 1.99033   1
 -18  -3  -3 3.00415 2.11992   1
  18   3   3 -0.8054 1.94744   1
 -18   3  -3 -4.2764 1.65002   1
  17   4  -3 -1.6591 2.37818   1
 -17   4   3 2.74394 2.14985   1
 -16  -4   3 1.53666 2.06108   1
 -16   4   3 -0.5244 1.85327   1
  16   4  -3 4.06026 2.42036   1
 -15  -4   3 1.90383 1.46065   1
 -15   4   3 -1.7011 1.74248   1
  15   4  -3 2.60745 2.18956   1
 -14  -4   3 42.7988 3.15788   1
 -14   4   3 38.1311 3.39788   1
  14   4  -3 42.8221 4.08296   1
 -13  -4   3 3.03949 1.54260   1
 -13   4   3 2.36193 1.69233   1
  13   4  -3 3.44322 2.03778   1
 -12  -4   3 46.0329 3.01502   1
  12  -4  -3 46.2237 3.03948   1
  12   4  -3 52.8075 4.04511   1
 -12   4   3 43.0995 3.25317   1
 -11  -4   3 11.5043 1.78444   1
  11  -4  -3 12.4135 1.78044   1
  11   4  -3 16.4428 2.55162   1
 -11   4   3 12.6440 2.03856   1
 -10  -4   3 0.50662 1.21073   1
  10  -4  -3 0.40651 1.11479   1
 -10   4   3 -0.4469 1.26936   1
  10   4  -3 0.18180 1.52786   1
  -9  -4   3 6.41907 1.41340   1
   9  -4  -3 3.60515 1.21660   1
  -9   4   3 5.83032 1.48498   1
   9   4  -3 2.23283 1.54192   1
   8  -4  -3 3.22416 1.16515   1
  -8  -4   3 4.07718 1.21354   1
  -8   4   3 3.75403 1.18529   1
   8   4  -3 4.23463 1.41223   1
  -7  -4   3 0.91778 0.89964   1
   7  -4  -3 1.34702 0.92890   1
   7   4  -3 -0.1217 1.22979   1
  -7   4   3 1.53637 1.11234   1
  -6  -4   3 0.86853 0.88859   1
   6  -4  -3 1.66879 0.93917   1
   6   4  -3 2.55536 1.25506   1
  -6   4   3 2.19936 1.11678   1
  -5  -4   3 22.9645 1.71039   1
   5  -4  -3 21.3305 1.75118   1
   5   4  -3 21.5456 2.01470   1
  -5   4   3 27.8206 2.12979   1
   4  -4  -3 4.94267 1.05905   1
  -4  -4   3 4.85005 0.95185   1
   4   4  -3 5.82793 1.32854   1
  -4   4   3 6.60373 1.35023   1
  -3  -4   3 111.260 3.91515   1
   3  -4  -3 115.982 4.13533   1
  -3   4   3 111.839 4.31085   1
   3   4  -3 109.893 4.24521   1
  -2  -4   3 745.353 20.9624   1
   2  -4  -3 756.918 21.1633   1
  -2  -4   3 764.592 20.9256   1
   2   4  -3 746.598 21.2717   1
  -2   4   3 743.897 21.3643   1
   1  -4  -3 269.445 8.12933   1
  -1  -4   3 258.479 7.85932   1
   1   4  -3 266.198 8.22800   1
  -1   4   3 260.655 8.30987   1
   0  -4  -3 54.5244 2.54446   1
   0  -4   3 53.1330 2.26766   1
   0   4  -3 55.5779 2.60922   1
   0   4   3 58.4554 2.73951   1
   1  -4   3 47.8562 2.09422   1
  -1  -4  -3 50.6435 2.40024   1
   1   4   3 46.9333 2.51734   1
  -1   4  -3 47.5569 2.78838   1
  -1   4  -3 48.7181 2.46543   1
   2  -4   3 5.45923 0.88026   1
  -2  -4  -3 4.90982 1.04766   1
   2   4   3 5.05164 1.21476   1
  -2   4  -3 5.27192 1.50385   1
  -2   4  -3 5.21934 1.07646   1
   3  -4   3 28.9750 1.62443   1
  -3  -4  -3 27.1587 1.88821   1
   3   4   3 28.9278 2.31607   1
  -3   4  -3 27.8382 1.92475   1
  -4  -4  -3 -0.7949 0.85578   1
   4  -4   3 0.27134 0.67665   1
   4   4   3 -0.1917 1.13185   1
  -4   4  -3 0.71300 0.88052   1
  -5  -4  -3 19.4351 1.77168   1
   5  -4   3 21.1089 1.49344   1
  -5  -4  -3 22.0317 1.81781   1
  -5   4  -3 23.2244 1.87373   1
   5   4   3 21.2857 2.12152   1
   6  -4   3 44.5110 2.22462   1
  -6  -4  -3 49.7724 2.64154   1
   6   4   3 50.5765 2.98238   1
  -6   4  -3 46.9162 2.50769   1
  -7  -4  -3 0.73788 0.97210   1
   7  -4   3 0.72840 0.78804   1
  -7   4  -3 1.70962 1.05312   1
   7   4   3 2.99652 1.32169   1
   8  -4   3 5.64427 1.11041   1
  -8  -4  -3 7.45950 1.45270   1
  -8   4  -3 8.29280 1.39829   1
   8   4   3 5.47534 1.69096   1
  -9  -4  -3 -0.4532 1.02453   1
   9  -4   3 0.02454 0.85304   1
  -9   4  -3 0.65147 1.13449   1
   9   4   3 2.56991 1.57775   1
 -10  -4  -3 38.7687 2.74976   1
  10   4   3 29.2019 2.88147   1
 -10   4  -3 31.8143 2.65079   1
 -11  -4  -3 6.38074 1.75438   1
 -11   4  -3 1.78623 1.41638   1
  11   4   3 4.49380 2.05869   1
 -12  -4  -3 14.1814 2.21700   1
  12   4   3 11.1986 2.46432   1
 -12   4  -3 8.99292 1.84900   1
 -13  -4  -3 -0.8951 1.45623   1
  13   4   3 2.08057 2.05677   1
 -13   4  -3 -0.9801 1.43929   1
 -14  -4  -3 17.7601 2.58055   1
  14   4   3 18.1381 2.75002   1
 -14   4  -3 17.5094 2.51913   1
 -15  -4  -3 8.51026 2.07822   1
  15   4   3 10.6603 2.69438   1
 -15   4  -3 7.63569 2.12608   1
 -16  -4  -3 1.17065 1.60150   1
 -16   4  -3 0.76641 1.87341   1
  16   4   3 0.23088 2.23740   1
 -17  -4  -3 5.33806 1.97879   1
 -17   4  -3 6.45895 2.44694   1
  17   4   3 10.1100 2.77669   1
  16   5  -3 3.87776 2.53214   1
 -16   5   3 0.18590 2.19344   1
  15   5  -3 2.85703 2.45191   1
 -15   5   3 -3.5054 1.76607   1
  14   5  -3 19.0332 3.09158   1
 -14   5   3 14.8825 2.74222   1
  13   5  -3 7.39097 2.43231   1
 -13   5   3 1.43285 1.78981   1
 -12  -5   3 29.2367 3.03376   1
 -12   5   3 24.1488 2.73529   1
  12   5  -3 24.9774 3.10298   1
 -11  -5   3 1.72037 1.36061   1
  11   5  -3 2.16603 1.90355   1
 -11   5   3 -0.8604 1.48246   1
 -10  -5   3 22.0726 2.21898   1
  10   5  -3 17.3606 2.56725   1
 -10   5   3 21.4745 2.53074   1
   9  -5  -3 2.40276 1.13675   1
  -9  -5   3 2.09324 1.24438   1
   9   5  -3 0.53896 1.67535   1
  -9   5   3 1.03169 1.37414   1
   8  -5  -3 0.90401 1.03818   1
  -8  -5   3 0.82363 1.05808   1
  -8   5   3 0.41892 1.41549   1
   8   5  -3 -0.2480 1.46223   1
   7  -5  -3 7.27517 1.44682   1
  -7  -5   3 10.6414 1.49000   1
  -7   5   3 9.52206 1.79755   1
   7   5  -3 6.74212 1.74984   1
   6  -5  -3 2.29856 1.10850   1
  -6  -5   3 1.51123 0.99819   1
  -6   5   3 0.22504 1.18441   1
   6   5  -3 1.65738 1.47320   1
  -5  -5   3 2.21052 0.95659   1
   5  -5  -3 3.08354 1.10927   1
   5   5  -3 2.28984 1.37921   1
  -5   5   3 0.73492 1.15602   1
  -4  -5   3 0.40794 0.81944   1
   4  -5  -3 1.18373 0.97754   1
   4   5  -3 1.27502 1.23304   1
  -4   5   3 1.90719 1.17539   1
   3  -5  -3 12.9397 1.53272   1
  -3  -5   3 13.1352 1.41200   1
   3   5  -3 16.0691 1.89296   1
  -3   5   3 11.2889 1.70795   1
  -2  -5   3 35.2193 2.05641   1
  -2  -5   3 34.3147 1.99356   1
   2  -5  -3 35.0286 2.22712   1
   2   5  -3 38.4323 2.58362   1
  -2   5   3 37.7641 2.51392   1
  -1  -5   3 -0.3941 0.74871   1
   1  -5  -3 -0.1657 0.82555   1
   1   5  -3 0.13401 1.08346   1
  -1   5   3 1.38376 1.13277   1
   0  -5  -3 0.77780 0.90989   1
   0  -5   3 0.12568 0.70755   1
   0   5   3 -0.0476 1.07736   1
   0   5  -3 1.70822 1.07707   1
  -1  -5  -3 1.81111 0.96024   1
   1  -5   3 0.90569 0.70011   1
  -1   5  -3 0.19536 1.02129   1
   1   5   3 -0.1631 1.14587   1
   2  -5   3 6.08554 0.98155   1
  -2  -5  -3 4.36510 1.15446   1
   2   5   3 4.23117 1.47932   1
  -2   5  -3 4.27957 1.21616   1
  -3  -5  -3 17.3946 1.75521   1
   3  -5   3 16.8194 1.45160   1
   3   5   3 14.7055 1.85792   1
  -3   5  -3 14.2680 1.68647   1
   4  -5   3 4.14098 0.90805   1
  -4  -5  -3 4.59568 1.23609   1
   4   5   3 5.80200 1.64410   1
  -4   5  -3 4.45614 1.29761   1
  -5  -5  -3 26.8446 2.23310   1
  -5  -5  -3 27.1889 2.28289   1
   5  -5   3 24.5931 1.74933   1
   5   5   3 26.0326 2.54815   1
  -5   5  -3 21.6917 2.04866   1
  -6  -5  -3 -1.5724 0.98474   1
   6  -5   3 0.34414 0.79027   1
  -6   5  -3 0.79684 1.15283   1
   6   5   3 -0.1397 1.38843   1
  -7  -5  -3 -1.2743 1.07786   1
   7   5   3 -2.5354 1.31621   1
  -7   5  -3 1.01495 1.13243   1
  -8  -5  -3 4.92552 1.45769   1
   8   5   3 2.66430 1.82060   1
  -8   5  -3 2.99821 1.34931   1
  -9  -5  -3 32.7863 2.70075   1
  -9   5  -3 21.7379 2.38842   1
   9   5   3 26.7420 2.89507   1
 -10  -5  -3 6.25923 1.78021   1
  10   5   3 9.31571 2.33740   1
 -10   5  -3 5.98558 1.73302   1
 -11  -5  -3 9.65848 1.98217   1
  11   5   3 6.48023 2.17589   1
 -11   5  -3 6.43578 1.86786   1
 -12  -5  -3 25.4589 2.75355   1
  12   5   3 21.0119 3.12897   1
 -12   5  -3 25.5129 2.78134   1
 -13  -5  -3 0.73108 1.49845   1
 -13   5  -3 -0.1101 1.64232   1
  13   5   3 0.96057 2.14458   1
 -14  -5  -3 0.95874 1.59020   1
  14   5   3 0.76951 2.17499   1
 -14   5  -3 2.82939 2.02387   1
 -15  -5  -3 -0.0292 1.74130   1
  15   5   3 -1.5946 2.05600   1
 -15   5  -3 1.62021 2.01396   1
 -16   5  -3 1.91842 2.14363   1
  16   5   3 0.35402 2.40907   1
 -14   6   3 12.1245 2.80389   1
  14   6  -3 16.3388 3.18852   1
 -13   6   3 -0.4480 1.90561   1
  13   6  -3 2.62162 2.46925   1
 -12   6   3 12.9122 2.64832   1
  12   6  -3 10.4597 2.80026   1
 -11   6   3 0.19529 1.77186   1
  11   6  -3 0.59663 2.21794   1
 -10   6   3 6.83344 2.06309   1
  10   6  -3 6.34275 2.30542   1
  -9   6   3 13.8258 2.23527   1
   9   6  -3 11.0118 2.40870   1
   8   6  -3 1.45455 1.83220   1
  -8   6   3 1.93233 1.57881   1
  -7   6   3 2.34287 1.53952   1
   7   6  -3 -0.0442 1.68349   1
  -6   6   3 2.22379 1.55269   1
   6   6  -3 0.43894 1.56356   1
   5  -6  -3 2.43173 1.40206   1
  -5   6   3 3.00600 1.57101   1
   5   6  -3 2.43170 1.67097   1
   4  -6  -3 8.62865 1.45675   1
   4   6  -3 10.7073 2.04307   1
  -4   6   3 9.65312 1.84784   1
   3  -6  -3 301.502 9.32276   1
   3   6  -3 280.912 9.66775   1
  -3   6   3 278.610 9.67363   1
   2  -6  -3 418.753 12.9355   1
   2   6  -3 425.448 13.3909   1
  -2   6   3 437.320 13.4984   1
   1  -6  -3 9.75451 1.50195   1
  -1   6   3 9.71764 1.86270   1
   1   6  -3 10.3249 1.92365   1
   0  -6  -3 12.2210 1.58671   1
   0   6  -3 8.62451 1.76611   1
   0   6   3 12.6538 2.09913   1
  -1  -6  -3 3.13626 1.23098   1
   1   6   3 4.73744 1.74276   1
  -1   6  -3 5.13101 1.50314   1
  -2  -6  -3 4.76802 1.29727   1
   2   6   3 2.36518 1.60449   1
  -2   6  -3 0.90299 1.28380   1
  -3  -6  -3 0.57753 1.14321   1
  -3   6  -3 3.29711 1.42945   1
   3   6   3 -0.8181 1.45927   1
  -4  -6  -3 8.20683 1.54686   1
  -4  -6  -3 9.41863 1.62262   1
   4   6   3 7.65072 1.91072   1
  -4   6  -3 6.62092 1.59235   1
  -5  -6  -3 8.76956 1.67589   1
  -5  -6  -3 8.48623 1.54565   1
   5   6   3 8.02758 2.06054   1
  -5   6  -3 5.86766 1.69495   1
  -6  -6  -3 2.85449 1.33582   1
  -6   6  -3 3.55018 1.54179   1
   6   6   3 3.62909 1.88034   1
  -7  -6  -3 0.58246 1.32107   1
  -7   6  -3 -0.0278 1.35938   1
   7   6   3 3.47586 1.99804   1
  -8  -6  -3 5.18230 1.62380   1
   8   6   3 1.32246 1.89967   1
  -8   6  -3 2.87003 1.55798   1
  -9  -6  -3 4.72577 1.62774   1
  -9   6  -3 0.25190 1.51880   1
   9   6   3 3.00252 2.05064   1
 -10  -6  -3 0.01265 1.33886   1
 -10   6  -3 1.51858 1.68807   1
  10   6   3 1.64126 1.91423   1
  11   6   3 -0.5710 2.07377   1
 -11   6  -3 -0.8748 1.50399   1
 -12   6  -3 3.80505 2.06824   1
  12   6   3 -0.1786 2.20198   1
 -13   6  -3 0.70652 1.96411   1
  13   6   3 1.08210 2.11870   1
  14   6   3 5.88569 2.80843   1
 -14   6  -3 3.14487 2.28374   1
  12   7  -3 4.62463 2.65967   1
 -12   7   3 5.61540 2.50521   1
 -11   7   3 7.39687 2.47290   1
  11   7  -3 4.88264 2.63162   1
 -10   7   3 8.21306 2.41630   1
  10   7  -3 5.60510 2.46751   1
  -9   7   3 -2.0174 1.78138   1
   9   7  -3 1.74597 2.12702   1
   8   7  -3 -0.1404 2.03541   1
  -8   7   3 0.64054 1.85950   1
  -7   7   3 1.28489 1.83086   1
   7   7  -3 1.84231 2.02030   1
  -6   7   3 -0.9479 1.69715   1
   6   7  -3 1.34422 1.95396   1
   5   7  -3 3.18981 1.99508   1
  -5   7   3 4.91059 1.87676   1
  -4   7   3 4.52318 1.90455   1
   4   7  -3 2.07785 1.90398   1
   3   7  -3 -1.8401 1.55081   1
  -3   7   3 3.35516 1.81800   1
   2   7  -3 1.04065 1.64635   1
  -2   7   3 0.19639 1.56916   1
  -1   7   3 0.36837 1.65739   1
   1   7  -3 -0.9833 1.61869   1
   0   7  -3 6.12472 1.93131   1
   0   7   3 6.39384 2.05095   1
  -1   7  -3 18.5575 2.49271   1
   1   7   3 15.3731 2.53850   1
  -2   7  -3 1.94526 1.55301   1
   2   7   3 0.06459 1.65596   1
  -3   7  -3 1.39702 1.53439   1
   3   7   3 -1.0141 1.64457   1
  -4   7  -3 -1.7582 1.51631   1
   4   7   3 -0.4465 1.76751   1
   5   7   3 9.24999 2.25822   1
  -5   7  -3 8.02307 1.95953   1
  -6   7  -3 -2.0335 1.37211   1
   6   7   3 0.58940 1.92845   1
  -7   7  -3 -1.2052 1.41708   1
   7   7   3 -0.2665 2.06119   1
  -8   7  -3 0.40553 1.77804   1
   8   7   3 2.92233 1.99193   1
  -9   7  -3 39.7472 3.62625   1
   9   7   3 36.2975 3.90333   1
  10   7   3 -2.6891 2.08561   1
 -10   7  -3 -0.7219 1.77757   1
 -11   7  -3 40.1701 3.84918   1
  11   7   3 30.0631 3.85566   1
  -8   8   3 9.12300 2.65845   1
   8   8  -3 17.1850 3.21306   1
  -7   8   3 4.57707 2.35460   1
   7   8  -3 -0.7940 2.23232   1
  -6   8   3 2.04643 2.11396   1
   6   8  -3 -2.7291 2.05004   1
  -5   8   3 9.04616 2.52186   1
   5   8  -3 13.5261 2.79820   1
  -4   8   3 28.8876 3.50045   1
   4   8  -3 28.8163 3.63763   1
  -3   8   3 235.812 9.15587   1
   3   8  -3 221.609 9.02137   1
  -2   8   3 17.9396 2.95160   1
   2   8  -3 13.3989 2.66423   1
   1   8  -3 1.84997 2.09473   1
  -1   8   3 13.9205 2.77469   1
   0   8  -3 2.18420 1.95095   1
   0   8   3 0.57575 2.09124   1
  -1   8  -3 3.35649 2.13955   1
   1   8   3 -0.2651 2.02166   1
  -2   8  -3 6.03805 2.21555   1
   2   8   3 3.99461 2.22653   1
  -3   8  -3 2.68137 2.00411   1
   3   8   3 1.51503 2.16441   1
   4   8   3 2.22423 2.36294   1
  -4   8  -3 -0.2928 1.86833   1
  -5   8  -3 4.19326 2.05001   1
   5   8   3 5.41313 2.49806   1
   6   8   3 0.85453 2.31119   1
  -6   8  -3 -1.9230 1.95312   1
  -7   8  -3 2.45987 2.08724   1
   7   8   3 -0.2279 2.20446   1
   8   8   3 -0.8900 2.15461   1
  -8   8  -3 2.49574 2.16630   1
  19   0  -4 -1.1841 1.74821   1
 -19   0   4 1.25157 2.03324   1
 -18   0   4 2.45578 1.96561   1
  18   0  -4 -1.0016 1.66712   1
  17   0  -4 1.67619 1.74113   1
 -17   0   4 -1.3055 1.77093   1
  16   0  -4 -0.3403 1.67868   1
 -16   0   4 2.09640 1.71831   1
 -15   0   4 1.76952 1.55448   1
  15   0  -4 -0.1298 1.66324   1
 -14   0   4 51.1738 3.33726   1
  14   0  -4 57.7455 3.60741   1
 -13   0   4 0.54477 1.29973   1
  13   0  -4 -0.0923 1.53946   1
  12   0  -4 7.62289 1.67800   1
 -12   0   4 5.67627 1.43509   1
  11   0  -4 -0.1280 1.04639   1
 -11   0   4 -0.2604 1.05102   1
  10   0  -4 0.53215 1.05832   1
 -10   0   4 -0.0926 0.96451   1
  -9   0   4 -1.2996 0.90826   1
   9   0  -4 -0.6634 1.04246   1
   8   0  -4 -0.5012 1.00240   1
  -8   0   4 -0.4761 0.78779   1
   7   0  -4 0.25806 0.87482   1
  -7   0   4 -0.9717 0.84408   1
   6   0  -4 227.407 6.98408   1
  -6   0   4 226.149 6.82748   1
   5   0  -4 0.56662 0.79076   1
  -5   0   4 0.52624 0.77300   1
  -4   0   4 11.7133 0.98195   1
   4   0  -4 14.8908 1.07475   1
   4   0  -4 17.3607 1.26547   1
   3   0  -4 -0.5509 0.55348   1
  -3   0   4 -0.8994 0.58057   1
  -3   0   4 -0.7069 0.59920   1
   3   0  -4 0.49131 0.68163   1
  -2   0   4 58.3180 1.89852   1
  -2   0   4 57.4119 1.86565   1
   2   0  -4 56.4915 1.90390   1
   2   0  -4 54.9215 1.85040   1
  -1   0   4 0.03152 0.27349   1
  -1   0   4 0.31225 0.23233   1
   1   0  -4 -0.0211 0.23875   1
   1   0  -4 0.25910 0.24813   1
   1   0   4 -0.0266 0.22969   1
  -1   0  -4 -0.0274 0.25040   1
   1   0   4 -0.0033 0.02154   1
  -1   0  -4 0.18188 0.22282   1
  -2   0  -4 172.075 4.93014   1
  -2   0  -4 182.377 4.89345   1
   2   0   4 162.545 4.89487   1
   2   0   4 171.523 4.86738   1
  -3   0  -4 -0.3229 0.60495   1
  -3   0  -4 0.10724 0.55037   1
   3   0   4 -0.1214 0.58943   1
  -4   0  -4 5.23319 0.72096   1
  -4   0  -4 7.38710 0.91013   1
   4   0   4 6.30844 0.88880   1
   5   0   4 -0.5616 0.69209   1
  -5   0  -4 -0.4193 0.57862   1
  -5   0  -4 -0.3835 0.69455   1
   6   0   4 10.9216 1.25967   1
  -6   0  -4 11.0763 1.14932   1
  -7   0  -4 -0.2779 0.80868   1
   7   0   4 -0.0513 0.90469   1
   8   0   4 27.9664 2.00412   1
  -8   0  -4 22.0180 1.69414   1
  -9   0  -4 0.34745 0.92988   1
   9   0   4 0.24202 0.95439   1
  10   0   4 15.8000 1.69075   1
 -10   0  -4 16.5610 1.65557   1
  11   0   4 0.89136 1.17614   1
 -11   0  -4 0.25164 1.09400   1
 -12   0  -4 49.0471 2.90347   1
  12   0   4 47.7735 2.93380   1
  13   0   4 3.88908 1.42068   1
 -13   0  -4 0.46573 1.36416   1
  14   0   4 13.7014 2.09307   1
 -14   0  -4 13.4015 2.03265   1
 -15   0  -4 2.01818 1.63538   1
  15   0   4 0.49156 1.49538   1
 -16   0  -4 14.4031 2.26911   1
  16   0   4 8.66972 2.02389   1
 -17   0  -4 0.85944 1.77487   1
 -18   0  -4 11.0837 2.45900   1
 -19   0  -4 -0.4565 1.89982   1
 -19  -1   4 0.01846 1.92275   1
  19   1  -4 -1.0442 1.74482   1
 -19   1   4 -0.7755 1.98466   1
  18  -1  -4 8.26844 2.26713   1
 -18  -1   4 -0.5436 1.65917   1
  18   1  -4 2.07636 2.00501   1
 -18   1   4 -0.8251 1.75498   1
  17  -1  -4 1.73135 1.62950   1
 -17  -1   4 2.53020 1.82578   1
  17   1  -4 3.20938 1.92213   1
 -17   1   4 1.15692 1.81809   1
  16  -1  -4 -1.0057 1.43858   1
 -16  -1   4 -0.7135 1.46016   1
  16   1  -4 0.42995 1.86103   1
 -16   1   4 -0.0582 1.50452   1
  15  -1  -4 6.10849 1.94675   1
 -15  -1   4 3.83039 1.69259   1
 -15   1   4 3.92839 1.74205   1
  15   1  -4 5.49890 1.93349   1
 -14  -1   4 1.85846 1.49923   1
  14  -1  -4 0.87093 1.47490   1
  14   1  -4 1.25095 1.63822   1
 -14   1   4 1.59582 1.44730   1
 -13  -1   4 18.2323 2.03389   1
  13  -1  -4 18.0284 2.13064   1
 -13   1   4 19.6201 2.23363   1
  13   1  -4 22.2213 2.56382   1
  12  -1  -4 49.0287 2.94311   1
 -12  -1   4 40.3206 2.74611   1
 -12   1   4 42.5811 2.77893   1
  12   1  -4 40.3648 3.11062   1
 -11  -1   4 7.36930 1.43971   1
  11  -1  -4 7.14548 1.52777   1
  11   1  -4 7.83780 1.54249   1
 -11   1   4 6.17653 1.28538   1
  10  -1  -4 0.33251 1.05264   1
 -10  -1   4 0.38472 0.90643   1
 -10   1   4 1.80378 1.01418   1
  10   1  -4 -0.2885 0.99363   1
  -9  -1   4 0.35527 0.91218   1
   9  -1  -4 2.24914 1.14423   1
  -9   1   4 1.26213 0.97231   1
   9   1  -4 2.14788 1.23054   1
  -8  -1   4 353.912 10.4252   1
   8  -1  -4 358.670 10.6053   1
   8   1  -4 341.114 10.6460   1
  -8   1   4 353.586 10.4985   1
   7  -1  -4 52.9892 2.60716   1
  -7  -1   4 54.9250 2.48357   1
   7   1  -4 54.9207 2.73876   1
  -7   1   4 59.0593 2.57348   1
  -6  -1   4 4.27300 0.92869   1
   6  -1  -4 6.05582 1.10886   1
   6   1  -4 4.06303 1.07877   1
  -6   1   4 4.73478 1.01760   1
   5  -1  -4 157.606 4.93395   1
  -5  -1   4 150.167 4.77020   1
  -5   1   4 151.294 4.87769   1
   5   1  -4 158.709 4.99609   1
   4  -1  -4 84.4798 2.86807   1
  -4  -1   4 76.6468 2.65290   1
  -4   1   4 77.7024 2.80233   1
   4   1  -4 72.8371 2.63234   1
   4   1  -4 79.0609 2.85818   1
  -3  -1   4 10.6156 0.81983   1
   3  -1  -4 12.8368 1.09343   1
  -3   1   4 10.5697 1.08072   1
   3   1  -4 9.27732 0.79746   1
   3   1  -4 9.38070 0.92361   1
  -3   1   4 11.5854 1.07635   1
  -2  -1   4 96.0495 3.04059   1
   2  -1  -4 96.5512 3.20762   1
   2  -1  -4 104.315 3.22676   1
  -2  -1   4 100.184 2.97635   1
   2   1  -4 98.1436 3.08602   1
   2   1  -4 103.155 3.00711   1
  -2   1   4 102.689 3.24581   1
  -2   1   4 97.8546 3.16048   1
   1  -1  -4 1.09831 0.62043   1
  -1  -1   4 -0.0758 0.33219   1
   1  -1  -4 0.41942 0.59727   1
  -1  -1   4 -0.0878 0.12784   1
   1   1  -4 0.61604 0.40566   1
   1   1  -4 -0.0638 0.31074   1
  -1   1   4 0.34898 0.48860   1
  -1   1   4 0.00524 0.60060   1
   0  -1  -4 424.251 11.8714   1
   0  -1  -4 424.808 11.8344   1
   0   1   4 428.636 11.8754   1
   0   1  -4 425.339 11.5500   1
   0   1  -4 430.404 11.5371   1
   0   1   4 438.901 11.8385   1
  -1  -1  -4 469.853 13.3134   1
  -1  -1  -4 481.932 13.3830   1
  -1   1  -4 493.340 13.0536   1
   1   1   4 491.491 13.3318   1
  -1   1  -4 481.066 13.1268   1
   1   1   4 484.686 13.3660   1
  -2  -1  -4 389.209 10.6908   1
  -2  -1  -4 372.859 10.7492   1
   2  -1   4 385.904 10.3888   1
   2   1   4 391.618 10.7608   1
  -2   1  -4 382.035 10.4782   1
  -2   1  -4 374.652 10.4413   1
  -3  -1  -4 8.55475 0.88113   1
  -3  -1  -4 10.9595 1.09583   1
  -3   1  -4 8.92077 0.78140   1
   3   1   4 8.99718 1.03865   1
  -3   1  -4 9.19644 0.73660   1
  -4  -1  -4 10.8669 1.06038   1
   4  -1   4 9.23364 0.85293   1
  -4  -1  -4 9.96000 1.10269   1
  -4   1  -4 10.6294 0.93351   1
  -4   1  -4 10.7904 0.90338   1
   4   1   4 11.1505 1.20634   1
  -5  -1  -4 20.4030 1.42076   1
   5  -1   4 19.3709 1.29879   1
  -5   1  -4 18.1381 1.31453   1
  -5   1  -4 18.7200 1.28316   1
   5   1   4 21.7712 1.58087   1
   6  -1   4 80.3228 2.89910   1
  -6  -1  -4 74.2364 2.94088   1
   6   1   4 78.4893 3.16280   1
  -6   1  -4 79.6806 3.00535   1
  -6   1  -4 79.0409 2.92305   1
  -7  -1  -4 15.5078 1.41391   1
   7  -1   4 21.1426 1.57574   1
   7   1   4 14.7728 1.55083   1
  -7   1  -4 18.4296 1.42467   1
   8  -1   4 0.96521 0.87590   1
  -8  -1  -4 0.49798 0.95557   1
   8   1   4 -1.1040 0.97095   1
  -8   1  -4 0.02856 0.80979   1
   9  -1   4 13.1882 1.46553   1
  -9  -1  -4 14.1854 1.53940   1
  -9   1  -4 13.8727 1.43702   1
   9   1   4 9.95462 1.44473   1
 -10  -1  -4 3.02601 1.18831   1
  10  -1   4 3.44344 1.15897   1
  10   1   4 3.91669 1.22391   1
 -10   1  -4 3.67127 1.09512   1
 -11  -1  -4 34.6471 2.44445   1
  11  -1   4 30.9174 2.25139   1
 -11   1  -4 40.9785 2.47856   1
  11   1   4 34.8699 2.61772   1
 -12  -1  -4 10.7590 1.69587   1
  12  -1   4 15.2366 1.83742   1
  12   1   4 12.6537 1.91768   1
 -12   1  -4 13.3313 1.86150   1
 -13  -1  -4 39.1142 2.83203   1
  13  -1   4 37.7134 2.67973   1
 -13   1  -4 39.3697 2.82701   1
  13   1   4 29.4900 2.80164   1
 -14  -1  -4 3.13576 1.50693   1
  14  -1   4 4.17190 1.45829   1
  14   1   4 1.65337 1.48623   1
 -14   1  -4 3.52864 1.52272   1
  15  -1   4 1.35832 1.41855   1
 -15  -1  -4 1.59000 1.64126   1
  15   1   4 2.20307 1.61833   1
 -15   1  -4 1.62691 1.56730   1
 -16  -1  -4 4.48740 1.86345   1
  16   1   4 1.05195 1.61736   1
 -16   1  -4 0.97351 1.60210   1
 -17  -1  -4 8.50180 2.23655   1
 -17   1  -4 10.8691 2.30512   1
  17   1   4 14.0175 2.36356   1
 -18  -1  -4 3.98601 1.92785   1
 -18   1  -4 6.69311 2.21874   1
 -19  -1  -4 -1.8273 1.97452   1
 -19   1  -4 2.73732 2.09463   1
 -19  -2   4 -1.5221 1.63591   1
  19   2  -4 -1.1240 1.97494   1
 -19   2   4 -3.0019 2.04725   1
 -18  -2   4 -0.9801 1.54171   1
  18   2  -4 0.46788 2.17100   1
 -18   2   4 -0.5011 1.94780   1
 -17  -2   4 2.46172 1.74272   1
  17   2  -4 0.22416 1.97719   1
 -17   2   4 3.41977 1.98532   1
  16  -2  -4 7.81679 1.88448   1
 -16  -2   4 6.63459 1.90554   1
  16   2  -4 5.70874 2.13328   1
 -16   2   4 7.15774 2.09559   1
 -15  -2   4 4.27308 1.68398   1
  15  -2  -4 4.61737 1.73785   1
 -15   2   4 1.88504 1.65569   1
  15   2  -4 1.85267 1.87313   1
 -14  -2   4 80.8160 4.13253   1
  14  -2  -4 77.2317 4.08619   1
  14   2  -4 77.5752 4.54278   1
 -14   2   4 80.3714 4.23448   1
  13  -2  -4 9.71301 1.72755   1
 -13  -2   4 12.2802 2.01416   1
 -13   2   4 7.92031 1.76753   1
  13   2  -4 10.0737 2.13290   1
 -12  -2   4 10.1174 1.72626   1
  12  -2  -4 8.47304 1.73564   1
 -12   2   4 7.42438 1.65934   1
  12   2  -4 7.85495 1.99198   1
  11  -2  -4 11.4639 1.66709   1
 -11  -2   4 10.5592 1.69040   1
 -11   2   4 9.93479 1.65543   1
  11   2  -4 9.60246 1.89764   1
  10  -2  -4 28.7263 2.25103   1
 -10  -2   4 27.1274 2.12354   1
 -10   2   4 27.1715 2.24223   1
  10   2  -4 25.1566 2.34298   1
  -9  -2   4 0.19512 0.82053   1
   9  -2  -4 -0.7411 0.83856   1
   9   2  -4 -0.1847 1.12222   1
  -9   2   4 2.00539 1.06661   1
  -8  -2   4 31.6171 1.97707   1
   8  -2  -4 31.6683 2.05739   1
  -8   2   4 26.6053 2.08158   1
   8   2  -4 32.1674 2.44452   1
   7  -2  -4 108.593 3.88693   1
  -7  -2   4 102.599 3.72674   1
   7   2  -4 96.0542 3.92874   1
  -7   2   4 101.832 3.87039   1
  -6  -2   4 37.9562 1.94376   1
   6  -2  -4 37.7003 1.98991   1
  -6   2   4 35.8053 2.06572   1
   6   2  -4 35.3681 2.08177   1
  -5  -2   4 68.8938 2.64037   1
   5  -2  -4 70.9937 2.84408   1
  -5   2   4 70.7043 2.86918   1
   5   2  -4 71.0790 2.91773   1
   4  -2  -4 42.1934 1.93706   1
  -4  -2   4 40.3162 1.82025   1
   4   2  -4 40.8100 1.82450   1
   4   2  -4 42.8183 2.05077   1
  -4   2   4 40.3946 2.05775   1
   3  -2  -4 6.96943 0.99995   1
  -3  -2   4 7.67801 0.80334   1
   3   2  -4 9.01166 0.95777   1
  -3   2   4 8.17401 1.09953   1
   3   2  -4 6.51042 0.98050   1
   3   2  -4 11.3272 0.96704   1
  -2  -2   4 1.48809 0.55215   1
   2  -2  -4 1.44416 0.70241   1
   2   2  -4 1.64826 0.72053   1
  -2   2   4 1.25648 0.86030   1
   2   2  -4 1.14227 0.58308   1
   1  -2  -4 3051.61 82.9016   1
   1   2  -4 3051.78 82.3009   1
   1   2  -4 3105.33 82.4003   1
  -1   2   4 2921.36 83.2933   1
   0  -2  -4 25.2433 1.51025   1
   0   2  -4 27.5749 1.29534   1
   0   2  -4 25.1752 1.21198   1
   0   2   4 24.7061 1.59409   1
  -1  -2  -4 5.75046 0.91890   1
   1   2   4 7.56757 1.01512   1
  -1   2  -4 6.41606 0.73973   1
  -1   2  -4 6.40016 0.69813   1
  -2  -2  -4 4.25615 0.84633   1
  -2   2  -4 4.35794 0.63591   1
  -2   2  -4 4.16748 0.66379   1
   2   2   4 5.98877 1.03178   1
  -3  -2  -4 74.7984 2.80029   1
  -3   2  -4 74.5603 2.56261   1
   3   2   4 79.1609 2.91120   1
  -3   2  -4 71.5883 2.56295   1
   4  -2   4 37.1571 1.59696   1
  -4  -2  -4 38.0462 1.98286   1
  -4   2  -4 38.5380 1.74340   1
   4   2   4 38.1190 2.11258   1
  -4   2  -4 36.7421 1.71273   1
  -5  -2  -4 25.3615 1.68183   1
  -5  -2  -4 25.2644 1.60777   1
   5  -2   4 21.7179 1.38773   1
  -5   2  -4 28.8920 1.59461   1
  -5   2  -4 25.4051 1.54000   1
   5   2   4 25.0540 1.76118   1
   6  -2   4 0.10415 0.71060   1
  -6  -2  -4 -0.1988 0.76540   1
  -6   2  -4 0.13449 0.75929   1
  -6   2  -4 -1.1827 0.66818   1
   6   2   4 -1.4654 0.92717   1
  -7  -2  -4 23.0173 1.65503   1
   7  -2   4 21.9494 1.56483   1
  -7   2  -4 20.7441 1.55141   1
   7   2   4 19.7428 1.82050   1
  -8  -2  -4 33.6764 2.12969   1
   8  -2   4 33.2734 1.86065   1
   8   2   4 36.3242 2.31821   1
  -8   2  -4 31.4089 1.99324   1
  -9  -2  -4 27.8556 2.02238   1
   9  -2   4 32.9757 1.97873   1
  -9   2  -4 29.8809 2.03888   1
   9   2   4 39.0913 2.42160   1
  10  -2   4 3.97177 1.08471   1
 -10  -2  -4 7.11036 1.46243   1
  10   2   4 7.15739 1.59480   1
 -10   2  -4 3.66446 1.13727   1
  11  -2   4 3.25733 1.14135   1
 -11  -2  -4 2.33632 1.33105   1
  11   2   4 4.60167 1.55479   1
 -11   2  -4 3.98874 1.30932   1
  12  -2   4 24.8509 2.24192   1
 -12  -2  -4 28.7131 2.62765   1
 -12   2  -4 27.8420 2.45217   1
  12   2   4 32.9564 2.94556   1
  13  -2   4 12.0615 1.79003   1
 -13  -2  -4 11.5876 1.88422   1
  13   2   4 17.1005 2.38558   1
 -13   2  -4 15.3771 2.10630   1
 -14  -2  -4 10.6663 2.05850   1
 -14   2  -4 7.03593 1.78466   1
  14   2   4 8.90513 2.22355   1
 -15  -2  -4 -0.6059 1.61267   1
 -15   2  -4 -0.4280 1.53683   1
  15   2   4 1.29482 1.66579   1
 -16  -2  -4 0.79657 1.80758   1
  16   2   4 3.86371 1.99090   1
 -16   2  -4 3.25521 1.73112   1
 -17  -2  -4 -2.1038 1.50157   1
  17   2   4 4.21636 1.96192   1
 -17   2  -4 -0.1791 1.68585   1
 -18  -2  -4 2.87991 2.23460   1
 -18   2  -4 1.53069 2.03622   1
 -18  -3   4 5.63089 2.04090   1
  18   3  -4 8.23319 2.70631   1
 -18   3   4 5.95279 2.21610   1
 -17  -3   4 7.58669 1.99538   1
 -17   3   4 9.11220 2.42828   1
  17   3  -4 10.1352 2.85888   1
 -16  -3   4 0.91062 1.52010   1
 -16   3   4 -2.3760 1.65127   1
  16   3  -4 0.81745 1.90139   1
  15  -3  -4 73.5423 4.72587   1
 -15  -3   4 74.5137 4.11776   1
  15   3  -4 72.9750 4.75006   1
 -15   3   4 72.0653 4.35275   1
  14  -3  -4 1.11943 1.37334   1
 -14  -3   4 0.79071 1.44184   1
  14   3  -4 -1.1162 1.80698   1
 -14   3   4 -2.9693 1.47980   1
 -13  -3   4 96.5995 4.48043   1
  13  -3  -4 99.7288 4.62749   1
  13   3  -4 100.746 5.15441   1
 -13   3   4 98.4790 4.72467   1
  12  -3  -4 56.1311 3.23684   1
 -12  -3   4 57.7939 3.28743   1
 -12   3   4 54.9602 3.36097   1
  12   3  -4 53.0327 3.67831   1
  11  -3  -4 13.1664 1.84652   1
 -11  -3   4 8.16031 1.54561   1
  11   3  -4 10.2580 1.99572   1
 -11   3   4 11.3745 1.76766   1
 -10  -3   4 1.55365 1.13909   1
  10  -3  -4 2.20693 1.11306   1
 -10   3   4 -0.3937 1.01166   1
  10   3  -4 0.51170 1.39741   1
  -9  -3   4 1.49809 1.04631   1
   9  -3  -4 0.83691 1.03243   1
  -9   3   4 -0.5680 0.96350   1
   9   3  -4 -0.1713 1.21593   1
  -8  -3   4 140.648 4.92027   1
   8  -3  -4 138.846 5.04735   1
   8   3  -4 135.926 5.23502   1
  -8   3   4 143.389 5.17414   1
  -7  -3   4 -0.4250 0.85693   1
   7  -3  -4 0.79997 0.91114   1
   7   3  -4 1.45388 1.20185   1
  -7   3   4 1.64235 1.05552   1
   6  -3  -4 49.4340 2.52736   1
  -6  -3   4 54.5051 2.41615   1
   6   3  -4 51.4514 2.68449   1
  -6   3   4 51.1182 2.60984   1
  -5  -3   4 192.366 5.99767   1
   5  -3  -4 200.493 6.24812   1
   5   3  -4 193.492 6.31231   1
  -5   3   4 182.621 6.25831   1
  -4  -3   4 1.64860 0.75579   1
   4  -3  -4 1.22026 0.85084   1
   4   3  -4 1.23079 0.92798   1
  -4   3   4 1.06609 0.97055   1
   3  -3  -4 155.041 5.03780   1
  -3  -3   4 149.722 4.76550   1
   3   3  -4 154.857 4.91919   1
  -3   3   4 152.737 5.15258   1
   3   3  -4 150.849 5.04499   1
   2  -3  -4 3.75806 0.95785   1
  -2  -3   4 2.81209 0.71813   1
   2   3  -4 2.60038 0.78929   1
   2   3  -4 5.34096 1.00443   1
  -2   3   4 3.15870 1.02707   1
   1  -3  -4 270.051 8.03350   1
  -1  -3   4 258.904 7.68449   1
  -1  -3   4 264.131 7.72590   1
   1   3  -4 274.479 7.97106   1
   1   3  -4 274.232 7.85924   1
  -1   3   4 264.300 8.15452   1
   0  -3  -4 0.12505 0.81331   1
   0  -3   4 0.49575 0.49673   1
   0   3   4 0.63175 0.92744   1
   0   3  -4 0.45744 0.61793   1
   0   3  -4 -0.3337 0.69804   1
  -1  -3  -4 41.2005 2.07792   1
   1   3   4 41.0574 2.26377   1
  -1   3  -4 43.1858 1.86526   1
  -1   3  -4 42.0734 1.97336   1
  -2  -3  -4 1.58517 0.88115   1
  -2   3  -4 2.65349 0.75990   1
  -2   3  -4 2.82823 0.82373   1
   2   3   4 2.38451 1.07327   1
  -3  -3  -4 0.24146 0.84574   1
   3  -3   4 -0.0221 0.22896   1
  -3   3  -4 0.20770 0.67793   1
   3   3   4 -0.7323 0.98882   1
  -3   3  -4 1.20524 0.76158   1
   4  -3   4 54.2546 2.16751   1
  -4  -3  -4 53.9839 2.56878   1
  -4   3  -4 54.2797 2.37933   1
   4   3   4 56.2150 2.67327   1
  -4   3  -4 58.8153 2.41064   1
   5  -3   4 0.54886 0.61825   1
  -5  -3  -4 0.21197 0.92831   1
  -5  -3  -4 0.55748 0.90752   1
  -5   3  -4 -0.4369 0.71739   1
  -5   3  -4 -0.3102 0.67227   1
   5   3   4 0.89129 1.07862   1
  -6  -3  -4 1.72160 0.92044   1
   6  -3   4 2.75029 0.78345   1
  -6   3  -4 2.36049 0.87250   1
   6   3   4 1.57166 1.08200   1
   7  -3   4 39.2305 2.02432   1
  -7  -3  -4 37.8685 2.35046   1
   7   3   4 37.5973 2.56991   1
  -7   3  -4 44.4845 2.24676   1
   8  -3   4 19.7014 1.59164   1
  -8  -3  -4 16.4812 1.67238   1
   8   3   4 21.9777 2.21761   1
  -8   3  -4 17.3908 1.64360   1
   9  -3   4 1.09953 0.84484   1
  -9  -3  -4 -0.4219 1.12743   1
  -9   3  -4 0.41397 0.92500   1
   9   3   4 0.79258 1.27602   1
  10  -3   4 46.4086 2.51698   1
 -10  -3  -4 47.9886 2.74505   1
  10   3   4 45.8247 3.18202   1
 -10   3  -4 45.8606 2.70732   1
 -11  -3  -4 1.59779 1.43044   1
  11  -3   4 1.09957 1.07118   1
 -11   3  -4 -0.3193 1.14887   1
  11   3   4 -0.5548 1.55153   1
 -12  -3  -4 11.2411 1.96502   1
  12   3   4 10.6782 2.25540   1
 -12   3  -4 10.4842 1.77095   1
 -13  -3  -4 4.57964 1.59098   1
 -13   3  -4 0.68825 1.35675   1
  13   3   4 2.89603 1.92068   1
 -14  -3  -4 1.47559 1.66486   1
  14   3   4 1.63388 1.94631   1
 -14   3  -4 -1.2552 1.36391   1
 -15  -3  -4 2.74228 1.76221   1
 -15   3  -4 2.46879 1.78099   1
  15   3   4 4.78476 2.08033   1
 -16  -3  -4 1.55371 1.56865   1
 -16   3  -4 -1.7151 1.50861   1
  16   3   4 -1.1686 1.86345   1
 -17  -3  -4 7.20055 2.08337   1
  17   3   4 12.2710 2.60902   1
 -17   3  -4 4.63167 2.05900   1
 -18  -3  -4 0.03992 1.84046   1
 -18   3  -4 -2.1631 1.88282   1
  18   3   4 1.74555 2.08823   1
  17   4  -4 -4.2052 1.98245   1
 -17   4   4 3.36845 2.20433   1
 -16   4   4 1.37611 2.04277   1
  16   4  -4 0.28634 2.18097   1
 -15  -4   4 33.7137 3.06717   1
  15   4  -4 23.1902 3.31185   1
 -15   4   4 27.3533 3.04753   1
 -14  -4   4 20.9982 2.42325   1
  14   4  -4 14.6443 2.71933   1
 -14   4   4 14.7507 2.44772   1
 -13  -4   4 15.9646 2.09686   1
 -13   4   4 14.0760 2.20832   1
  13   4  -4 17.5296 2.77733   1
  12  -4  -4 4.06378 1.45784   1
 -12  -4   4 5.32610 1.57917   1
  12   4  -4 6.98561 1.96685   1
 -12   4   4 4.14746 1.75607   1
 -11  -4   4 0.39130 1.20930   1
  11  -4  -4 0.05832 1.21004   1
 -11   4   4 1.55715 1.47552   1
  11   4  -4 0.64834 1.51177   1
 -10  -4   4 -1.0465 1.07503   1
  10  -4  -4 0.02949 1.11104   1
 -10   4   4 -0.8701 1.23500   1
  10   4  -4 -1.0483 1.44955   1
  -9  -4   4 6.74746 1.40066   1
   9  -4  -4 6.84177 1.41301   1
   9   4  -4 8.82041 1.85346   1
  -9   4   4 7.49795 1.50562   1
  -8  -4   4 5.81335 1.25027   1
   8  -4  -4 4.07950 1.27183   1
  -8   4   4 5.27731 1.39426   1
   8   4  -4 4.60817 1.60136   1
   7  -4  -4 8.25768 1.31657   1
  -7  -4   4 10.1310 1.37468   1
   7   4  -4 10.0920 1.71345   1
  -7   4   4 8.37220 1.54286   1
  -6  -4   4 0.44669 0.78794   1
   6  -4  -4 0.46896 0.86980   1
   6   4  -4 -0.8701 1.01588   1
  -6   4   4 0.09331 1.06403   1
  -5  -4   4 0.29883 0.76967   1
   5  -4  -4 0.51179 0.89912   1
   5   4  -4 0.53245 1.06673   1
  -5   4   4 -0.3632 0.99169   1
   4  -4  -4 1.70867 0.94686   1
  -4  -4   4 2.09688 0.79243   1
   4   4  -4 0.80261 1.10483   1
  -4   4   4 1.55247 1.02151   1
  -3  -4   4 153.106 4.96534   1
   3  -4  -4 149.096 5.25843   1
  -3   4   4 160.066 5.49112   1
   3   4  -4 153.170 5.38153   1
  -2  -4   4 783.819 21.6378   1
  -2  -4   4 782.424 21.7208   1
   2  -4  -4 786.793 21.9840   1
   2   4  -4 766.258 22.0065   1
  -2   4   4 782.254 22.1799   1
  -1  -4   4 860.666 23.2931   1
   1  -4  -4 853.125 23.6241   1
  -1  -4   4 847.197 23.2221   1
   1   4  -4 843.015 23.6210   1
  -1   4   4 804.785 23.7588   1
   0  -4  -4 60.4449 2.72395   1
   0  -4   4 61.1164 2.39055   1
   0   4  -4 59.4082 2.73512   1
   0   4   4 61.8387 2.97955   1
   0   4  -4 60.4542 2.63530   1
  -1  -4  -4 51.8763 2.48430   1
   1  -4   4 51.0313 2.09509   1
  -1   4  -4 51.9824 2.36403   1
   1   4   4 47.4314 2.57055   1
  -1   4  -4 47.3243 2.37546   1
   2  -4   4 56.3125 2.21724   1
  -2  -4  -4 56.3241 2.63209   1
  -2   4  -4 58.2390 2.63141   1
  -2   4  -4 55.3391 2.51052   1
   2   4   4 50.7419 2.82778   1
  -3  -4  -4 8.49500 1.24439   1
   3  -4   4 8.73859 0.95641   1
  -3   4  -4 10.2214 1.29195   1
  -3   4  -4 8.40697 1.16539   1
   3   4   4 8.17453 1.36358   1
  -4  -4  -4 3.16371 1.10608   1
   4  -4   4 3.82978 0.76459   1
   4   4   4 2.10194 1.24502   1
  -4   4  -4 3.34141 0.99854   1
  -4   4  -4 4.42512 1.06569   1
  -5  -4  -4 0.36526 0.99693   1
  -5  -4  -4 1.57898 0.97908   1
   5  -4   4 0.76890 0.66883   1
   5   4   4 0.80873 1.15018   1
  -5   4  -4 0.23804 0.90605   1
  -6  -4  -4 6.83715 1.42920   1
  -6  -4  -4 5.50082 1.32702   1
   6  -4   4 4.66467 0.91686   1
   6   4   4 4.04642 1.46910   1
  -6   4  -4 2.81705 1.09241   1
   7  -4   4 15.7906 1.43590   1
  -7  -4  -4 17.8171 1.83005   1
   7   4   4 18.1102 2.06599   1
  -7   4  -4 15.1779 1.69767   1
  -8  -4  -4 9.28261 1.59987   1
   8  -4   4 6.20110 1.05929   1
  -8   4  -4 4.96187 1.31924   1
   8   4   4 8.19283 1.77265   1
  -9  -4  -4 -0.3730 1.28275   1
   9  -4   4 0.26692 0.79362   1
  -9   4  -4 -0.7596 1.09764   1
   9   4   4 1.01104 1.46688   1
 -10  -4  -4 6.43082 1.63867   1
 -10   4  -4 4.25307 1.43906   1
  10   4   4 3.57646 1.78209   1
 -11  -4  -4 5.08193 1.69094   1
  11   4   4 7.56095 2.13296   1
 -11   4  -4 6.24833 1.63185   1
 -12  -4  -4 27.6167 2.80663   1
  12   4   4 21.6392 2.94749   1
 -12   4  -4 13.8234 2.08520   1
 -13  -4  -4 -0.1069 1.52606   1
  13   4   4 -1.5931 1.74717   1
 -13   4  -4 0.37261 1.46024   1
 -14  -4  -4 9.93026 2.26945   1
  14   4   4 10.0258 2.39117   1
 -14   4  -4 11.8088 2.27615   1
 -15  -4  -4 2.85898 1.74865   1
  15   4   4 1.72156 2.12700   1
 -15   4  -4 4.20962 1.99412   1
 -16  -4  -4 11.6814 2.37075   1
 -16   4  -4 9.25602 2.40455   1
  16   4   4 10.7364 2.85415   1
 -17  -4  -4 5.53866 2.15726   1
  17   4   4 6.55855 2.53346   1
 -17   4  -4 7.64808 2.39696   1
  16   5  -4 2.91368 2.43159   1
 -16   5   4 -2.8286 1.72851   1
  15   5  -4 0.71842 2.13702   1
 -15   5   4 1.70238 2.05271   1
 -14   5   4 32.4935 3.38398   1
  14   5  -4 40.7105 4.10395   1
 -13   5   4 11.6880 2.46631   1
  13   5  -4 10.8215 2.58888   1
  12   5  -4 69.3375 4.68598   1
 -12   5   4 76.0040 4.39768   1
 -11  -5   4 12.4039 1.83696   1
 -11   5   4 12.4272 2.16736   1
  11   5  -4 7.84824 2.17405   1
 -10  -5   4 7.57869 1.54679   1
  10  -5  -4 6.00518 2.28933   1
  10   5  -4 3.07403 1.89879   1
 -10   5   4 3.83678 1.67925   1
  -9  -5   4 9.19043 1.62988   1
   9  -5  -4 10.4461 1.65808   1
  -9   5   4 8.72205 1.86620   1
   9   5  -4 11.1436 2.21842   1
  -8  -5   4 26.0237 2.16536   1
   8  -5  -4 27.7995 2.32367   1
   8   5  -4 27.0540 2.77375   1
  -8   5   4 20.1702 2.31492   1
  -7  -5   4 1.15019 0.99992   1
   7  -5  -4 -1.0451 0.89664   1
  -7   5   4 0.02662 1.18212   1
   7   5  -4 1.68436 1.53788   1
   6  -5  -4 6.24747 1.34718   1
  -6  -5   4 8.58207 1.37180   1
  -6   5   4 9.13130 1.64312   1
   6   5  -4 6.08098 1.63035   1
  -5  -5   4 8.34831 1.23296   1
   5  -5  -4 6.85149 1.36789   1
  -5   5   4 10.6233 1.73702   1
   5   5  -4 7.90940 1.65041   1
   4  -5  -4 7.14135 1.31963   1
  -4  -5   4 9.67266 1.26483   1
   4   5  -4 6.92962 1.51431   1
  -4   5   4 7.64219 1.49697   1
   3  -5  -4 -0.3600 0.90629   1
  -3  -5   4 0.34507 0.75321   1
   3   5  -4 1.39791 1.17701   1
  -3   5   4 0.33819 1.10758   1
   2  -5  -4 30.7306 2.10838   1
  -2  -5   4 34.7947 1.89026   1
  -2  -5   4 34.0641 1.97806   1
   2   5  -4 29.8500 2.28174   1
  -2   5   4 34.5362 2.64957   1
  -1  -5   4 49.8325 2.31753   1
  -1  -5   4 49.9431 2.24838   1
   1  -5  -4 48.2431 2.58742   1
   1   5  -4 47.1918 2.72565   1
  -1   5   4 49.0682 2.90253   1
   0  -5  -4 0.75650 0.94960   1
   0  -5   4 -0.7710 0.62454   1
   0   5   4 1.02452 1.13998   1
   0   5  -4 1.03759 1.05699   1
  -1  -5  -4 6.37039 1.24502   1
   1  -5   4 8.72340 1.06220   1
  -1   5  -4 9.46845 1.44362   1
   1   5   4 6.48796 1.59871   1
   2  -5   4 4.85986 0.87395   1
  -2  -5  -4 6.38198 1.26641   1
   2   5   4 5.68734 1.41866   1
  -2   5  -4 3.52013 1.14355   1
   3  -5   4 4.95394 0.90095   1
  -3  -5  -4 3.49452 1.12552   1
   3   5   4 4.74099 1.49412   1
  -3   5  -4 3.82968 1.19554   1
  -4  -5  -4 4.68971 1.30399   1
   4  -5   4 7.13134 1.00520   1
   4   5   4 7.03999 1.74917   1
  -4   5  -4 8.90520 1.48502   1
   5  -5   4 1.03082 0.68942   1
  -5  -5  -4 2.63493 1.16476   1
  -5  -5  -4 -0.4275 1.06741   1
   5   5   4 -1.3442 1.32624   1
  -5   5  -4 1.20605 1.06141   1
  -6  -5  -4 -2.0714 1.06470   1
  -6  -5  -4 0.30165 1.21123   1
   6   5   4 -0.7081 1.24758   1
  -6   5  -4 -1.4693 1.03911   1
  -7  -5  -4 26.3418 2.36316   1
   7   5   4 22.5876 2.51308   1
  -7   5  -4 23.5487 2.25384   1
  -8  -5  -4 7.14035 1.69641   1
  -8   5  -4 10.7838 1.72748   1
   8   5   4 8.42500 2.10811   1
  -9  -5  -4 5.64336 1.59564   1
   9   5   4 5.58373 1.98790   1
  -9   5  -4 4.39265 1.53893   1
 -10  -5  -4 27.8522 2.75977   1
 -10   5  -4 26.7616 2.55441   1
  10   5   4 26.2887 3.09861   1
 -11  -5  -4 0.55126 1.43130   1
  11   5   4 0.00559 1.67660   1
 -11   5  -4 1.27233 1.50812   1
 -12  -5  -4 4.13175 1.81140   1
 -12   5  -4 2.13842 1.67354   1
  12   5   4 -2.2914 1.86714   1
 -13  -5  -4 16.9853 2.37176   1
  13   5   4 14.4806 2.81142   1
 -13   5  -4 22.5352 2.80595   1
 -14  -5  -4 3.14681 1.83020   1
  14   5   4 -1.7872 2.16635   1
 -14   5  -4 3.11104 1.98197   1
 -15  -5  -4 5.15382 1.97169   1
  15   5   4 9.92600 2.75262   1
 -15   5  -4 4.08759 2.20741   1
  14   6  -4 -0.8382 2.27779   1
 -14   6   4 0.76051 2.13605   1
  13   6  -4 6.05041 2.57498   1
 -13   6   4 11.9516 2.71754   1
  12   6  -4 14.1139 2.74890   1
 -12   6   4 13.5749 2.61614   1
  11   6  -4 -2.4940 1.68190   1
 -11   6   4 2.79094 1.93756   1
  10   6  -4 0.81190 2.00175   1
 -10   6   4 -1.2704 1.60146   1
  -9   6   4 -0.2805 1.61910   1
   9   6  -4 0.19454 1.72051   1
   8   6  -4 -0.4735 1.68437   1
  -8   6   4 0.15500 1.53462   1
  -7   6   4 0.83371 1.53216   1
   7   6  -4 1.70726 1.73223   1
  -6   6   4 -0.5085 1.38817   1
   6   6  -4 0.69857 1.61734   1
   5  -6  -4 2.72510 1.21376   1
   5   6  -4 1.62680 1.55671   1
  -5   6   4 3.42876 1.62502   1
   4  -6  -4 113.486 4.74961   1
   4   6  -4 124.322 5.21420   1
  -4   6   4 110.729 5.10060   1
   3  -6  -4 221.994 7.57801   1
  -3   6   4 226.405 8.04408   1
   3   6  -4 221.213 7.93134   1
   2  -6  -4 363.819 11.0955   1
  -2   6   4 346.842 11.5236   1
   2   6  -4 352.950 11.4428   1
   1  -6  -4 50.9446 2.98926   1
  -1   6   4 57.3602 3.32045   1
   1   6  -4 50.7082 3.22574   1
   0  -6  -4 7.37460 1.46246   1
   0   6  -4 8.23025 1.70416   1
   0   6   4 5.90604 1.71922   1
  -1  -6  -4 1.50661 1.15471   1
  -1   6  -4 1.81940 1.31888   1
   1   6   4 1.28379 1.37526   1
  -2  -6  -4 1.02724 1.09962   1
  -2   6  -4 0.87526 1.27019   1
   2   6   4 1.28334 1.51066   1
  -3  -6  -4 -0.0661 1.11378   1
  -3   6  -4 -1.2337 1.18035   1
   3   6   4 1.12455 1.54253   1
  -4  -6  -4 8.01081 1.62423   1
  -4   6  -4 8.41096 1.70370   1
   4   6   4 8.13589 2.01829   1
  -5  -6  -4 13.5220 1.88174   1
  -5  -6  -4 13.2390 1.92429   1
   5   6   4 8.28071 1.99627   1
  -5   6  -4 14.7302 1.93922   1
  -6  -6  -4 -0.9088 1.24410   1
   6   6   4 0.89840 1.77481   1
  -6   6  -4 1.40064 1.39512   1
  -7  -6  -4 31.0935 2.62953   1
  -7   6  -4 31.4150 2.78536   1
   7   6   4 28.2090 3.11323   1
  -8  -6  -4 23.5535 2.47638   1
   8   6   4 29.2146 3.18403   1
  -8   6  -4 23.3504 2.59097   1
  -9  -6  -4 17.8595 2.34379   1
   9   6   4 17.1329 2.79572   1
  -9   6  -4 11.9494 2.16437   1
 -10  -6  -4 -0.3582 1.39891   1
  10   6   4 -2.1596 1.66215   1
 -10   6  -4 1.52491 1.60977   1
 -11  -6  -4 1.37472 1.66227   1
  11   6   4 0.86108 2.10085   1
 -11   6  -4 0.88210 1.65577   1
  12   6   4 10.0005 2.72626   1
 -12   6  -4 11.5639 2.42417   1
  13   6   4 0.25311 2.18631   1
 -13   6  -4 2.62566 2.08513   1
  14   6   4 -1.1626 2.43506   1
 -14   6  -4 -0.9249 2.01124   1
  12   7  -4 19.3017 3.44211   1
 -12   7   4 17.3331 3.15784   1
 -11   7   4 7.82717 2.60153   1
  11   7  -4 10.5912 2.73319   1
  10   7  -4 4.64379 2.33534   1
 -10   7   4 8.38929 2.50368   1
  -9   7   4 2.92583 1.92231   1
   9   7  -4 2.49133 2.09420   1
   8   7  -4 16.1815 2.80630   1
  -8   7   4 9.42230 2.29102   1
   7   7  -4 16.0595 2.88183   1
  -7   7   4 16.7790 2.71486   1
   6   7  -4 11.2423 2.59708   1
  -6   7   4 13.5751 2.51916   1
   5   7  -4 10.1165 2.24058   1
  -5   7   4 11.0681 2.36579   1
  -4   7   4 -0.1188 1.66550   1
   4   7  -4 2.63783 1.81595   1
  -3   7   4 2.11675 1.84498   1
   3   7  -4 4.02259 1.90115   1
  -2   7   4 8.59249 2.07105   1
   2   7  -4 5.19973 1.97882   1
   1   7  -4 2.19138 1.68089   1
  -1   7   4 1.84688 1.80686   1
   0   7   4 10.0023 2.28753   1
   0   7  -4 9.37307 2.03741   1
   1   7   4 15.9950 2.60397   1
  -1   7  -4 17.3209 2.45156   1
  -2   7  -4 13.8405 2.27854   1
   2   7   4 15.7340 2.65168   1
   3   7   4 12.5103 2.53679   1
  -3   7  -4 7.72536 1.93840   1
   4   7   4 18.2819 2.91388   1
  -4   7  -4 14.9605 2.36181   1
   5   7   4 3.37401 2.09139   1
  -5   7  -4 -1.4072 1.42239   1
  -6   7  -4 2.51119 1.63991   1
   6   7   4 1.93344 1.82636   1
   7   7   4 -1.1414 2.06771   1
  -7   7  -4 -0.2584 1.68059   1
  -8   7  -4 11.5616 2.27615   1
   8   7   4 5.04877 2.38231   1
   9   7   4 11.0625 2.74337   1
  -9   7  -4 4.79856 1.94313   1
 -10   7  -4 1.32329 1.95399   1
  10   7   4 -0.8246 2.25281   1
  11   7   4 2.48704 2.51902   1
 -11   7  -4 0.46069 1.97026   1
   8   8  -4 2.75531 2.68010   1
  -8   8   4 6.44861 2.61245   1
   7   8  -4 3.24074 2.45392   1
  -7   8   4 1.58860 2.09778   1
  -6   8   4 -0.4165 1.92317   1
   6   8  -4 2.00933 2.40554   1
  -5   8   4 13.9761 2.79296   1
   5   8  -4 12.7438 2.82694   1
   4   8  -4 62.1531 4.88693   1
  -4   8   4 50.0913 4.29078   1
   3   8  -4 112.533 5.89392   1
  -3   8   4 109.359 5.87291   1
  -2   8   4 118.769 6.18363   1
   2   8  -4 126.379 6.21626   1
  -1   8   4 -0.5167 1.93114   1
   1   8  -4 2.06698 2.01927   1
   0   8   4 4.41587 2.21366   1
   0   8  -4 2.12533 2.00810   1
   1   8   4 0.90038 1.98209   1
  -1   8  -4 4.79659 2.09595   1
   2   8   4 3.67823 2.15022   1
  -2   8  -4 -1.1231 1.59937   1
   3   8   4 -1.6711 2.07971   1
  -3   8  -4 -3.2146 1.53662   1
   4   8   4 -1.3472 2.05265   1
  -4   8  -4 1.39678 1.82822   1
   5   8   4 1.23429 2.24615   1
  -5   8  -4 -0.9064 1.83047   1
   6   8   4 1.32794 2.36820   1
  -6   8  -4 4.87076 2.15338   1
   7   8   4 -1.6618 2.06664   1
  -7   8  -4 -0.7338 1.84760   1
 -19   0   5 10.7477 2.54982   1
  19   0  -5 8.60366 2.37761   1
  18   0  -5 -0.6829 1.69995   1
 -18   0   5 4.63472 2.07344   1
  17   0  -5 -0.2689 1.81108   1
 -17   0   5 2.61874 1.94948   1
 -16   0   5 0.48954 1.66534   1
  16   0  -5 0.19982 1.63330   1
  15   0  -5 24.1287 2.87571   1
 -15   0   5 20.8192 2.41981   1
 -14   0   5 1.21810 1.47713   1
  14   0  -5 0.73165 1.60859   1
  13   0  -5 22.8455 2.47049   1
 -13   0   5 18.2012 2.12337   1
  12   0  -5 0.87677 1.37599   1
 -12   0   5 -0.6991 1.15989   1
  11   0  -5 107.755 4.56553   1
 -11   0   5 113.027 4.42703   1
  10   0  -5 0.20457 1.14347   1
 -10   0   5 0.44298 0.98602   1
  -9   0   5 29.0708 2.03991   1
   9   0  -5 31.4425 2.33540   1
   8   0  -5 0.41037 1.04618   1
  -8   0   5 0.11289 0.91764   1
  -7   0   5 46.5446 2.27607   1
   7   0  -5 47.2004 2.33204   1
   6   0  -5 0.18994 0.87974   1
  -6   0   5 0.50794 0.75277   1
   5   0  -5 13.9061 1.27082   1
  -5   0   5 17.5911 1.30714   1
  -4   0   5 0.62369 0.70327   1
   4   0  -5 -0.0482 0.61342   1
   4   0  -5 0.02110 0.78771   1
   3   0  -5 150.765 4.63351   1
   3   0  -5 155.346 4.55195   1
  -3   0   5 150.350 4.55892   1
  -2   0   5 -0.7349 0.44516   1
   2   0  -5 -0.3327 0.48129   1
   2   0  -5 -0.1092 0.44514   1
  -2   0   5 -0.3918 0.45694   1
   1   0  -5 150.813 4.30747   1
   1   0  -5 156.581 4.30986   1
  -1   0   5 151.394 4.29296   1
   0   0   5 -0.2444 0.20118   1
   0   0  -5 -0.0338 0.21339   1
   0   0  -5 -0.1620 0.23130   1
   0   0   5 -0.0787 0.12543   1
   1   0   5 286.307 7.91640   1
  -1   0  -5 291.399 7.94366   1
  -1   0  -5 295.184 7.96699   1
  -2   0  -5 -0.0624 0.48617   1
  -2   0  -5 0.05611 0.42924   1
   2   0   5 0.39226 0.43159   1
   2   0   5 0.18899 0.42139   1
  -3   0  -5 0.21646 0.55888   1
  -3   0  -5 0.61650 0.61294   1
  -3   0  -5 -0.9440 0.61093   1
   3   0   5 0.62050 0.61243   1
  -4   0  -5 -0.4085 0.63444   1
  -4   0  -5 -0.0461 0.56500   1
   4   0   5 -0.2803 0.63543   1
   5   0   5 4.72856 0.89566   1
  -5   0  -5 5.75915 0.93920   1
  -5   0  -5 4.68153 0.76105   1
   6   0   5 -1.7460 0.74159   1
  -6   0  -5 -1.0352 0.70733   1
  -7   0  -5 0.69414 0.79379   1
   7   0   5 -0.7251 0.86813   1
  -8   0  -5 -0.9908 0.84486   1
   8   0   5 -0.9471 0.87526   1
  -9   0  -5 4.52953 1.01108   1
   9   0   5 3.67810 1.11350   1
 -10   0  -5 0.30655 0.96665   1
  10   0   5 -0.9927 0.93878   1
  11   0   5 66.0824 3.25598   1
 -11   0  -5 61.2634 3.12036   1
 -12   0  -5 -0.1514 1.22518   1
  12   0   5 0.15464 1.24393   1
 -13   0  -5 282.102 9.26786   1
  13   0   5 278.178 9.38429   1
  14   0   5 -0.1092 1.37263   1
 -14   0  -5 0.29255 1.44245   1
 -15   0  -5 7.65086 1.85973   1
  15   0   5 7.66029 1.85848   1
  16   0   5 5.84021 2.55258   1
 -16   0  -5 -0.2114 1.42254   1
 -17   0  -5 0.40068 1.71855   1
 -18   0  -5 -0.2793 1.78511   1
 -19   0  -5 3.71248 2.17127   1
 -19  -1   5 -2.3790 1.77346   1
  19   1  -5 -2.1856 1.91153   1
 -19   1   5 -0.8784 1.96054   1
 -18  -1   5 4.26746 1.91865   1
  18  -1  -5 6.32545 2.02181   1
  18   1  -5 10.4975 2.51240   1
 -18   1   5 4.53811 2.15639   1
  17  -1  -5 7.03614 1.99464   1
 -17  -1   5 8.09648 2.08260   1
  17   1  -5 7.84447 2.22118   1
 -17   1   5 7.66024 2.35950   1
  16  -1  -5 6.41639 1.94417   1
 -16  -1   5 5.98116 1.97738   1
  16   1  -5 2.85919 1.89912   1
 -16   1   5 2.92291 1.66820   1
  15  -1  -5 45.8931 3.37062   1
 -15  -1   5 37.0098 3.10005   1
 -15   1   5 33.3536 2.94869   1
  15   1  -5 43.6465 3.65329   1
 -14  -1   5 4.70406 1.70201   1
  14  -1  -5 3.72036 1.76311   1
 -14   1   5 5.43423 1.58531   1
  14   1  -5 6.10558 1.94214   1
  13  -1  -5 10.7523 1.90783   1
 -13  -1   5 8.01161 1.75247   1
 -13   1   5 11.4490 1.91121   1
  13   1  -5 7.11366 1.80602   1
  12  -1  -5 -1.0119 1.29529   1
 -12  -1   5 -0.8876 1.17735   1
  12   1  -5 -1.2255 1.32111   1
 -12   1   5 -0.8983 1.04090   1
 -11  -1   5 18.9872 1.95482   1
  11  -1  -5 15.7420 1.86100   1
 -11   1   5 15.3055 1.72508   1
  11   1  -5 11.9697 1.88523   1
  10  -1  -5 1.39873 1.17748   1
 -10  -1   5 -0.8604 0.93355   1
 -10   1   5 -0.4570 0.99252   1
  10   1  -5 0.80825 1.17482   1
  -9  -1   5 53.7832 2.66147   1
   9  -1  -5 54.8371 2.81810   1
  -9   1   5 58.2991 2.80057   1
   9   1  -5 58.3879 3.01622   1
  -8  -1   5 77.9363 3.16961   1
   8  -1  -5 77.6033 3.32165   1
   8   1  -5 77.3073 3.36353   1
  -8   1   5 79.7588 3.27101   1
  -7  -1   5 619.982 17.5091   1
   7  -1  -5 620.974 17.6785   1
   7   1  -5 622.268 17.7598   1
  -7   1   5 626.424 17.6047   1
   6  -1  -5 142.081 4.79113   1
  -6  -1   5 148.491 4.70009   1
  -6   1   5 149.896 4.81177   1
   6   1  -5 143.555 4.90666   1
   5  -1  -5 45.6744 2.11649   1
  -5  -1   5 43.9397 1.91423   1
   5   1  -5 48.4730 2.18293   1
  -5   1   5 43.8190 2.00406   1
   4  -1  -5 27.4042 1.53950   1
  -4  -1   5 30.6157 1.44961   1
  -4   1   5 32.1635 1.67275   1
   4   1  -5 29.6976 1.42034   1
   4   1  -5 30.8638 1.66567   1
  -3  -1   5 890.139 24.3751   1
   3  -1  -5 859.148 24.5448   1
  -3   1   5 944.093 24.6010   1
   3   1  -5 906.805 24.3992   1
   3   1  -5 891.016 24.4976   1
  -2  -1   5 135.806 4.07465   1
   2  -1  -5 141.531 4.29409   1
   2  -1  -5 139.541 4.31051   1
  -2   1   5 140.942 4.28764   1
   2   1  -5 138.304 4.11963   1
   2   1  -5 138.077 4.04511   1
  -2   1   5 145.691 4.30668   1
   1  -1  -5 359.504 9.97879   1
  -1  -1   5 347.877 9.59165   1
   1  -1  -5 363.057 9.94588   1
  -1  -1   5 342.469 9.60659   1
   1   1  -5 352.416 9.64896   1
   1   1  -5 353.853 9.69463   1
  -1   1   5 358.062 9.97141   1
  -1   1   5 369.097 9.94346   1
   0  -1  -5 207.326 6.01178   1
   0  -1  -5 207.999 5.98326   1
   0   1   5 205.664 5.97073   1
   0   1   5 209.271 6.02862   1
  -1  -1  -5 95.5131 3.22563   1
  -1  -1  -5 106.508 3.35372   1
  -1   1  -5 107.261 2.84696   1
   1   1   5 109.756 3.34758   1
  -1   1  -5 103.946 2.85101   1
   1   1   5 100.484 3.22857   1
   2  -1   5 74.6293 2.22786   1
  -2  -1  -5 75.8079 2.65461   1
   2  -1   5 79.5592 2.23436   1
  -2  -1  -5 80.1217 2.75377   1
  -2   1  -5 78.0381 2.31947   1
  -2   1  -5 79.7692 2.36468   1
   2   1   5 78.2510 2.73154   1
  -3  -1  -5 100.081 3.38581   1
  -3  -1  -5 99.7934 3.32717   1
  -3   1  -5 101.229 3.07595   1
  -3   1  -5 103.576 3.14962   1
   3   1   5 103.392 3.43449   1
  -4  -1  -5 7.36508 0.88681   1
   4  -1   5 7.97219 0.75475   1
  -4  -1  -5 7.32207 0.92063   1
   4   1   5 7.21558 1.02378   1
  -4   1  -5 8.10627 0.78863   1
  -4   1  -5 7.39921 0.82114   1
  -5  -1  -5 223.582 6.69739   1
   5  -1   5 219.706 6.55776   1
  -5   1  -5 225.041 6.68235   1
   5   1   5 228.175 6.88028   1
  -5   1  -5 222.386 6.56681   1
  -6  -1  -5 22.8846 1.59017   1
   6  -1   5 24.4437 1.50371   1
  -6   1  -5 19.1107 1.41843   1
  -6   1  -5 22.0103 1.60427   1
   6   1   5 22.9568 1.78892   1
  -7  -1  -5 26.7639 1.79026   1
   7  -1   5 24.6842 1.68739   1
   7   1   5 26.7741 1.93195   1
  -7   1  -5 23.6531 1.65110   1
  -8  -1  -5 4.50925 1.06399   1
   8  -1   5 4.52878 1.02594   1
  -8   1  -5 4.59407 1.01467   1
   8   1   5 3.60912 1.17283   1
   9  -1   5 11.3911 1.40241   1
  -9  -1  -5 8.97258 1.31151   1
  -9   1  -5 8.67797 1.28411   1
   9   1   5 6.19306 1.32304   1
  10  -1   5 9.87449 1.41569   1
 -10  -1  -5 13.1679 1.60417   1
 -10   1  -5 10.4795 1.42148   1
  10   1   5 9.38958 1.52407   1
 -11  -1  -5 4.26454 1.34875   1
  11  -1   5 6.79689 1.33899   1
 -11   1  -5 4.15387 1.30563   1
  11   1   5 4.60001 1.52466   1
  12  -1   5 112.486 4.54477   1
 -12  -1  -5 113.605 4.65481   1
  12   1   5 111.412 4.86073   1
 -12   1  -5 106.553 4.52602   1
 -13  -1  -5 1.19987 1.26458   1
  13  -1   5 1.17623 1.20322   1
 -13   1  -5 0.86703 1.36950   1
  13   1   5 1.46846 1.45493   1
  14  -1   5 2.56326 1.40509   1
 -14  -1  -5 2.69706 1.46024   1
  14   1   5 1.70929 1.55262   1
 -14   1  -5 0.34635 1.37483   1
 -15  -1  -5 37.3320 3.20517   1
  15   1   5 40.2967 3.29011   1
 -15   1  -5 38.5107 3.25392   1
 -16  -1  -5 0.05944 1.64460   1
 -16   1  -5 -1.0210 1.52194   1
  16   1   5 -0.0228 1.53202   1
 -17  -1  -5 12.9543 2.28611   1
 -17   1  -5 11.9036 2.39403   1
 -18  -1  -5 1.48619 2.06451   1
 -18   1  -5 -0.8422 1.78949   1
 -19  -1  -5 14.1850 2.71457   1
 -19   1  -5 14.4239 2.79692   1
 -19  -2   5 14.4140 2.53802   1
  19   2  -5 5.30824 2.58558   1
 -19   2   5 9.18999 2.63016   1
 -18  -2   5 4.36242 1.87932   1
 -18   2   5 5.66015 2.08333   1
  18   2  -5 4.39791 2.26270   1
 -17  -2   5 4.15663 1.93427   1
  17  -2  -5 1.61507 2.01153   1
 -17   2   5 0.82000 1.69571   1
  17   2  -5 5.04326 2.22467   1
  16  -2  -5 4.40462 1.66478   1
 -16  -2   5 4.53541 1.83803   1
 -16   2   5 3.16990 1.86549   1
  16   2  -5 6.47458 2.25785   1
  15  -2  -5 35.3510 3.16617   1
 -15  -2   5 34.0328 3.04245   1
 -15   2   5 29.2356 2.92350   1
  15   2  -5 28.8325 3.25257   1
  14  -2  -5 2.04059 1.47589   1
 -14  -2   5 1.16080 1.28923   1
 -14   2   5 1.74386 1.53791   1
  14   2  -5 0.31204 1.73054   1
 -13  -2   5 -1.7655 1.26637   1
  13  -2  -5 1.10564 1.37213   1
 -13   2   5 0.95119 1.38929   1
  13   2  -5 -0.1429 1.52697   1
 -12  -2   5 0.81674 1.25927   1
  12  -2  -5 0.13174 1.26883   1
 -12   2   5 1.59740 1.22003   1
  12   2  -5 -3.2670 1.35727   1
 -11  -2   5 14.3349 1.74386   1
  11  -2  -5 15.5199 1.93006   1
  11   2  -5 13.5099 2.08529   1
 -11   2   5 13.9676 1.73135   1
  10  -2  -5 17.9433 1.85845   1
 -10  -2   5 20.7594 1.84214   1
  10   2  -5 18.2172 1.98093   1
 -10   2   5 19.3462 1.97100   1
   9  -2  -5 31.7325 2.06838   1
  -9  -2   5 30.6112 2.06101   1
   9   2  -5 32.5491 2.41713   1
  -9   2   5 32.4266 2.21164   1
  -8  -2   5 5.07379 1.03641   1
   8  -2  -5 4.05558 1.11614   1
   8   2  -5 4.58825 1.30621   1
  -8   2   5 5.43999 1.12244   1
   7  -2  -5 0.84554 0.91998   1
  -7  -2   5 -0.4495 0.77382   1
   7   2  -5 0.63316 1.03978   1
  -7   2   5 0.51343 0.93196   1
  -6  -2   5 6.38814 1.00723   1
   6  -2  -5 5.84245 1.12538   1
   6   2  -5 4.21097 1.13671   1
  -6   2   5 6.18564 1.12094   1
   5  -2  -5 0.98634 0.79994   1
  -5  -2   5 -0.5331 0.64399   1
   5   2  -5 -0.4118 0.86382   1
  -5   2   5 0.49856 0.86408   1
   4  -2  -5 29.2893 1.72473   1
  -4  -2   5 30.2830 1.45780   1
   4   2  -5 27.3007 1.50947   1
  -4   2   5 27.0070 1.65927   1
   4   2  -5 27.9350 1.74339   1
   3  -2  -5 18.1837 1.32675   1
  -3  -2   5 21.9354 1.18677   1
   3   2  -5 19.1071 1.35861   1
   3   2  -5 21.0757 1.24302   1
  -3   2   5 20.4603 1.51510   1
  -2  -2   5 176.229 5.52290   1
   2  -2  -5 199.943 5.91823   1
  -2   2   5 190.003 5.96415   1
   2   2  -5 194.783 5.63934   1
   2   2  -5 198.614 5.67940   1
   2   2  -5 203.873 5.77529   1
   1  -2  -5 646.718 17.5995   1
   1   2  -5 626.557 17.3750   1
   1   2  -5 618.201 17.3013   1
  -1   2   5 643.301 17.6621   1
   0  -2   5 32.2558 1.12907   1
   0  -2  -5 30.8336 1.57843   1
   0   2  -5 29.0739 1.36213   1
   0   2   5 31.3734 1.76031   1
   0   2  -5 30.8811 1.28220   1
  -1  -2  -5 55.6036 2.22694   1
   1  -2   5 52.0178 1.67253   1
  -1   2  -5 52.8778 1.88248   1
   1   2   5 52.5107 2.32718   1
  -1   2  -5 53.5017 1.86074   1
   2  -2   5 40.0878 1.42618   1
  -2  -2  -5 43.3033 1.96059   1
   2   2   5 43.5445 2.08050   1
  -2   2  -5 43.3835 1.63285   1
  -2   2  -5 39.2894 1.59055   1
  -3  -2  -5 17.8399 1.31510   1
  -3   2  -5 17.9142 1.11184   1
  -3   2  -5 17.1651 1.11433   1
   3   2   5 17.2875 1.49527   1
  -4  -2  -5 37.4247 1.99779   1
  -4   2  -5 38.2137 1.70409   1
   4   2   5 38.6269 2.13153   1
  -4   2  -5 39.1593 1.73570   1
  -5  -2  -5 43.5043 2.19708   1
  -5  -2  -5 37.9789 2.07847   1
   5  -2   5 39.2764 1.73776   1
  -5   2  -5 38.9596 1.87857   1
  -5   2  -5 39.3731 1.85437   1
   5   2   5 38.2867 2.12391   1
   6  -2   5 45.0507 2.01221   1
  -6  -2  -5 44.5221 2.31969   1
  -6   2  -5 45.8086 2.13718   1
  -6   2  -5 47.2022 2.15450   1
   6   2   5 47.7580 2.54179   1
   7  -2   5 3.43438 0.85031   1
  -7  -2  -5 5.38381 1.17012   1
  -7   2  -5 3.66614 0.94744   1
   7   2   5 2.71274 1.18036   1
  -8  -2  -5 10.4811 1.39499   1
   8  -2   5 10.3829 1.20441   1
  -8   2  -5 13.0225 1.36193   1
   8   2   5 10.3395 1.56720   1
   9  -2   5 15.7132 1.50496   1
  -9  -2  -5 11.5348 1.50151   1
  -9   2  -5 14.6841 1.55076   1
   9   2   5 13.9505 1.76693   1
  10  -2   5 3.08940 1.00789   1
 -10  -2  -5 1.05846 1.08034   1
 -10   2  -5 2.39641 1.11223   1
  10   2   5 1.68811 1.38514   1
  11  -2   5 3.17543 1.09609   1
 -11  -2  -5 3.45229 1.41576   1
  11   2   5 3.51217 1.50292   1
 -11   2  -5 1.72828 1.12263   1
 -12  -2  -5 43.5499 2.95219   1
  12  -2   5 41.1568 2.62391   1
 -12   2  -5 45.8621 2.86346   1
  12   2   5 47.3970 3.31318   1
  13  -2   5 276.464 9.37456   1
 -13  -2  -5 296.776 9.63192   1
  13   2   5 293.037 10.1203   1
 -13   2  -5 292.164 9.62274   1
 -14  -2  -5 16.2914 2.31868   1
 -14   2  -5 12.6084 2.05600   1
  14   2   5 15.5810 2.55120   1
 -15  -2  -5 6.05588 1.91224   1
 -15   2  -5 4.77683 1.86620   1
  15   2   5 8.14581 2.10852   1
 -16  -2  -5 1.20882 1.83085   1
  16   2   5 4.06057 2.09739   1
 -16   2  -5 2.73876 1.86956   1
 -17  -2  -5 4.09602 2.06338   1
 -17   2  -5 2.29691 1.93686   1
  17   2   5 0.86336 1.73168   1
 -18  -2  -5 3.68474 2.09359   1
 -18   2  -5 3.25255 2.10865   1
 -18   3   5 0.40231 2.02372   1
  18   3  -5 4.59613 2.34530   1
 -17  -3   5 18.3296 2.57660   1
 -17   3   5 18.6627 2.85362   1
  17   3  -5 13.0519 2.89274   1
 -16  -3   5 22.9823 2.64167   1
 -16   3   5 25.3475 2.98792   1
  16   3  -5 22.9663 3.42315   1
 -15  -3   5 5.25368 1.72329   1
  15  -3  -5 6.97308 1.79863   1
 -15   3   5 9.55487 2.18074   1
  15   3  -5 7.62041 2.28973   1
 -14  -3   5 6.26762 1.72497   1
  14  -3  -5 4.69697 1.64151   1
  14   3  -5 4.26336 2.17253   1
 -14   3   5 6.16225 1.85858   1
  13  -3  -5 0.97032 1.36684   1
 -13  -3   5 2.27947 1.40687   1
 -13   3   5 2.36310 1.52315   1
  13   3  -5 2.68733 1.85319   1
  12  -3  -5 11.7057 1.79905   1
 -12  -3   5 12.1116 1.85484   1
  12   3  -5 9.18711 1.96840   1
 -12   3   5 9.81647 1.92518   1
  11  -3  -5 9.45031 1.67331   1
 -11  -3   5 12.9646 1.67243   1
 -11   3   5 11.1212 1.81331   1
  11   3  -5 11.7244 2.10214   1
  10  -3  -5 32.5869 2.60253   1
 -10  -3   5 36.3135 2.39550   1
 -10   3   5 35.3293 2.55155   1
  10   3  -5 32.2329 2.73182   1
  -9  -3   5 9.45536 1.40197   1
   9  -3  -5 13.1241 1.62219   1
   9   3  -5 14.6143 1.96410   1
  -9   3   5 10.8394 1.65529   1
   8  -3  -5 11.5132 1.45006   1
  -8  -3   5 15.1234 1.51352   1
   8   3  -5 10.3438 1.61625   1
  -8   3   5 12.0500 1.64405   1
   7  -3  -5 16.2249 1.63855   1
  -7  -3   5 16.2042 1.49666   1
   7   3  -5 18.3901 1.88314   1
  -7   3   5 18.8127 1.84788   1
  -6  -3   5 60.2093 2.53586   1
   6  -3  -5 57.6608 2.74408   1
   6   3  -5 56.9432 2.82845   1
  -6   3   5 56.5685 2.79114   1
  -5  -3   5 78.4592 2.97990   1
   5  -3  -5 76.2414 3.22049   1
  -5   3   5 83.1174 3.37064   1
   5   3  -5 81.1634 3.33868   1
  -4  -3   5 -1.1011 0.60800   1
   4  -3  -5 -0.1533 0.79681   1
   4   3  -5 0.13757 0.91165   1
  -4   3   5 0.18514 0.94123   1
   3  -3  -5 0.27239 0.79345   1
  -3  -3   5 0.20854 0.59417   1
   3   3  -5 0.12680 0.86042   1
  -3   3   5 0.84841 0.95758   1
   3   3  -5 0.73765 0.68700   1
  -2  -3   5 37.4239 1.61161   1
   2  -3  -5 35.9935 1.97302   1
   2   3  -5 35.1865 1.74270   1
   2   3  -5 36.0251 1.87604   1
  -2   3   5 34.7921 2.06894   1
   1  -3  -5 3.93281 0.98486   1
  -1   3   5 1.98969 0.93419   1
   1   3  -5 4.03097 0.92024   1
   1   3  -5 4.15065 0.76724   1
   0  -3  -5 1.08941 0.86176   1
   0   3  -5 1.38772 0.65772   1
   0   3   5 1.78161 0.97388   1
   0   3  -5 1.00563 0.74493   1
  -1  -3  -5 0.41024 0.75949   1
   1  -3   5 0.00919 0.28272   1
  -1   3  -5 0.26617 0.72191   1
  -1   3  -5 0.50295 0.62558   1
   1   3   5 1.90707 0.94802   1
  -2  -3  -5 13.5287 1.28958   1
  -2   3  -5 12.6303 1.15066   1
   2   3   5 14.8511 1.60157   1
  -2   3  -5 12.3853 1.11483   1
  -3  -3  -5 4.09705 0.94109   1
  -3   3  -5 5.84416 0.89358   1
   3   3   5 4.89671 1.10358   1
  -3   3  -5 5.50519 0.90339   1
  -4  -3  -5 70.9942 3.02112   1
  -4   3  -5 72.7844 2.81356   1
   4   3   5 74.7557 3.25853   1
  -4   3  -5 73.4050 2.81237   1
  -5  -3  -5 89.5697 3.51345   1
  -5  -3  -5 93.3814 3.62744   1
   5   3   5 90.7459 3.77303   1
  -5   3  -5 85.5355 3.27128   1
  -5   3  -5 90.7577 3.35024   1
  -6  -3  -5 8.46204 1.30525   1
  -6  -3  -5 8.71603 1.26106   1
   6  -3   5 9.84988 1.01505   1
  -6   3  -5 9.31807 1.18967   1
  -6   3  -5 11.6519 1.24811   1
   6   3   5 9.71348 1.44215   1
  -7  -3  -5 15.2215 1.67928   1
   7  -3   5 14.6568 1.31474   1
   7   3   5 14.2692 1.79484   1
  -7   3  -5 14.7015 1.48354   1
   8  -3   5 3.52823 0.91390   1
  -8  -3  -5 2.90073 1.20335   1
   8   3   5 2.93067 1.34512   1
  -8   3  -5 3.20101 1.02999   1
  -9  -3  -5 4.89678 1.36511   1
   9  -3   5 4.73749 1.00058   1
  -9   3  -5 2.45413 1.10704   1
   9   3   5 4.77581 1.45056   1
  10  -3   5 1.61331 0.96013   1
 -10  -3  -5 1.98665 1.31499   1
 -10   3  -5 -0.3467 1.03375   1
  10   3   5 1.80011 1.40902   1
  11  -3   5 9.09509 1.39289   1
 -11  -3  -5 6.96556 1.64691   1
  11   3   5 7.62276 1.99097   1
 -11   3  -5 6.12879 1.49699   1
 -12  -3  -5 54.7516 3.37530   1
 -12   3  -5 56.2536 3.26736   1
  12   3   5 49.5382 3.65055   1
 -13  -3  -5 10.6881 1.85003   1
 -13   3  -5 8.66960 1.84435   1
  13   3   5 9.60500 2.17368   1
 -14  -3  -5 0.86693 1.71040   1
 -14   3  -5 4.04593 1.69575   1
  14   3   5 3.05576 2.03051   1
 -15  -3  -5 2.62276 1.73114   1
 -15   3  -5 2.27199 1.74872   1
  15   3   5 3.02382 2.03301   1
 -16  -3  -5 -1.1850 1.74388   1
  16   3   5 4.11274 2.15591   1
 -16   3  -5 6.53658 2.12763   1
 -17  -3  -5 1.12224 1.94361   1
 -17   3  -5 -1.4730 1.68512   1
  17   3   5 3.31970 2.09217   1
 -18  -3  -5 5.64673 2.29999   1
 -18   3  -5 5.54291 2.25606   1
 -17   4   5 2.68174 2.06523   1
  17   4  -5 -2.4186 2.15398   1
  16   4  -5 5.84217 2.62578   1
 -16   4   5 0.84174 1.89759   1
 -15  -4   5 20.9257 3.51943   1
 -15   4   5 22.2126 3.00297   1
  15   4  -5 18.2245 3.11957   1
 -14  -4   5 2.36216 1.50787   1
  14   4  -5 4.41501 2.20160   1
 -14   4   5 3.79915 1.94577   1
  13  -4  -5 18.7839 2.23260   1
 -13  -4   5 21.7400 2.37426   1
  13   4  -5 20.2379 2.87585   1
 -13   4   5 19.8344 2.62300   1
 -12  -4   5 0.42030 1.30307   1
  12  -4  -5 0.18589 1.30393   1
  12   4  -5 1.37098 1.85018   1
 -12   4   5 -0.8957 1.52384   1
  11  -4  -5 17.1977 2.07118   1
 -11  -4   5 22.5994 2.16439   1
 -11   4   5 19.6820 2.35585   1
  11   4  -5 16.1557 2.52164   1
 -10  -4   5 10.7312 1.64523   1
  10  -4  -5 12.6607 1.82978   1
 -10   4   5 14.6261 2.10344   1
  10   4  -5 9.67649 1.84282   1
   9  -4  -5 4.85709 1.34778   1
  -9  -4   5 4.58988 1.33200   1
  -9   4   5 5.30435 1.52105   1
   9   4  -5 8.28640 1.74110   1
   8  -4  -5 3.55980 1.24021   1
  -8  -4   5 1.97562 1.07305   1
   8   4  -5 3.17720 1.43564   1
  -8   4   5 3.79397 1.37120   1
  -7  -4   5 10.4124 1.37909   1
   7  -4  -5 6.21579 1.23152   1
   7   4  -5 8.73452 1.59992   1
  -7   4   5 8.19245 1.54804   1
  -6  -4   5 2.40305 0.94929   1
   6  -4  -5 3.41129 1.07269   1
   6   4  -5 4.46758 1.36014   1
  -6   4   5 2.24043 1.17224   1
  -5  -4   5 0.39129 0.68661   1
   5  -4  -5 0.12101 0.84116   1
   5   4  -5 -0.2671 0.97663   1
  -5   4   5 0.00542 0.93912   1
  -4  -4   5 10.2832 1.13430   1
   4  -4  -5 10.4090 1.37385   1
   4   4  -5 9.44448 1.47576   1
  -4   4   5 8.15860 1.40650   1
  -3  -4   5 31.2557 1.71351   1
   3  -4  -5 32.2914 2.05121   1
  -3   4   5 34.3153 2.25753   1
   3   4  -5 34.1918 2.20573   1
   2  -4  -5 53.3173 2.57934   1
  -2  -4   5 53.5314 2.21682   1
  -2   4   5 49.7989 2.75317   1
   2   4  -5 55.1755 2.60390   1
  -1  -4   5 62.1525 2.36604   1
   1  -4  -5 59.7062 2.78631   1
  -1  -4   5 60.3806 2.41006   1
  -1   4   5 64.0423 3.00265   1
   1   4  -5 58.8586 2.76045   1
   1   4  -5 60.0780 2.62673   1
   0  -4  -5 3.85641 1.02419   1
   0   4   5 3.95551 1.26346   1
   0   4  -5 2.69389 0.82578   1
   0   4  -5 2.07791 0.94616   1
  -1  -4  -5 74.4710 3.09204   1
   1   4   5 69.4067 3.27696   1
  -1   4  -5 71.8038 2.98180   1
  -1   4  -5 69.4890 2.85840   1
  -2  -4  -5 4.09897 1.01437   1
  -2   4  -5 2.63331 0.95475   1
  -2   4  -5 4.14250 0.90784   1
   2   4   5 5.24528 1.37090   1
  -3  -4  -5 9.98927 1.30626   1
  -3   4  -5 8.88615 1.24115   1
  -3   4  -5 11.1969 1.22841   1
   3   4   5 11.1455 1.63482   1
  -4  -4  -5 21.3893 1.88348   1
   4   4   5 16.0955 1.85858   1
  -4   4  -5 15.8355 1.48621   1
  -4   4  -5 19.1394 1.62529   1
  -5  -4  -5 103.264 4.15953   1
   5   4   5 104.895 4.39617   1
  -5   4  -5 107.593 3.99810   1
  -5   4  -5 99.5062 4.13897   1
  -6  -4  -5 26.2586 2.10338   1
  -6  -4  -5 24.9980 2.11735   1
   6   4   5 28.4376 2.50700   1
  -6   4  -5 26.3471 1.87539   1
   7  -4   5 49.4902 2.26823   1
  -7  -4  -5 48.8425 2.81308   1
  -7   4  -5 48.4039 2.63526   1
   7   4   5 46.5371 3.05682   1
  -8  -4  -5 1.11098 1.16873   1
   8  -4   5 0.09458 0.67603   1
   8   4   5 2.67700 1.48996   1
  -8   4  -5 0.12766 0.98570   1
  -9  -4  -5 -1.1458 1.20366   1
  -9   4  -5 0.79529 1.07506   1
   9   4   5 0.84042 1.56906   1
 -10  -4  -5 -0.1557 1.17020   1
 -10   4  -5 -0.8723 1.05843   1
  10   4   5 -2.2353 1.49999   1
 -11  -4  -5 29.5833 2.75105   1
  11   4   5 30.1295 3.16503   1
 -11   4  -5 24.7094 2.47905   1
 -12  -4  -5 8.19300 1.97892   1
  12   4   5 11.7128 2.47643   1
 -12   4  -5 6.26062 1.70050   1
 -13  -4  -5 41.2643 3.38798   1
  13   4   5 37.0693 3.63778   1
 -13   4  -5 34.0023 3.10649   1
 -14  -4  -5 43.4263 3.53879   1
  14   4   5 42.2015 3.85905   1
 -14   4  -5 37.8606 3.29565   1
 -15  -4  -5 0.94115 1.77254   1
 -15   4  -5 3.23938 1.85169   1
  15   4   5 1.42053 2.12031   1
 -16  -4  -5 -2.8357 1.62738   1
  16   4   5 -4.8606 1.84812   1
 -16   4  -5 0.33796 1.89531   1
 -17  -4  -5 2.14009 1.95015   1
 -17   4  -5 -0.1428 2.06771   1
  17   4   5 2.73345 2.17424   1
 -16   5   5 1.57645 2.21284   1
  16   5  -5 4.65298 2.58572   1
  15   5  -5 -0.8675 2.26397   1
 -15   5   5 -0.9344 1.83865   1
 -14   5   5 2.86656 2.00073   1
  14   5  -5 1.60072 2.14858   1
 -13   5   5 -2.1060 1.63451   1
  13   5  -5 1.60045 2.17922   1
 -12   5   5 -3.3474 1.38646   1
  12   5  -5 2.53280 2.04992   1
  11   5  -5 -0.5135 1.78330   1
 -11   5   5 1.76525 1.68137   1
 -10  -5   5 11.7945 1.77315   1
  10  -5  -5 12.7291 1.82667   1
  10   5  -5 10.0891 2.18413   1
 -10   5   5 10.5758 2.04750   1
   9  -5  -5 -0.7649 1.02353   1
  -9  -5   5 -2.2488 0.97047   1
   9   5  -5 -2.3699 1.49420   1
  -9   5   5 -0.0154 1.39867   1
   8  -5  -5 12.5148 1.78132   1
  -8  -5   5 13.4898 1.69057   1
   8   5  -5 12.8307 2.06183   1
  -8   5   5 15.1691 2.07775   1
  -7  -5   5 11.6419 1.54295   1
   7  -5  -5 14.4030 1.77059   1
   7   5  -5 12.6290 1.97799   1
  -7   5   5 12.0095 1.87464   1
   6  -5  -5 5.11137 1.24808   1
  -6  -5   5 6.63429 1.21613   1
   6   5  -5 5.11214 1.64514   1
  -6   5   5 8.79176 1.73899   1
   5  -5  -5 19.6603 1.90763   1
  -5  -5   5 16.0709 1.60893   1
   5   5  -5 15.6716 1.95607   1
  -5   5   5 17.3088 2.02062   1
   4  -5  -5 14.5278 1.66395   1
  -4  -5   5 12.4460 1.35045   1
   4   5  -5 14.0513 1.87290   1
  -4   5   5 15.7060 1.93097   1
  -3  -5   5 3.17433 0.85699   1
   3  -5  -5 3.78718 1.12862   1
  -3   5   5 1.72442 1.28209   1
   3   5  -5 3.73673 1.27151   1
   2  -5  -5 2.82222 1.12494   1
  -2  -5   5 3.23571 0.85677   1
   2   5  -5 3.78280 1.23632   1
  -2   5   5 3.99536 1.32829   1
   1  -5  -5 3.33601 1.05791   1
  -1  -5   5 3.84057 0.88020   1
  -1  -5   5 2.77161 0.79207   1
   1   5  -5 4.12645 1.24290   1
  -1   5   5 4.04775 1.36334   1
   0  -5  -5 3.88699 1.15056   1
   0  -5   5 3.71646 0.79582   1
   0   5   5 2.43815 1.27067   1
   0   5  -5 4.80705 1.16512   1
  -1  -5  -5 18.7502 1.84287   1
   1   5   5 20.2335 2.16955   1
  -1   5  -5 15.1393 1.70290   1
   2  -5   5 0.16845 0.08219   1
  -2  -5  -5 -0.0437 0.97975   1
  -2   5  -5 -0.0139 0.98524   1
   2   5   5 0.93933 1.25230   1
  -3  -5  -5 11.3624 1.56508   1
  -3   5  -5 8.51398 1.43524   1
   3   5   5 6.49814 1.49827   1
  -4  -5  -5 4.35616 1.28908   1
   4   5   5 6.24798 1.56710   1
  -4   5  -5 3.09678 1.17360   1
  -5  -5  -5 -0.7205 1.08900   1
   5  -5   5 -0.0415 0.15171   1
  -5  -5  -5 -1.8117 1.06264   1
  -5   5  -5 3.74331 1.19488   1
   5   5   5 -0.8946 1.27619   1
  -6  -5  -5 2.07558 1.39474   1
  -6  -5  -5 1.72428 1.24663   1
  -6   5  -5 0.82804 1.14490   1
   6   5   5 1.51954 1.51870   1
  -7  -5  -5 8.62453 1.70750   1
   7   5   5 6.40274 1.87148   1
  -7   5  -5 2.99755 1.30561   1
  -8  -5  -5 1.90261 1.39303   1
  -8   5  -5 1.09159 1.22762   1
   8   5   5 0.54420 1.65388   1
  -9  -5  -5 15.9401 2.09765   1
  -9   5  -5 14.3045 1.99901   1
   9   5   5 15.6449 2.45367   1
 -10  -5  -5 16.7444 2.22748   1
 -10   5  -5 13.3473 2.01569   1
  10   5   5 16.4547 2.72563   1
 -11  -5  -5 5.57465 1.85632   1
 -11   5  -5 9.11955 1.87811   1
  11   5   5 6.11233 2.09007   1
 -12  -5  -5 0.95220 1.64457   1
 -12   5  -5 -2.2797 1.40631   1
  12   5   5 -0.1664 1.95063   1
 -13  -5  -5 4.24076 1.78920   1
  13   5   5 5.71705 2.26000   1
 -13   5  -5 4.35300 1.84053   1
 -14  -5  -5 -2.6627 1.42760   1
 -14   5  -5 1.98834 1.93117   1
  14   5   5 3.73722 2.41992   1
 -15  -5  -5 5.62593 1.96632   1
  15   5   5 4.92649 2.44649   1
 -15   5  -5 4.05670 2.10555   1
 -14   6   5 -3.3346 1.85511   1
  14   6  -5 1.42107 2.50746   1
 -13   6   5 -2.2110 1.91804   1
  13   6  -5 4.25256 2.43499   1
 -12   6   5 -3.2574 1.60355   1
  12   6  -5 0.62093 2.23367   1
 -11   6   5 2.75680 1.86754   1
  11   6  -5 3.15014 2.16093   1
 -10   6   5 18.4891 2.60471   1
  10   6  -5 12.0734 2.57686   1
   9   6  -5 1.16820 1.87968   1
  -9   6   5 -2.9052 1.52271   1
   8   6  -5 22.0433 2.85661   1
  -8   6   5 19.5443 2.52228   1
  -7   6   5 0.82185 1.52265   1
   7   6  -5 1.70226 1.65983   1
   6  -6  -5 0.53037 1.12738   1
   6   6  -5 1.56650 1.68875   1
  -6   6   5 -1.0035 1.34456   1
   5  -6  -5 -0.4247 1.06379   1
  -5   6   5 0.05804 1.40305   1
   5   6  -5 1.61369 1.61470   1
   4  -6  -5 36.8045 2.62876   1
  -4   6   5 36.8301 3.16289   1
   4   6  -5 36.2135 3.03220   1
   3  -6  -5 126.122 4.93491   1
  -3   6   5 118.393 5.25256   1
   3   6  -5 117.712 5.11959   1
   2  -6  -5 49.7331 2.80199   1
   2   6  -5 45.0037 3.06693   1
  -2   6   5 40.8700 3.11877   1
   1  -6  -5 5.43316 1.38955   1
  -1   6   5 6.82900 1.72832   1
   1   6  -5 6.28661 1.67337   1
   0  -6  -5 0.44623 1.00697   1
   0   6   5 -0.0728 1.41081   1
   0   6  -5 1.81064 1.35019   1
  -1  -6  -5 -1.9861 1.01810   1
   1   6   5 2.62146 1.53966   1
  -1   6  -5 0.10744 1.13793   1
  -2  -6  -5 3.52192 1.32863   1
   2   6   5 4.48647 1.73808   1
  -2   6  -5 1.97905 1.36171   1
  -3  -6  -5 12.4969 1.83260   1
   3   6   5 14.1073 2.25923   1
  -3   6  -5 11.3499 1.78889   1
  -4  -6  -5 21.3988 2.28058   1
   4   6   5 19.9254 2.65506   1
  -4   6  -5 17.6129 2.09235   1
  -5  -6  -5 10.5873 1.90994   1
  -5  -6  -5 15.6714 2.06708   1
   5   6   5 13.2856 2.33729   1
  -5   6  -5 16.7652 2.03825   1
  -6  -6  -5 14.6435 2.00623   1
  -6  -6  -5 11.9050 1.99750   1
  -6   6  -5 10.7002 1.85873   1
   6   6   5 15.3357 2.47150   1
  -7  -6  -5 5.95790 1.69823   1
  -7   6  -5 6.48669 1.64825   1
   7   6   5 5.06276 2.03465   1
  -8  -6  -5 15.9999 2.19710   1
  -8   6  -5 10.8107 2.00336   1
   8   6   5 11.7919 2.42701   1
  -9  -6  -5 1.80357 1.53176   1
   9   6   5 9.26892 2.30553   1
  -9   6  -5 -2.7100 1.31804   1
 -10  -6  -5 3.84049 1.76520   1
 -10   6  -5 2.65268 1.60195   1
  10   6   5 0.57273 1.87188   1
 -11  -6  -5 17.9033 2.44961   1
 -11   6  -5 14.6987 2.38094   1
  11   6   5 8.27738 2.61179   1
  12   6   5 4.58168 2.39724   1
 -12   6  -5 1.38819 1.85618   1
  13   6   5 18.8968 3.24548   1
 -13   6  -5 22.3342 3.03264   1
 -14   6  -5 69.0845 4.64926   1
  14   6   5 54.7702 5.11302   1
  12   7  -5 3.05432 2.45213   1
 -12   7   5 4.46843 2.36553   1
 -11   7   5 0.37863 2.04833   1
  11   7  -5 6.04253 2.51088   1
 -10   7   5 27.1663 3.34867   1
  10   7  -5 16.4737 2.99896   1
  -9   7   5 4.33811 2.07569   1
   9   7  -5 3.12404 2.16987   1
  -8   7   5 0.32834 1.80642   1
   8   7  -5 -0.2517 2.05197   1
   7   7  -5 12.4415 2.50634   1
  -7   7   5 10.5285 2.45548   1
  -6   7   5 2.22652 1.92486   1
   6   7  -5 4.25616 2.10344   1
  -5   7   5 15.4859 2.56539   1
   5   7  -5 9.54447 2.27297   1
   4   7  -5 57.5258 4.07778   1
  -4   7   5 59.5640 4.02931   1
   3   7  -5 10.5941 2.24715   1
  -3   7   5 12.9490 2.35152   1
   2   7  -5 67.3128 3.97407   1
  -2   7   5 63.5483 4.14748   1
   1   7  -5 13.6815 2.27594   1
  -1   7   5 12.2513 2.38722   1
   0   7   5 50.3241 3.71215   1
   0   7  -5 47.8453 3.55999   1
   1   7   5 6.78898 2.16022   1
  -1   7  -5 4.66052 1.84835   1
  -2   7  -5 28.0167 2.83634   1
   2   7   5 18.9490 2.77129   1
   3   7   5 2.94772 1.98671   1
  -3   7  -5 2.49037 1.74729   1
  -4   7  -5 7.38140 1.91717   1
   4   7   5 10.9988 2.50375   1
   5   7   5 0.39525 2.01380   1
  -5   7  -5 2.07333 1.64302   1
  -6   7  -5 1.51524 1.60469   1
   6   7   5 3.67892 2.07934   1
   7   7   5 12.4202 2.74067   1
  -7   7  -5 14.6255 2.28595   1
  -8   7  -5 3.30717 1.82758   1
   8   7   5 -0.2555 2.06865   1
   9   7   5 2.07224 2.31553   1
  -9   7  -5 5.36132 2.01769   1
 -10   7  -5 1.26767 1.75605   1
  10   7   5 -0.0735 2.28354   1
 -11   7  -5 -3.3796 1.65382   1
  11   7   5 -0.1512 2.25354   1
   8   8  -5 -0.7504 2.32812   1
  -8   8   5 5.20448 2.49814   1
   7   8  -5 15.7457 3.06745   1
  -7   8   5 18.4420 3.23718   1
  -6   8   5 3.34780 2.28583   1
   6   8  -5 7.32908 2.56507   1
   5   8  -5 32.2777 3.75005   1
  -5   8   5 34.7260 3.75101   1
   4   8  -5 89.3737 5.49217   1
  -4   8   5 93.7015 5.41434   1
   3   8  -5 27.5642 3.42443   1
  -3   8   5 35.1597 3.72804   1
  -2   8   5 26.3266 3.40913   1
   2   8  -5 24.5870 3.20415   1
   1   8  -5 -1.5274 1.81156   1
  -1   8   5 0.55377 2.06742   1
   0   8  -5 2.02110 1.75840   1
   0   8   5 -0.4593 2.02776   1
   1   8   5 6.46860 2.38987   1
  -1   8  -5 3.19522 2.04457   1
  -2   8  -5 1.53723 1.83626   1
   2   8   5 -3.9166 1.86157   1
  -3   8  -5 -0.1319 1.73378   1
   3   8   5 2.24306 2.24713   1
  -4   8  -5 7.53441 2.30111   1
   4   8   5 4.42033 2.29131   1
  -5   8  -5 -1.8427 1.76514   1
   5   8   5 5.97801 2.44359   1
   6   8   5 17.7860 3.13050   1
  -6   8  -5 13.4083 2.64736   1
  -7   8  -5 3.24522 2.04643   1
   7   8   5 0.30584 2.39575   1
  19   0  -6 -1.3585 1.81830   1
 -19   0   6 -1.9973 1.76891   1
 -18   0   6 7.77182 2.23334   1
  18   0  -6 7.73351 2.26201   1
 -17   0   6 -1.7947 1.55982   1
  17   0  -6 3.24389 1.92019   1
  16   0  -6 -0.3190 1.77971   1
 -16   0   6 1.32458 1.63122   1
  15   0  -6 0.36157 1.67456   1
 -15   0   6 0.25700 1.53829   1
  14   0  -6 28.5007 2.93123   1
 -14   0   6 27.6470 2.55753   1
  13   0  -6 1.36173 1.57254   1
 -13   0   6 0.60415 1.37913   1
 -12   0   6 97.5996 4.15843   1
  12   0  -6 92.0982 4.34918   1
 -11   0   6 -0.6833 1.01352   1
  11   0  -6 -0.1915 1.16191   1
  10   0  -6 11.4145 1.67730   1
 -10   0   6 12.6183 1.57308   1
  -9   0   6 0.89412 0.95352   1
   9   0  -6 -0.5517 1.09403   1
   8   0  -6 208.130 6.96513   1
  -8   0   6 223.557 6.80825   1
   7   0  -6 -0.3565 0.96870   1
  -7   0   6 -0.1202 0.86750   1
   6   0  -6 6.69023 1.13994   1
  -6   0   6 6.36484 0.94444   1
  -5   0   6 -0.3886 0.71556   1
   5   0  -6 0.43798 0.82825   1
   4   0  -6 30.6625 1.63397   1
  -4   0   6 30.0736 1.51141   1
   4   0  -6 29.3940 1.49238   1
   3   0  -6 -0.4209 0.68599   1
   3   0  -6 0.18479 0.58472   1
  -3   0   6 -1.0185 0.56197   1
  -2   0   6 94.3391 2.97029   1
   2   0  -6 102.239 3.01523   1
   2   0  -6 101.470 3.00575   1
  -2   0   6 92.6549 2.98390   1
   1   0  -6 0.04100 0.34952   1
   1   0  -6 0.21944 0.36081   1
  -1   0   6 0.19018 0.34230   1
   0   0  -6 216.594 5.90455   1
   0   0  -6 213.438 5.88343   1
   0   0   6 213.271 5.84928   1
   1   0   6 -0.0948 0.14092   1
   1   0   6 -0.3853 0.29131   1
  -1   0  -6 0.49676 0.36660   1
  -1   0  -6 -0.2259 0.33437   1
   2   0   6 985.990 26.3591   1
  -2   0  -6 948.178 26.3772   1
  -2   0  -6 997.952 26.4398   1
   3   0   6 -0.2176 0.57511   1
  -3   0  -6 0.15255 0.53268   1
  -3   0  -6 -0.2140 0.58544   1
  -3   0  -6 0.44451 0.56630   1
  -4   0  -6 19.5912 1.37753   1
  -4   0  -6 22.6136 1.22286   1
   4   0   6 20.5238 1.31268   1
  -5   0  -6 0.22475 0.73414   1
   5   0   6 0.28082 0.70137   1
  -5   0  -6 0.03713 0.62178   1
   6   0   6 24.5751 1.65217   1
  -6   0  -6 22.5428 1.46612   1
   7   0   6 -0.0929 0.84120   1
  -7   0  -6 -0.9927 0.71781   1
  -8   0  -6 67.7875 2.85564   1
   8   0   6 67.7468 2.95140   1
   9   0   6 -0.5497 0.88117   1
  -9   0  -6 -0.2508 0.84730   1
 -10   0  -6 24.0252 1.97137   1
  10   0   6 22.7041 2.00743   1
  11   0   6 0.32469 1.06785   1
 -11   0  -6 0.64006 1.14401   1
  12   0   6 29.0639 2.49000   1
 -12   0  -6 37.3578 2.61628   1
  13   0   6 2.21151 1.42400   1
 -13   0  -6 0.80617 1.34298   1
  14   0   6 90.1922 4.33834   1
 -14   0  -6 85.9255 4.28714   1
 -15   0  -6 2.28224 1.44193   1
  15   0   6 0.63444 1.43455   1
 -16   0  -6 20.6546 2.67608   1
 -17   0  -6 -2.8984 1.64240   1
 -18   0  -6 11.3357 2.62138   1
 -19   0  -6 0.91768 1.98000   1
 -19  -1   6 4.45881 2.09320   1
  19   1  -6 9.16583 2.69483   1
 -19   1   6 13.6108 2.65350   1
 -18  -1   6 2.58178 1.83660   1
  18  -1  -6 3.46774 1.86406   1
  18   1  -6 6.33662 2.44987   1
 -18   1   6 5.24107 2.17043   1
 -17  -1   6 2.24088 1.61683   1
  17  -1  -6 2.28050 1.69636   1
 -17   1   6 1.18916 1.82790   1
  17   1  -6 -0.8147 1.81192   1
 -16  -1   6 2.49006 1.67833   1
  16  -1  -6 0.56757 1.71465   1
 -16   1   6 2.63468 1.76919   1
  16   1  -6 4.58001 2.04301   1
  15  -1  -6 6.56353 1.83653   1
 -15  -1   6 9.32259 2.01292   1
 -15   1   6 6.37721 1.93703   1
  15   1  -6 4.43996 1.93132   1
  14  -1  -6 29.2876 2.88714   1
 -14  -1   6 26.0797 2.58991   1
 -14   1   6 27.9232 2.75168   1
  14   1  -6 20.3563 2.54735   1
 -13  -1   6 25.9826 2.51475   1
  13  -1  -6 24.4832 2.61526   1
  13   1  -6 21.2837 2.56083   1
 -13   1   6 19.1861 2.15554   1
 -12  -1   6 4.47866 1.40756   1
  12  -1  -6 2.36971 1.48308   1
 -12   1   6 4.44051 1.38609   1
  12   1  -6 1.32717 1.33568   1
  11  -1  -6 1.06171 1.24321   1
 -11  -1   6 0.46378 0.96947   1
  11   1  -6 -1.0278 1.25907   1
 -11   1   6 0.28820 1.03519   1
  10  -1  -6 32.9547 2.36744   1
 -10  -1   6 33.0683 2.23619   1
  10   1  -6 39.2014 2.60310   1
 -10   1   6 35.9444 2.36854   1
  -9  -1   6 24.1616 1.76154   1
   9  -1  -6 27.8998 2.16324   1
  -9   1   6 26.5776 1.87977   1
   9   1  -6 26.3885 2.25115   1
   8  -1  -6 97.8969 3.94129   1
  -8  -1   6 96.7309 3.73154   1
   8   1  -6 111.978 4.14594   1
  -8   1   6 102.255 3.88144   1
  -7  -1   6 1.75217 0.86561   1
   7  -1  -6 2.76142 1.06483   1
   7   1  -6 1.26948 1.06373   1
  -7   1   6 0.94199 0.89241   1
   6  -1  -6 0.06733 0.84989   1
  -6  -1   6 0.22823 0.72767   1
  -6   1   6 0.81168 0.89081   1
   6   1  -6 0.40085 0.98846   1
  -5  -1   6 11.7963 1.10138   1
   5  -1  -6 17.4359 1.39563   1
  -5   1   6 10.3847 1.18868   1
   5   1  -6 12.5597 1.27988   1
   5   1  -6 12.4022 1.21960   1
   4  -1  -6 39.6313 1.91515   1
  -4  -1   6 41.0662 1.68145   1
   4   1  -6 41.1556 1.88638   1
  -4   1   6 38.8634 1.89191   1
   4   1  -6 38.7780 1.67100   1
  -3  -1   6 61.0420 2.09882   1
   3  -1  -6 61.6054 2.37692   1
   3   1  -6 62.8211 2.27290   1
  -3   1   6 61.4088 2.38235   1
   3   1  -6 60.8722 2.11254   1
  -2  -1   6 13.8226 0.92385   1
   2  -1  -6 14.0522 1.14129   1
   2  -1  -6 16.8737 1.24546   1
  -2   1   6 15.4431 1.16878   1
   2   1  -6 15.2175 0.83546   1
   2   1  -6 13.0060 0.89304   1
   1  -1  -6 270.793 8.00451   1
   1  -1  -6 282.837 7.98165   1
  -1   1   6 290.680 8.02771   1
   1   1  -6 276.593 7.67055   1
  -1   1   6 282.285 8.09052   1
   1   1  -6 281.220 7.63843   1
   0  -1  -6 578.971 15.5839   1
   0  -1  -6 552.968 15.6154   1
   0   1   6 586.287 15.6301   1
   0   1   6 548.216 15.6880   1
  -1  -1  -6 191.185 5.72852   1
  -1  -1  -6 197.307 5.81680   1
   1   1   6 202.140 5.79934   1
  -2  -1  -6 282.456 8.25303   1
  -2  -1  -6 288.486 8.32726   1
   2   1   6 289.422 8.31440   1
  -2   1  -6 293.082 7.91791   1
  -2   1  -6 292.462 7.94981   1
  -3  -1  -6 0.48224 0.68422   1
  -3  -1  -6 1.23756 0.74428   1
   3  -1   6 0.83029 0.39459   1
   3   1   6 1.62627 0.80598   1
  -3   1  -6 0.80399 0.48565   1
  -3   1  -6 1.29236 0.47600   1
  -4  -1  -6 35.2283 1.71143   1
  -4   1  -6 38.0091 1.61761   1
   4   1   6 34.9325 1.78503   1
  -4   1  -6 37.0906 1.52839   1
  -5  -1  -6 52.8431 2.21084   1
   5  -1   6 49.4962 1.99508   1
  -5   1  -6 51.0685 2.01271   1
   5   1   6 49.3543 2.31780   1
  -5   1  -6 47.9644 2.06538   1
   6  -1   6 65.1415 2.51817   1
  -6  -1  -6 63.1116 2.65685   1
  -6   1  -6 68.5124 2.66500   1
  -6   1  -6 67.0827 2.57203   1
   6   1   6 62.9070 2.80457   1
   7  -1   6 4.71570 0.97883   1
  -7  -1  -6 4.89104 1.05708   1
   7   1   6 3.63704 1.13598   1
  -7   1  -6 6.85601 1.03907   1
  -8  -1  -6 28.9899 1.85214   1
   8  -1   6 32.8492 1.92417   1
  -8   1  -6 33.5483 1.94327   1
   8   1   6 30.6913 2.11817   1
  -9  -1  -6 8.04007 1.35408   1
   9  -1   6 11.5054 1.38942   1
  -9   1  -6 10.3800 1.37227   1
   9   1   6 6.35243 1.37347   1
  10  -1   6 12.3691 1.50275   1
 -10  -1  -6 12.2242 1.57936   1
 -10   1  -6 11.0066 1.46042   1
  10   1   6 10.1307 1.55521   1
 -11  -1  -6 5.73736 1.41721   1
  11  -1   6 8.12496 1.37653   1
  11   1   6 9.43004 1.69852   1
 -11   1  -6 3.95574 1.23701   1
  12  -1   6 3.34544 1.29475   1
 -12  -1  -6 4.82609 1.51545   1
  12   1   6 2.03952 1.43633   1
 -12   1  -6 4.33869 1.35841   1
 -13  -1  -6 25.2602 2.44198   1
  13  -1   6 30.8775 2.49637   1
  13   1   6 25.4859 2.60545   1
 -13   1  -6 25.3070 2.47311   1
  14  -1   6 23.9495 2.38697   1
 -14  -1  -6 23.7325 2.38465   1
  14   1   6 20.6541 2.46149   1
 -14   1  -6 21.1328 2.37316   1
 -15  -1  -6 0.72714 1.45128   1
 -15   1  -6 3.92369 1.63492   1
  15   1   6 -0.1064 1.36891   1
 -16  -1  -6 3.92758 1.86483   1
 -16   1  -6 3.54645 1.90655   1
  16   1   6 1.09271 1.56125   1
 -17  -1  -6 5.26002 2.12445   1
 -17   1  -6 5.85488 1.95099   1
 -18  -1  -6 4.72679 1.92306   1
 -18   1  -6 5.06917 2.17471   1
 -19  -1  -6 -1.2996 1.92737   1
 -19   1  -6 1.21110 2.06029   1
 -19  -2   6 0.47668 1.83219   1
  19   2  -6 1.76947 2.25095   1
 -19   2   6 -1.1068 2.03846   1
 -18  -2   6 5.71891 1.97853   1
  18   2  -6 2.50142 2.28991   1
 -18   2   6 5.82551 2.35606   1
 -17  -2   6 0.30305 1.57329   1
  17  -2  -6 0.31613 1.49354   1
  17   2  -6 0.19250 2.04920   1
 -17   2   6 3.02380 1.89688   1
 -16  -2   6 3.10312 1.64176   1
  16  -2  -6 2.33058 1.60467   1
 -16   2   6 5.30863 2.02486   1
  16   2  -6 5.35282 2.17193   1
  15  -2  -6 2.89715 1.64511   1
 -15  -2   6 1.75623 1.60266   1
 -15   2   6 2.78881 1.68873   1
  15   2  -6 0.98307 1.83012   1
  14  -2  -6 10.7766 1.99915   1
 -14  -2   6 15.0154 2.16600   1
 -14   2   6 11.3093 2.03865   1
  14   2  -6 7.17320 2.12704   1
  13  -2  -6 12.6460 1.95362   1
 -13  -2   6 10.2048 1.77821   1
  13   2  -6 13.6980 2.37481   1
 -13   2   6 11.0683 1.88420   1
  12  -2  -6 80.1611 3.88778   1
 -12  -2   6 77.1760 3.69128   1
 -12   2   6 75.8806 3.84255   1
  12   2  -6 72.0734 3.93397   1
  11  -2  -6 8.33270 1.61848   1
 -11  -2   6 8.06418 1.43476   1
 -11   2   6 5.47446 1.46181   1
  11   2  -6 8.26695 1.77464   1
  10  -2  -6 5.85872 1.29049   1
 -10  -2   6 8.24566 1.42637   1
  10   2  -6 5.56380 1.43267   1
 -10   2   6 6.96455 1.45463   1
  -9  -2   6 1.90135 0.96208   1
   9  -2  -6 4.06314 1.18289   1
   9   2  -6 2.26789 1.24288   1
  -9   2   6 1.92754 0.98559   1
  -8  -2   6 3.01765 1.02821   1
   8  -2  -6 1.13018 1.02173   1
  -8   2   6 3.49427 1.12639   1
   8   2  -6 3.90626 1.28548   1
  -7  -2   6 2.84814 0.93817   1
   7  -2  -6 2.31239 1.03385   1
   7   2  -6 3.07620 1.15337   1
  -7   2   6 2.55240 0.96252   1
  -6  -2   6 41.4735 1.98896   1
   6  -2  -6 43.7245 2.27524   1
   6   2  -6 41.2312 2.32033   1
  -6   2   6 42.7712 2.18225   1
   5  -2  -6 40.8593 2.14904   1
  -5  -2   6 41.1930 1.89137   1
   5   2  -6 43.5774 2.21711   1
  -5   2   6 37.7147 2.05327   1
  -4  -2   6 50.3409 1.94766   1
   4  -2  -6 48.0810 2.23813   1
  -4   2   6 44.0459 2.25078   1
   4   2  -6 49.5882 2.18104   1
   4   2  -6 47.5483 1.95385   1
  -3  -2   6 131.564 4.01989   1
   3  -2  -6 132.574 4.34339   1
   3   2  -6 134.631 4.25568   1
  -3   2   6 134.192 4.39638   1
   3   2  -6 131.714 4.10028   1
   2  -2  -6 5.54210 0.94490   1
  -2   2   6 6.21086 1.08146   1
   2   2  -6 3.89574 0.74456   1
   2   2  -6 4.77744 0.65545   1
   1  -2  -6 0.05236 0.65459   1
  -1  -2   6 0.56733 0.35552   1
   1   2  -6 0.26155 0.46217   1
  -1   2   6 1.10905 0.83625   1
   1   2  -6 0.46691 0.56344   1
   0  -2  -6 117.462 3.81617   1
   0  -2   6 114.637 3.21924   1
   0   2   6 115.231 3.89013   1
   0   2  -6 116.385 3.48587   1
   0   2  -6 114.582 3.42058   1
  -1  -2  -6 3.74305 0.87791   1
  -1   2  -6 4.35339 0.58513   1
  -1   2  -6 3.79688 0.54309   1
   1   2   6 3.90155 1.00238   1
  -2  -2  -6 2.66299 0.87596   1
   2  -2   6 2.50076 0.35482   1
  -2   2  -6 2.93428 0.56807   1
  -2   2  -6 3.55385 0.57152   1
   2   2   6 3.10963 0.95526   1
  -3  -2  -6 53.5578 2.26525   1
   3  -2   6 53.9494 1.78172   1
   3   2   6 53.2028 2.35917   1
  -3   2  -6 55.4101 1.96879   1
  -3   2  -6 52.8984 1.98288   1
   4  -2   6 1.84595 0.49690   1
  -4  -2  -6 2.85170 0.92156   1
  -4   2  -6 2.92040 0.70390   1
  -4   2  -6 2.93025 0.66686   1
   4   2   6 1.78168 0.91394   1
  -5  -2  -6 15.0778 1.45725   1
  -5  -2  -6 15.6485 1.53289   1
   5   2   6 15.8422 1.56454   1
  -5   2  -6 13.3261 1.14856   1
  -5   2  -6 15.0899 1.23422   1
   6  -2   6 10.6095 1.02378   1
  -6  -2  -6 11.5655 1.34028   1
   6   2   6 10.8897 1.47648   1
  -6   2  -6 10.7757 1.19061   1
  -6   2  -6 10.1302 1.10246   1
  -7  -2  -6 34.2349 2.13514   1
   7  -2   6 34.6123 1.83806   1
   7   2   6 37.4713 2.35985   1
  -7   2  -6 33.0753 1.95882   1
  -7   2  -6 35.4200 1.90966   1
  -8  -2  -6 4.77591 1.06253   1
   8  -2   6 4.15572 0.94012   1
  -8   2  -6 4.59087 1.02538   1
   8   2   6 2.66227 1.29221   1
  -9  -2  -6 82.0915 3.55685   1
   9  -2   6 80.8474 3.26516   1
  -9   2  -6 82.0569 3.38781   1
   9   2   6 82.8951 3.81982   1
 -10  -2  -6 42.5274 2.62818   1
  10  -2   6 39.0238 2.27687   1
  10   2   6 42.4262 2.84074   1
 -10   2  -6 40.5337 2.41411   1
  11  -2   6 0.92716 0.96571   1
 -11  -2  -6 0.41070 1.13323   1
  11   2   6 1.29722 1.36844   1
 -11   2  -6 -1.0270 1.02105   1
 -12  -2  -6 53.4901 3.20656   1
  12  -2   6 51.9727 2.87606   1
  12   2   6 53.4031 3.46453   1
 -12   2  -6 49.2476 3.08968   1
 -13  -2  -6 3.52782 1.49738   1
  13   2   6 2.85875 1.78639   1
 -13   2  -6 4.37816 1.55246   1
 -14  -2  -6 72.2589 3.98210   1
  14   2   6 60.4803 4.03038   1
 -14   2  -6 68.0362 3.79280   1
 -15  -2  -6 1.53370 1.73805   1
  15   2   6 4.30734 1.83631   1
 -15   2  -6 2.88599 1.61125   1
 -16  -2  -6 -0.9414 1.55033   1
  16   2   6 0.15028 1.54075   1
 -16   2  -6 0.43437 1.69212   1
 -17  -2  -6 7.19043 2.21874   1
 -17   2  -6 8.97321 2.29573   1
  17   2   6 10.1803 2.49476   1
 -18  -2  -6 17.8249 2.96721   1
 -18   2  -6 20.6333 2.95346   1
 -18   3   6 -0.9231 1.97478   1
  18   3  -6 2.53205 2.47951   1
 -17  -3   6 -0.8174 1.46227   1
 -17   3   6 1.45894 1.79461   1
  17   3  -6 -1.6205 2.09107   1
 -16  -3   6 13.1650 2.20688   1
  16   3  -6 13.3255 2.60052   1
 -16   3   6 11.0497 2.34583   1
  15  -3  -6 10.3826 2.03354   1
 -15  -3   6 8.89403 1.93098   1
 -15   3   6 5.02801 1.77531   1
  15   3  -6 5.46009 2.37047   1
 -14  -3   6 6.04575 1.71629   1
  14  -3  -6 7.65328 1.81817   1
 -14   3   6 3.40313 1.82812   1
  14   3  -6 3.88623 1.98439   1
 -13  -3   6 128.878 5.11964   1
  13  -3  -6 121.607 5.25592   1
  13   3  -6 115.520 5.48806   1
 -13   3   6 115.399 5.30905   1
  12  -3  -6 12.7001 1.89941   1
 -12  -3   6 11.4581 1.78299   1
  12   3  -6 12.8166 2.25419   1
 -12   3   6 10.9484 1.93605   1
 -11  -3   6 3.51620 1.34486   1
  11  -3  -6 2.86838 1.37806   1
 -11   3   6 2.17276 1.46995   1
  11   3  -6 3.02933 1.56878   1
 -10  -3   6 21.6089 1.91071   1
  10  -3  -6 20.9440 2.10576   1
  10   3  -6 16.4342 2.05899   1
 -10   3   6 17.2053 1.90112   1
   9  -3  -6 53.8155 2.87495   1
  -9  -3   6 51.1944 2.69890   1
  -9   3   6 54.2102 2.94542   1
   9   3  -6 48.5984 3.08774   1
   8  -3  -6 0.39488 1.03615   1
  -8  -3   6 -0.1029 0.85393   1
  -8   3   6 -0.4671 1.01323   1
   8   3  -6 0.14234 1.05795   1
  -7  -3   6 38.4711 2.06905   1
   7  -3  -6 35.0549 2.22240   1
  -7   3   6 36.8563 2.32422   1
   7   3  -6 29.8275 2.26557   1
  -6  -3   6 11.4517 1.22796   1
   6  -3  -6 12.9438 1.48170   1
  -6   3   6 13.3217 1.51714   1
   6   3  -6 11.6850 1.45790   1
   5  -3  -6 16.6975 1.54652   1
  -5  -3   6 21.0732 1.49518   1
  -5   3   6 23.1882 1.92496   1
   5   3  -6 22.5598 1.82338   1
   4  -3  -6 24.9289 1.84628   1
  -4  -3   6 24.3048 1.45321   1
  -4   3   6 25.4285 1.92050   1
   4   3  -6 24.7469 1.59380   1
   4   3  -6 24.3430 1.76257   1
  -3  -3   6 29.4542 1.46442   1
   3  -3  -6 28.7603 1.88147   1
  -3   3   6 29.3332 2.02008   1
   3   3  -6 29.0732 1.85156   1
   3   3  -6 31.8615 1.65675   1
   2  -3  -6 17.1969 1.50007   1
   2   3  -6 18.1936 1.45448   1
   2   3  -6 18.6329 1.30543   1
  -2   3   6 16.8039 1.60997   1
   1  -3  -6 32.4224 1.83850   1
  -1   3   6 33.8142 2.04097   1
   1   3  -6 32.8224 1.59463   1
   1   3  -6 31.2574 1.72524   1
   0  -3   6 0.49071 0.46123   1
   0  -3  -6 0.10005 0.76597   1
   0   3   6 -0.1836 0.93448   1
   0   3  -6 -0.1392 0.56441   1
   0   3  -6 -0.2201 0.66321   1
  -1  -3  -6 0.61367 0.83734   1
   1  -3   6 1.74436 0.48457   1
  -1   3  -6 1.25381 0.71782   1
   1   3   6 2.11607 1.09048   1
  -1   3  -6 0.43152 0.61252   1
   2  -3   6 112.431 3.46366   1
  -2  -3  -6 115.258 4.03303   1
  -2   3  -6 118.015 3.75582   1
   2   3   6 111.830 4.22649   1
  -2   3  -6 116.036 3.78655   1
   3  -3   6 55.5817 1.99774   1
  -3  -3  -6 57.5630 2.54245   1
  -3   3  -6 58.4801 2.29192   1
  -3   3  -6 55.2431 2.28727   1
   3   3   6 56.5866 2.75394   1
  -4  -3  -6 34.8390 2.11606   1
   4  -3   6 38.1232 1.59726   1
   4   3   6 38.8088 2.23863   1
  -4   3  -6 35.1744 1.82994   1
  -4   3  -6 37.5239 1.83773   1
  -5  -3  -6 39.0542 2.24532   1
  -5   3  -6 37.6043 1.93213   1
  -5   3  -6 36.7827 1.87951   1
   5   3   6 37.2762 2.26201   1
  -6  -3  -6 9.68486 1.31639   1
  -6  -3  -6 9.64499 1.36038   1
   6   3   6 12.0556 1.58020   1
  -6   3  -6 11.4734 1.27768   1
  -6   3  -6 9.92283 1.19216   1
   7  -3   6 19.4091 1.32914   1
  -7  -3  -6 17.3496 1.72558   1
   7   3   6 17.4886 2.01364   1
  -7   3  -6 18.4437 1.62164   1
   8  -3   6 13.2755 1.29785   1
  -8  -3  -6 14.6547 1.67355   1
  -8   3  -6 12.2080 1.47399   1
   8   3   6 17.6791 2.06258   1
   9  -3   6 26.2516 1.80516   1
  -9  -3  -6 28.7802 2.35874   1
  -9   3  -6 24.0313 2.02182   1
   9   3   6 23.9854 2.32828   1
  10  -3   6 3.53486 1.00779   1
 -10  -3  -6 2.85706 1.40818   1
 -10   3  -6 2.83724 1.17461   1
  10   3   6 2.05802 1.44541   1
  11  -3   6 12.9911 2.44793   1
 -11  -3  -6 12.8752 1.85507   1
 -11   3  -6 12.5028 1.80484   1
  11   3   6 12.6545 2.24490   1
 -12  -3  -6 36.7762 2.92184   1
 -12   3  -6 32.8028 2.78894   1
  12   3   6 35.9274 3.27354   1
 -13  -3  -6 1.57900 1.58720   1
  13   3   6 2.56345 1.84685   1
 -13   3  -6 -0.8638 1.34448   1
 -14  -3  -6 1.55729 1.66026   1
 -14   3  -6 2.62560 1.63411   1
  14   3   6 3.31137 1.98373   1
 -15  -3  -6 0.10733 1.67232   1
  15   3   6 0.71482 1.79592   1
 -15   3  -6 -2.7897 1.51717   1
 -16  -3  -6 0.80348 1.70486   1
 -16   3  -6 0.97995 1.77937   1
  16   3   6 2.01063 1.96851   1
 -17  -3  -6 4.08950 2.12530   1
 -17   3  -6 3.41222 2.08184   1
  17   3   6 2.61445 1.98583   1
 -18  -3  -6 -3.3214 1.67887   1
 -18   3  -6 -1.3307 1.79785   1
 -17   4   6 6.53206 2.49775   1
  17   4  -6 5.52429 2.76252   1
 -16   4   6 0.41213 1.99535   1
  16   4  -6 2.54923 2.28445   1
  15   4  -6 3.35979 2.25499   1
 -15   4   6 4.33483 2.10028   1
 -14  -4   6 2.09531 1.43430   1
  14   4  -6 -1.7486 1.94668   1
 -14   4   6 2.07627 1.80711   1
 -13  -4   6 8.26261 1.73116   1
  13  -4  -6 5.65159 1.64672   1
  13   4  -6 5.15813 2.09275   1
 -13   4   6 7.62124 2.01864   1
  12  -4  -6 11.5927 1.85257   1
 -12  -4   6 11.9048 1.86234   1
 -12   4   6 9.78704 2.05578   1
  12   4  -6 6.80292 2.11717   1
 -11  -4   6 5.05019 1.41396   1
  11  -4  -6 4.21071 1.52177   1
  11   4  -6 4.87885 1.93353   1
 -11   4   6 4.62309 1.66163   1
 -10  -4   6 1.54338 1.16948   1
  10  -4  -6 1.16501 1.28140   1
 -10   4   6 2.47920 1.43798   1
  10   4  -6 -1.5220 1.37968   1
  -9  -4   6 10.2063 1.48028   1
   9  -4  -6 10.0800 1.66876   1
  -9   4   6 8.58640 1.72939   1
   9   4  -6 7.54435 1.79438   1
   8  -4  -6 0.47018 1.03445   1
  -8  -4   6 0.61711 0.99142   1
   8   4  -6 0.21563 1.24588   1
  -8   4   6 -0.2678 1.17386   1
   7  -4  -6 33.7287 2.24469   1
  -7  -4   6 30.2260 2.00904   1
  -7   4   6 30.4667 2.23139   1
   7   4  -6 29.1647 2.45972   1
   6  -4  -6 14.5095 1.62427   1
  -6  -4   6 17.5352 1.53756   1
  -6   4   6 15.4289 1.71023   1
   6   4  -6 17.4102 1.91713   1
   5  -4  -6 3.68357 1.11038   1
  -5  -4   6 4.67191 0.96247   1
   5   4  -6 3.29167 1.19012   1
  -5   4   6 2.71645 1.17531   1
   4  -4  -6 1.23855 0.92022   1
  -4  -4   6 0.43731 0.66428   1
  -4   4   6 0.27731 1.02218   1
   4   4  -6 2.07864 1.03528   1
   3  -4  -6 16.1862 1.68093   1
  -3  -4   6 14.3101 1.20561   1
  -3   4   6 15.3800 1.74034   1
   3   4  -6 16.7849 1.64446   1
  -2  -4   6 147.282 4.65117   1
   2  -4  -6 145.037 5.13817   1
  -2   4   6 153.438 5.37886   1
   2   4  -6 149.263 4.95535   1
   2   4  -6 146.125 5.07699   1
   1  -4  -6 23.9208 1.91509   1
  -1   4   6 18.4391 1.76370   1
   1   4  -6 21.0346 1.46794   1
   1   4  -6 18.8504 1.64413   1
   0  -4   6 0.02269 0.27318   1
   0  -4  -6 1.12153 0.91212   1
   0  -4   6 0.02479 0.27080   1
   0   4   6 1.88642 0.99654   1
   0   4  -6 1.40320 0.87312   1
   0   4  -6 1.49334 0.75032   1
  -1  -4  -6 7.63747 1.27357   1
   1  -4   6 6.81148 0.78477   1
  -1   4  -6 7.03903 1.02194   1
   1   4   6 9.35970 1.50009   1
  -1   4  -6 5.84544 1.07467   1
  -2  -4  -6 71.2949 3.13125   1
   2  -4   6 73.0699 2.54533   1
  -2   4  -6 72.6683 2.90137   1
  -2   4  -6 71.2955 2.97009   1
   2   4   6 77.1272 3.43800   1
  -3  -4  -6 6.44439 1.24989   1
   3  -4   6 5.52375 0.76003   1
   3   4   6 4.85633 1.34950   1
  -3   4  -6 6.64181 1.09894   1
  -3   4  -6 5.04268 0.96671   1
  -4  -4  -6 5.27049 1.15847   1
   4  -4   6 6.97557 0.84305   1
   4   4   6 8.22925 1.56640   1
  -4   4  -6 8.35043 1.20394   1
  -4   4  -6 8.50955 1.14339   1
   5  -4   6 3.50910 0.70695   1
  -5  -4  -6 1.57847 1.01305   1
   5   4   6 3.78638 1.37839   1
  -5   4  -6 2.97116 0.93561   1
  -5   4  -6 3.06141 0.99083   1
  -6  -4  -6 1.36311 1.13901   1
  -6  -4  -6 0.38250 1.14056   1
   6  -4   6 0.71009 0.29362   1
   6   4   6 0.35314 1.26132   1
  -6   4  -6 0.44010 0.93730   1
  -7  -4  -6 3.98249 1.34068   1
   7   4   6 4.71571 1.65437   1
  -7   4  -6 6.13230 1.33658   1
  -8  -4  -6 5.71886 1.36289   1
  -8   4  -6 8.49515 1.45026   1
   8   4   6 7.39142 1.86245   1
  -9  -4  -6 17.1558 1.96058   1
   9   4   6 15.9746 2.32376   1
  -9   4  -6 11.8920 1.66778   1
 -10  -4  -6 7.75645 1.71807   1
  10   4   6 6.82887 1.98638   1
 -10   4  -6 5.18655 1.44136   1
 -11  -4  -6 11.5838 2.04427   1
  11   4   6 10.3450 2.30286   1
 -11   4  -6 11.1944 1.79758   1
 -12  -4  -6 81.0776 4.19042   1
  12   4   6 72.3113 4.58973   1
 -12   4  -6 75.4925 4.00042   1
 -13  -4  -6 15.2141 2.42745   1
 -13   4  -6 15.8030 2.23988   1
  13   4   6 11.4104 2.59844   1
 -14  -4  -6 42.0064 3.44190   1
  14   4   6 36.5397 3.58731   1
 -14   4  -6 35.1790 3.27507   1
 -15  -4  -6 6.53434 2.14983   1
 -15   4  -6 7.05273 2.17604   1
  15   4   6 9.71294 2.56037   1
 -16  -4  -6 0.47356 1.78861   1
 -16   4  -6 4.01392 2.11232   1
  16   4   6 1.76704 2.25025   1
 -17  -4  -6 4.91609 2.22769   1
 -17   4  -6 4.34892 2.25689   1
  17   4   6 6.26989 2.43682   1
 -16   5   6 1.16176 2.21185   1
  16   5  -6 -1.4014 2.13111   1
  15   5  -6 3.39928 2.36768   1
 -15   5   6 -0.6199 2.02482   1
 -14   5   6 24.2323 3.09979   1
  14   5  -6 32.5398 3.72560   1
  13   5  -6 2.02105 2.13300   1
 -13   5   6 4.71403 2.01433   1
  12   5  -6 2.26561 2.14959   1
 -12   5   6 1.87873 1.81585   1
  11   5  -6 7.97126 2.23811   1
 -11   5   6 8.05857 2.07623   1
  10  -5  -6 22.0999 2.24432   1
  10   5  -6 16.9472 2.49082   1
 -10   5   6 22.7039 2.67706   1
   9  -5  -6 0.16292 1.14240   1
  -9  -5   6 -0.8568 1.02748   1
   9   5  -6 0.09069 1.53636   1
  -9   5   6 -0.3541 1.42682   1
   8  -5  -6 6.77322 1.48274   1
  -8  -5   6 5.84647 1.33343   1
  -8   5   6 3.50844 1.60328   1
   8   5  -6 5.74363 1.79871   1
  -7  -5   6 2.06184 1.05461   1
   7  -5  -6 -0.1229 1.10841   1
   7   5  -6 1.28404 1.45622   1
  -7   5   6 -0.4885 1.31468   1
   6  -5  -6 36.2024 2.46525   1
  -6  -5   6 34.9720 2.18824   1
  -6   5   6 39.7081 3.01810   1
   6   5  -6 32.3058 2.70607   1
  -5  -5   6 1.52878 0.82532   1
   5  -5  -6 2.32478 1.13504   1
   5   5  -6 -0.3176 1.21364   1
  -5   5   6 1.34334 1.28595   1
  -4  -5   6 2.95066 0.89005   1
   4  -5  -6 2.89162 1.16350   1
   4   5  -6 4.48507 1.40808   1
  -4   5   6 3.50254 1.29380   1
   3  -5  -6 30.5904 2.17580   1
  -3  -5   6 27.4951 1.69521   1
  -3   5   6 26.7702 2.39169   1
   3   5  -6 26.4953 2.25560   1
   2  -5  -6 5.39867 1.29254   1
  -2  -5   6 4.64958 0.87929   1
  -2   5   6 3.52852 1.31930   1
   2   5  -6 6.38584 1.36017   1
   1  -5  -6 1.97437 1.04826   1
  -1   5   6 3.48032 1.26659   1
   1   5  -6 3.88278 1.26095   1
   0  -5  -6 -1.1234 0.89215   1
   0   5   6 1.30766 1.13970   1
   0   5  -6 3.18616 1.09027   1
  -1  -5  -6 3.55205 1.22754   1
   1  -5   6 2.03005 0.60612   1
  -1   5  -6 2.34514 1.11862   1
   1   5   6 2.70417 1.35691   1
  -2  -5  -6 16.1949 1.75449   1
   2  -5   6 17.3062 1.24974   1
   2   5   6 23.0165 2.32839   1
  -2   5  -6 18.5839 1.83576   1
  -3  -5  -6 24.2419 2.15151   1
   3  -5   6 21.3545 1.35693   1
   3   5   6 24.2943 2.39642   1
  -3   5  -6 18.2784 1.82376   1
   4  -5   6 -0.9606 0.55863   1
  -4  -5  -6 -1.7157 0.96811   1
  -4   5  -6 0.09642 0.96788   1
   4   5   6 -0.2466 1.31217   1
  -5  -5  -6 1.73640 1.36159   1
  -5   5  -6 2.62091 1.12853   1
   5   5   6 -0.7949 1.32344   1
  -6  -5  -6 9.01486 1.62360   1
  -6  -5  -6 10.5703 1.75256   1
  -6   5  -6 11.2315 1.61607   1
   6   5   6 11.3217 2.06571   1
  -7  -5  -6 25.4590 2.41395   1
   7   5   6 25.6537 2.81416   1
  -7   5  -6 19.9777 2.05900   1
  -8  -5  -6 35.2381 2.86129   1
   8   5   6 38.9686 3.29655   1
  -8   5  -6 36.0070 2.58268   1
  -9  -5  -6 1.92101 1.34648   1
  -9   5  -6 -0.6172 1.17595   1
   9   5   6 1.96313 1.79824   1
 -10  -5  -6 40.7911 3.28109   1
 -10   5  -6 43.0871 3.11170   1
  10   5   6 40.6454 3.70397   1
 -11  -5  -6 34.2945 3.00878   1
 -11   5  -6 30.4037 2.90038   1
  11   5   6 24.5588 3.05127   1
 -12  -5  -6 0.97657 1.68929   1
 -12   5  -6 7.16661 1.75114   1
  12   5   6 1.07645 2.08436   1
 -13  -5  -6 10.2528 2.24952   1
  13   5   6 4.73750 2.25051   1
 -13   5  -6 11.8176 2.25314   1
 -14  -5  -6 4.77654 1.84386   1
 -14   5  -6 4.66736 2.08783   1
  14   5   6 1.49816 2.27773   1
 -15  -5  -6 4.04245 1.89383   1
 -15   5  -6 0.59757 1.89768   1
  15   5   6 1.89598 2.22561   1
  14   6  -6 -4.6558 2.09239   1
 -14   6   6 1.57996 2.17268   1
  13   6  -6 4.03144 2.49093   1
 -13   6   6 -1.1716 1.88692   1
  12   6  -6 2.30773 2.10785   1
 -12   6   6 0.13930 1.94688   1
 -11   6   6 -1.1620 1.74064   1
  11   6  -6 1.40210 1.95030   1
  10   6  -6 0.68822 1.91679   1
 -10   6   6 0.16750 1.78442   1
   9   6  -6 4.98876 1.99036   1
  -9   6   6 2.71892 1.77088   1
  -8   6   6 42.2605 3.57589   1
   8   6  -6 41.9049 3.58292   1
  -7   6   6 3.02254 1.60715   1
   7   6  -6 2.48881 1.76927   1
   6  -6  -6 17.8018 2.05853   1
  -6   6   6 17.4486 2.44778   1
   6   6  -6 18.4489 2.43471   1
   5  -6  -6 1.38635 1.16450   1
  -5   6   6 0.82425 1.50127   1
   5   6  -6 0.28917 1.50931   1
   4  -6  -6 8.30766 1.60358   1
   4   6  -6 7.21770 1.80136   1
  -4   6   6 3.12569 1.64380   1
   3  -6  -6 0.92963 1.13256   1
  -3   6   6 1.57647 1.49832   1
   3   6  -6 4.26697 1.53695   1
   2  -6  -6 56.6917 3.02792   1
   2   6  -6 48.6600 3.20797   1
  -2   6   6 52.5029 3.42663   1
   1  -6  -6 13.0183 1.79085   1
  -1   6   6 10.4910 1.96520   1
   1   6  -6 11.1854 1.86180   1
   0  -6  -6 19.6995 2.07511   1
   0   6  -6 18.7943 2.16364   1
   0   6   6 21.9130 2.53051   1
  -1  -6  -6 3.33354 1.37799   1
  -1   6  -6 6.29627 1.52321   1
   1   6   6 6.60983 1.88442   1
  -2  -6  -6 8.32244 1.58811   1
   2   6   6 8.16237 1.95786   1
  -2   6  -6 9.97355 1.69160   1
  -3  -6  -6 17.3554 2.06106   1
  -3   6  -6 17.1699 2.04924   1
   3   6   6 17.9954 2.42782   1
  -4  -6  -6 2.09823 1.37857   1
   4   6   6 -2.0577 1.27143   1
  -4   6  -6 -0.1882 1.21491   1
  -5  -6  -6 2.32856 1.34683   1
  -5  -6  -6 0.94774 1.34785   1
  -5   6  -6 4.79175 1.40593   1
   5   6   6 -1.5224 1.53328   1
  -6  -6  -6 13.8093 1.97138   1
  -6  -6  -6 13.9706 2.10133   1
   6   6   6 6.49669 1.92378   1
  -6   6  -6 11.8609 1.97040   1
  -7  -6  -6 6.84047 1.70129   1
  -7   6  -6 5.33412 1.66843   1
   7   6   6 5.77392 2.04739   1
  -8  -6  -6 4.67334 1.69146   1
   8   6   6 4.65066 1.93055   1
  -8   6  -6 4.76455 1.67020   1
  -9  -6  -6 12.6216 2.19016   1
   9   6   6 10.8225 2.50864   1
  -9   6  -6 9.62980 2.02289   1
 -10  -6  -6 2.24507 1.51586   1
  10   6   6 2.20380 2.11295   1
 -10   6  -6 2.93966 1.63718   1
 -11  -6  -6 12.7440 2.35106   1
  11   6   6 17.4897 2.97711   1
 -11   6  -6 14.4728 2.37691   1
 -12  -6  -6 -0.7554 1.58688   1
  12   6   6 -0.8535 2.08491   1
 -12   6  -6 -0.7592 1.63637   1
 -13   6  -6 -2.7255 1.70849   1
  13   6   6 -0.0282 2.19714   1
 -12   7   6 3.81071 2.30354   1
  12   7  -6 2.64188 2.61811   1
 -11   7   6 0.75019 2.19016   1
  11   7  -6 1.18306 2.21730   1
  10   7  -6 -0.8238 1.99433   1
 -10   7   6 -2.1229 1.86030   1
  -9   7   6 5.50413 2.24353   1
   9   7  -6 8.71054 2.44721   1
   8   7  -6 -2.4773 1.90111   1
  -8   7   6 3.07928 1.98843   1
   7   7  -6 6.13016 2.26867   1
  -7   7   6 9.86903 2.38307   1
  -6   7   6 2.28086 1.86885   1
   6   7  -6 1.59716 1.93977   1
   5   7  -6 3.28948 1.95749   1
  -5   7   6 1.90093 1.94239   1
  -4   7   6 39.8121 3.60342   1
   4   7  -6 38.7820 3.46985   1
  -3   7   6 25.3775 2.98683   1
   3   7  -6 28.4624 2.91971   1
  -2   7   6 0.18387 1.78112   1
   2   7  -6 1.38122 1.58339   1
  -1   7   6 0.12583 1.68182   1
   1   7  -6 2.24619 1.63320   1
   0   7  -6 7.45649 2.04046   1
   0   7   6 4.63099 2.08280   1
   1   7   6 4.00613 2.06336   1
  -1   7  -6 0.56857 1.49158   1
  -2   7  -6 2.54511 1.55333   1
   2   7   6 1.19518 1.83111   1
  -3   7  -6 -3.2323 1.31864   1
   3   7   6 -2.9625 1.63244   1
  -4   7  -6 3.51683 1.71614   1
   4   7   6 5.46497 1.94901   1
   5   7   6 -2.3911 1.74903   1
  -5   7  -6 -2.9492 1.29373   1
   6   7   6 3.62565 2.18293   1
  -6   7  -6 5.59649 1.89320   1
   7   7   6 5.99438 2.34326   1
  -7   7  -6 12.1772 2.19710   1
  -8   7  -6 55.8428 3.86880   1
   8   7   6 61.7895 4.86755   1
   9   7   6 1.14041 2.27455   1
  -9   7  -6 1.24717 1.82681   1
 -10   7  -6 52.5340 4.22695   1
  10   7   6 50.7443 4.67200   1
 -11   7  -6 7.97755 2.30325   1
  11   7   6 11.8065 2.99502   1
   8   8  -6 6.25317 2.77999   1
  -8   8   6 3.38619 2.45196   1
  -7   8   6 6.07745 2.46378   1
   7   8  -6 5.62901 2.57100   1
  -6   8   6 2.76506 2.14084   1
   6   8  -6 -0.5733 2.25012   1
   5   8  -6 3.45905 2.31294   1
  -5   8   6 0.63488 2.16473   1
  -4   8   6 50.4678 4.41053   1
   4   8  -6 41.4437 4.04195   1
  -3   8   6 24.6784 3.24253   1
   3   8  -6 18.6038 2.98937   1
  -2   8   6 7.12585 2.49684   1
   2   8  -6 7.14591 2.15511   1
  -1   8   6 2.13364 2.06184   1
   1   8  -6 4.12849 2.05031   1
   0   8   6 -0.7795 1.91377   1
   0   8  -6 0.76317 1.73679   1
   1   8   6 1.74794 2.07009   1
  -1   8  -6 -1.1662 1.80554   1
   2   8   6 5.26887 2.30467   1
  -2   8  -6 8.94178 2.22138   1
  -3   8  -6 -0.0233 1.84279   1
   3   8   6 0.59765 2.13106   1
   4   8   6 5.26102 2.49873   1
  -4   8  -6 -3.4757 1.59930   1
   5   8   6 0.89156 2.22400   1
  -5   8  -6 -1.8205 1.56761   1
   6   8   6 -0.1723 2.26498   1
  -6   8  -6 1.07788 1.87427   1
   7   8   6 -0.6613 2.39147   1
  -7   8  -6 -1.9650 1.80722   1
  19   0  -7 1.15293 1.93937   1
 -19   0   7 -4.8728 1.62084   1
  18   0  -7 2.51258 2.09387   1
 -18   0   7 -0.5038 1.79572   1
  17   0  -7 1.69424 1.83561   1
 -17   0   7 -1.1135 1.65478   1
  16   0  -7 1.21362 1.94821   1
 -16   0   7 1.55185 1.59931   1
 -15   0   7 7.17653 1.88892   1
  15   0  -7 7.93466 2.12490   1
  14   0  -7 -0.6559 1.53620   1
 -14   0   7 2.56227 1.52847   1
  13   0  -7 2.19906 1.45162   1
 -13   0   7 5.42457 1.69475   1
  12   0  -7 0.05284 1.19190   1
 -12   0   7 -0.4700 1.21413   1
  11   0  -7 2.67261 1.22772   1
 -11   0   7 1.39770 1.14077   1
  10   0  -7 -1.0723 1.08887   1
 -10   0   7 -0.7521 0.86475   1
   9   0  -7 181.061 6.06757   1
  -9   0   7 166.322 5.79661   1
   8   0  -7 1.02259 0.95776   1
  -8   0   7 -0.0249 0.93190   1
   7   0  -7 -0.0081 0.96649   1
  -7   0   7 0.13545 0.89353   1
  -6   0   7 0.45724 0.71141   1
   6   0  -7 -0.0720 0.85503   1
   5   0  -7 119.235 3.99465   1
  -5   0   7 116.358 3.86506   1
   4   0  -7 0.10850 0.73644   1
  -4   0   7 -0.7350 0.64198   1
   4   0  -7 -0.0830 0.61382   1
   3   0  -7 947.987 25.9929   1
   3   0  -7 957.694 26.0337   1
  -3   0   7 963.153 25.9854   1
   2   0  -7 -0.4232 0.52279   1
  -2   0   7 -0.2698 0.48867   1
   2   0  -7 -0.5719 0.49221   1
  -2   0   7 -0.1688 0.51837   1
   1   0  -7 113.282 3.29540   1
  -1   0   7 114.032 3.26614   1
   1   0  -7 109.203 3.31214   1
   0   0  -7 -0.3369 0.35750   1
   0   0   7 0.52808 0.29175   1
   0   0  -7 0.14287 0.33024   1
   0   0   7 -0.5425 0.27512   1
  -1   0  -7 255.939 6.95219   1
  -1   0  -7 252.959 6.93227   1
   1   0   7 244.309 6.86643   1
   2   0   7 -0.3303 0.03173   1
   2   0   7 -0.0856 0.45863   1
  -2   0  -7 -0.4354 0.50249   1
  -2   0  -7 -0.8111 0.46261   1
  -3   0  -7 32.0790 1.43092   1
   3   0   7 33.1051 1.45482   1
  -3   0  -7 33.7445 1.53637   1
  -4   0  -7 -0.1807 0.55767   1
   4   0   7 0.43468 0.61323   1
  -4   0  -7 -0.8710 0.62571   1
   5   0   7 460.023 12.8708   1
  -5   0  -7 447.498 12.7902   1
  -5   0  -7 460.356 12.9702   1
   6   0   7 -0.9351 0.76670   1
  -6   0  -7 0.94926 0.74479   1
   7   0   7 187.619 6.10318   1
  -7   0  -7 196.404 6.05936   1
  -8   0  -7 -0.0437 0.86605   1
   8   0   7 -0.0553 0.89690   1
  -9   0  -7 5.00386 1.09586   1
   9   0   7 4.91766 1.18678   1
  10   0   7 -1.0013 0.96350   1
 -10   0  -7 0.38699 0.96488   1
  11   0   7 15.0126 1.83304   1
 -11   0  -7 17.2001 1.78429   1
 -12   0  -7 0.17622 1.18754   1
  12   0   7 2.00619 1.25853   1
 -13   0  -7 157.822 6.08765   1
  13   0   7 162.330 6.16255   1
 -14   0  -7 -0.7783 1.38625   1
  14   0   7 -1.4699 1.22461   1
  15   0   7 45.2808 3.17779   1
 -15   0  -7 44.2925 3.32072   1
 -16   0  -7 1.34672 1.70875   1
 -17   0  -7 7.96428 2.00106   1
 -18   0  -7 -0.2837 1.82234   1
 -19   0  -7 5.20846 2.26736   1
  19  -1  -7 19.3594 3.62249   1
 -19  -1   7 23.1220 3.08037   1
  19   1  -7 12.4930 2.75771   1
 -19   1   7 15.6882 2.75612   1
 -18  -1   7 -2.5635 1.62283   1
  18  -1  -7 -0.7413 1.74272   1
 -18   1   7 3.18870 2.01781   1
  18   1  -7 4.29470 2.20614   1
  17  -1  -7 4.00627 1.91151   1
 -17  -1   7 -0.6045 1.41240   1
  17   1  -7 2.26823 1.96808   1
 -17   1   7 -0.1666 1.81225   1
 -16  -1   7 3.10096 1.54006   1
  16  -1  -7 0.47406 1.71166   1
 -16   1   7 -0.3433 1.68712   1
  16   1  -7 1.16212 1.75216   1
  15  -1  -7 35.5693 3.24786   1
 -15  -1   7 28.8279 2.74441   1
 -15   1   7 39.6947 3.34695   1
  15   1  -7 43.3105 3.65225   1
 -14  -1   7 2.45358 1.48201   1
  14  -1  -7 0.91710 1.40305   1
 -14   1   7 -0.6410 1.39192   1
  14   1  -7 3.99393 1.83264   1
  13  -1  -7 8.07614 1.72892   1
 -13  -1   7 6.17912 1.66349   1
 -13   1   7 8.75131 1.85931   1
  13   1  -7 8.61686 1.96022   1
 -12  -1   7 2.11322 1.25905   1
  12  -1  -7 0.57152 1.33709   1
 -12   1   7 1.89055 1.28802   1
  12   1  -7 -0.7357 1.34123   1
 -11  -1   7 37.8824 2.44992   1
  11  -1  -7 29.3628 2.47336   1
  11   1  -7 39.5844 2.80598   1
 -11   1   7 39.2086 2.41888   1
  10  -1  -7 2.84624 1.17181   1
 -10  -1   7 -1.3323 0.90485   1
  10   1  -7 1.22786 1.22013   1
 -10   1   7 0.48998 0.93909   1
   9  -1  -7 4.48865 1.27317   1
  -9  -1   7 5.35695 1.14809   1
  -9   1   7 4.12804 1.14720   1
   9   1  -7 5.44353 1.33798   1
   8  -1  -7 37.7714 2.33225   1
  -8  -1   7 36.6788 2.11688   1
   8   1  -7 37.7962 2.40941   1
  -8   1   7 42.4639 2.25680   1
  -7  -1   7 70.8770 2.91856   1
   7  -1  -7 77.0792 3.18698   1
   7   1  -7 80.0173 3.27058   1
  -7   1   7 70.6780 3.03554   1
  -6  -1   7 1.38502 0.81401   1
   6  -1  -7 1.19033 0.93306   1
  -6   1   7 2.69473 0.96387   1
   6   1  -7 1.70636 1.00473   1
  -5  -1   7 71.3271 2.52356   1
   5  -1  -7 71.8791 2.76880   1
   5   1  -7 65.6736 2.47581   1
  -5   1   7 63.2247 2.66850   1
   5   1  -7 67.6364 2.71171   1
   4  -1  -7 42.5866 2.03576   1
  -4  -1   7 44.3453 1.81013   1
  -4   1   7 49.5653 2.09392   1
   4   1  -7 44.7065 1.79046   1
   4   1  -7 44.8163 2.03439   1
   3  -1  -7 0.87576 0.73317   1
  -3  -1   7 1.78205 0.54779   1
   3   1  -7 -0.0156 0.61772   1
  -3   1   7 1.98827 0.78463   1
   3   1  -7 1.82895 0.53223   1
   2  -1  -7 9.57595 1.00364   1
   2  -1  -7 11.7964 1.06447   1
  -2  -1   7 8.35631 0.67487   1
   2   1  -7 9.65167 0.76165   1
   2   1  -7 10.3981 0.73077   1
  -2   1   7 8.30658 0.91818   1
   1  -1  -7 1304.07 35.6485   1
   1  -1  -7 1362.37 35.7049   1
  -1   1   7 1346.20 35.6902   1
   1   1  -7 1282.11 35.3009   1
   1   1  -7 1289.20 35.3741   1
   0  -1  -7 347.414 10.1079   1
   0  -1  -7 363.753 10.1775   1
   0   1   7 371.488 10.1724   1
  -1  -1  -7 169.254 4.99598   1
  -1  -1  -7 163.148 5.04608   1
   1   1   7 168.446 5.03112   1
  -2  -1  -7 56.4734 2.23763   1
  -2  -1  -7 54.8051 2.15107   1
  -2   1  -7 57.5623 1.72298   1
  -2   1  -7 58.2444 1.75470   1
   2   1   7 56.8639 2.22253   1
   3  -1   7 282.930 7.82123   1
  -3  -1  -7 283.120 8.31917   1
  -3  -1  -7 284.719 8.24027   1
  -3   1  -7 287.441 7.98453   1
   3   1   7 287.071 8.29000   1
  -3   1  -7 286.779 7.93019   1
  -4  -1  -7 68.6943 2.59042   1
  -4   1  -7 63.8886 2.26669   1
   4   1   7 69.8194 2.66529   1
  -4   1  -7 67.6496 2.36861   1
  -5  -1  -7 13.6452 1.23893   1
   5  -1   7 11.7438 0.93915   1
  -5  -1  -7 14.4164 1.32277   1
  -5   1  -7 13.7511 1.05475   1
  -5   1  -7 14.2821 1.17137   1
   5   1   7 13.6247 1.33682   1
  -6  -1  -7 47.7750 2.20073   1
   6  -1   7 47.0018 1.97962   1
   6   1   7 45.2045 2.30224   1
  -6   1  -7 41.4012 2.11259   1
  -6   1  -7 44.2754 2.02935   1
  -7  -1  -7 45.8019 2.27455   1
   7  -1   7 41.2378 2.04957   1
   7   1   7 45.2735 2.39962   1
  -7   1  -7 47.6466 2.49276   1
  -7   1  -7 44.7690 2.16001   1
   8  -1   7 5.51239 1.02984   1
  -8  -1  -7 3.29384 1.04238   1
  -8   1  -7 4.43817 1.00645   1
   8   1   7 3.39957 1.11569   1
  -9  -1  -7 1.26022 0.99534   1
   9  -1   7 1.12433 0.85422   1
  -9   1  -7 2.09279 0.98587   1
   9   1   7 1.16509 1.04928   1
 -10  -1  -7 0.70997 1.03124   1
  10  -1   7 2.06225 0.99962   1
  10   1   7 -0.9037 1.05069   1
 -10   1  -7 0.71505 1.03303   1
 -11  -1  -7 56.1700 3.02978   1
  11  -1   7 49.9642 2.82411   1
 -11   1  -7 62.1717 3.02435   1
  11   1   7 59.3931 3.22317   1
  12  -1   7 1.65158 1.15258   1
 -12  -1  -7 0.70835 1.29101   1
 -12   1  -7 1.19329 1.28306   1
  12   1   7 1.37903 1.32767   1
  13  -1   7 0.20991 1.16359   1
 -13  -1  -7 1.30453 1.37983   1
  13   1   7 -0.0400 1.39595   1
 -13   1  -7 -1.8654 1.25684   1
 -14  -1  -7 -0.8936 1.32160   1
  14   1   7 1.05535 1.41777   1
 -14   1  -7 -0.4180 1.36306   1
 -15  -1  -7 15.1383 2.30515   1
  15   1   7 11.0390 2.02599   1
 -15   1  -7 9.85602 1.94706   1
 -16  -1  -7 3.23939 1.79477   1
  16   1   7 5.77117 2.49834   1
 -16   1  -7 -0.8934 1.58568   1
 -17  -1  -7 10.5205 2.26141   1
 -17   1  -7 6.51404 2.21265   1
 -18  -1  -7 -0.2409 1.88304   1
 -18   1  -7 4.21397 2.11891   1
 -19  -1  -7 -0.7423 1.94898   1
 -19   1  -7 -1.8034 1.72372   1
 -19  -2   7 1.41275 1.70621   1
 -19   2   7 2.10621 2.13329   1
  19   2  -7 4.74853 2.56957   1
 -18  -2   7 1.18490 1.60567   1
  18   2  -7 2.90246 2.27462   1
 -18   2   7 5.69379 2.36704   1
 -17  -2   7 -1.1631 1.53012   1
  17  -2  -7 0.98221 1.51983   1
 -17   2   7 0.80759 1.84764   1
  17   2  -7 -4.4302 1.68544   1
 -16  -2   7 34.9394 3.08119   1
  16  -2  -7 39.9016 3.43124   1
 -16   2   7 37.4669 3.48485   1
  16   2  -7 39.8683 3.77641   1
 -15  -2   7 6.10718 1.77244   1
  15  -2  -7 8.15674 1.87684   1
 -15   2   7 4.76438 1.76523   1
  15   2  -7 6.03814 2.29291   1
 -14  -2   7 10.2446 1.91705   1
  14  -2  -7 10.3718 2.03270   1
  14   2  -7 9.86349 2.26727   1
 -14   2   7 8.14538 1.79458   1
  13  -2  -7 0.30928 1.45548   1
 -13  -2   7 0.11074 1.17280   1
 -13   2   7 0.48190 1.46468   1
  13   2  -7 1.49931 1.73577   1
 -12  -2   7 1.33002 1.25939   1
  12  -2  -7 3.19825 1.45385   1
  12   2  -7 2.69003 1.61912   1
 -12   2   7 2.36073 1.40686   1
 -11  -2   7 3.28038 1.27372   1
  11  -2  -7 3.87912 1.36996   1
 -11   2   7 2.74576 1.33910   1
  11   2  -7 2.14510 1.45677   1
  10  -2  -7 1.31274 1.17103   1
 -10  -2   7 0.30691 1.03629   1
 -10   2   7 0.71642 1.12136   1
  10   2  -7 0.27932 1.13982   1
   9  -2  -7 1.21357 1.05430   1
  -9  -2   7 0.93579 0.94671   1
   9   2  -7 0.34137 1.19959   1
  -9   2   7 3.22831 1.11819   1
  -8  -2   7 27.4124 1.81883   1
   8  -2  -7 27.6326 2.06335   1
   8   2  -7 27.0379 2.00858   1
  -8   2   7 27.3841 2.02493   1
   7  -2  -7 2.17805 1.05222   1
  -7  -2   7 -0.3416 0.75463   1
   7   2  -7 -0.0520 1.02417   1
  -7   2   7 0.52540 0.94271   1
  -6  -2   7 11.7317 1.18842   1
   6  -2  -7 12.2251 1.41242   1
  -6   2   7 8.33250 1.21257   1
   6   2  -7 8.11353 1.24876   1
   5  -2  -7 257.063 7.96778   1
  -5  -2   7 264.057 7.66951   1
  -5   2   7 260.765 7.97843   1
   5   2  -7 260.240 7.71001   1
   5   2  -7 264.196 7.92309   1
  -4  -2   7 82.4122 2.82555   1
   4  -2  -7 82.3640 3.17887   1
   4   2  -7 87.9828 3.08500   1
   4   2  -7 82.1884 2.87376   1
  -4   2   7 84.5126 3.26127   1
   3  -2  -7 350.059 10.2267   1
  -3   2   7 350.968 10.2541   1
   3   2  -7 346.399 10.0301   1
   3   2  -7 359.176 9.91320   1
   2  -2  -7 623.027 17.0543   1
  -2  -2   7 599.703 16.5574   1
  -2   2   7 621.277 17.1120   1
   2   2  -7 596.566 16.7682   1
   2   2  -7 607.918 16.6807   1
  -1  -2   7 307.774 8.50044   1
   1  -2  -7 328.793 9.13251   1
   1   2  -7 311.025 8.70866   1
  -1   2   7 304.980 9.15797   1
   1   2  -7 310.565 8.75993   1
   1   2  -7 314.345 8.68086   1
   0  -2  -7 736.568 20.4205   1
   0   2  -7 733.945 19.9627   1
   0   2  -7 721.573 19.9994   1
   0   2   7 758.715 20.5089   1
  -1  -2  -7 176.646 5.46206   1
  -1   2  -7 172.987 4.96612   1
   1   2   7 180.470 5.55162   1
  -1   2  -7 171.220 4.96507   1
  -2  -2  -7 3.41973 0.86543   1
  -2   2  -7 3.23151 0.52880   1
   2   2   7 3.03326 0.87904   1
  -2   2  -7 2.25102 0.51078   1
  -3  -2  -7 13.7705 1.31147   1
   3  -2   7 11.8309 0.63461   1
  -3   2  -7 12.9433 0.94041   1
   3   2   7 11.8525 1.35581   1
  -3   2  -7 12.1996 0.90590   1
   4  -2   7 179.717 5.24639   1
  -4  -2  -7 190.974 5.81967   1
  -4   2  -7 173.845 5.45873   1
  -4   2  -7 188.704 5.43809   1
   4   2   7 181.957 5.92687   1
  -5  -2  -7 125.802 4.50167   1
  -5   2  -7 130.266 4.22744   1
   5   2   7 129.887 4.62617   1
  -5   2  -7 135.760 4.18037   1
  -6  -2  -7 194.665 6.39598   1
  -6  -2  -7 201.205 6.50967   1
  -6   2  -7 200.507 6.18294   1
  -6   2  -7 205.121 6.29449   1
   6   2   7 209.537 6.67515   1
  -7  -2  -7 6.14658 1.20816   1
   7  -2   7 3.29639 0.79932   1
  -7   2  -7 3.72900 0.92315   1
   7   2   7 3.11361 1.17465   1
  -7   2  -7 3.69498 0.92477   1
  -8  -2  -7 -1.2627 0.80571   1
   8  -2   7 0.85027 0.76873   1
  -8   2  -7 0.37273 0.84529   1
   8   2   7 0.93553 1.15177   1
  -9  -2  -7 38.0969 2.26840   1
   9  -2   7 39.1228 2.07985   1
  -9   2  -7 36.8242 2.16774   1
   9   2   7 36.1630 2.54481   1
  10  -2   7 19.0556 1.61661   1
 -10  -2  -7 15.7853 1.73909   1
 -10   2  -7 14.9602 1.63043   1
  10   2   7 17.9694 2.12828   1
 -11  -2  -7 15.7438 1.94512   1
  11  -2   7 15.6253 1.62511   1
  11   2   7 15.0177 2.08025   1
 -11   2  -7 16.2208 1.82348   1
 -12  -2  -7 5.01258 1.49392   1
  12  -2   7 5.35799 1.25842   1
 -12   2  -7 6.14051 1.45207   1
  12   2   7 9.35188 2.00917   1
 -13  -2  -7 13.4381 1.93870   1
 -13   2  -7 14.1520 2.03965   1
  13   2   7 13.2576 2.23914   1
 -14  -2  -7 2.07045 1.68590   1
 -14   2  -7 -0.0405 1.38843   1
  14   2   7 1.69052 1.68367   1
 -15  -2  -7 1.09928 1.50831   1
 -15   2  -7 1.11074 1.55692   1
  15   2   7 0.97365 1.67871   1
 -16  -2  -7 0.74013 1.79784   1
 -16   2  -7 3.77834 1.84388   1
  16   2   7 8.59874 2.13782   1
 -17  -2  -7 -0.5028 1.92968   1
 -17   2  -7 -0.8205 1.87782   1
 -18  -2  -7 0.90736 1.96626   1
 -18   2  -7 -1.4089 1.82288   1
  18   3  -7 4.70704 2.41487   1
 -18   3   7 3.69634 2.16267   1
 -17   3   7 0.00399 1.91521   1
  17   3  -7 3.35816 2.31804   1
 -16  -3   7 0.69721 1.59733   1
  16  -3  -7 -0.5345 1.87646   1
  16   3  -7 -1.4154 2.17286   1
 -16   3   7 1.31982 1.82493   1
  15  -3  -7 25.6983 2.70439   1
 -15  -3   7 22.2463 2.47638   1
 -15   3   7 21.7712 2.68014   1
  15   3  -7 21.2668 2.99191   1
 -14  -3   7 5.81576 1.59745   1
  14  -3  -7 6.75745 1.83508   1
  14   3  -7 4.40483 2.12945   1
 -14   3   7 6.87414 1.96389   1
  13  -3  -7 0.47354 1.50095   1
 -13  -3   7 0.01743 1.29501   1
 -13   3   7 2.42511 1.64494   1
  13   3  -7 1.24521 1.89361   1
  12  -3  -7 2.00257 1.38490   1
 -12  -3   7 0.51267 1.22004   1
  12   3  -7 0.48124 1.70116   1
 -12   3   7 0.20492 1.27716   1
 -11  -3   7 13.9632 1.78459   1
  11  -3  -7 16.0570 2.03780   1
 -11   3   7 9.23542 1.67859   1
  11   3  -7 9.82474 1.85444   1
 -10  -3   7 6.13602 1.30046   1
  10  -3  -7 5.43992 1.44114   1
  10   3  -7 4.67935 1.56482   1
 -10   3   7 5.62848 1.48289   1
  -9  -3   7 6.98506 1.25977   1
   9  -3  -7 8.91184 1.54908   1
  -9   3   7 7.90841 1.48167   1
   9   3  -7 8.95184 1.74855   1
   8  -3  -7 0.73806 1.07068   1
  -8  -3   7 -0.3976 0.81380   1
  -8   3   7 -0.0614 0.92522   1
   8   3  -7 1.19090 1.15277   1
  -7  -3   7 10.1625 1.21842   1
   7  -3  -7 11.1842 1.48319   1
  -7   3   7 10.2879 1.51169   1
   7   3  -7 10.5895 1.56902   1
   6  -3  -7 81.6967 3.37526   1
  -6  -3   7 77.0586 2.98907   1
  -6   3   7 75.6095 3.39380   1
   6   3  -7 80.1619 3.36964   1
   5  -3  -7 3.99969 1.09856   1
  -5  -3   7 2.18386 0.78850   1
  -5   3   7 2.94526 1.11752   1
   5   3  -7 2.74033 1.06881   1
  -4  -3   7 122.841 3.89461   1
   4  -3  -7 116.440 4.28919   1
  -4   3   7 120.078 4.42034   1
   4   3  -7 126.484 4.26017   1
   4   3  -7 114.028 4.05654   1
  -3  -3   7 26.1998 1.32552   1
   3  -3  -7 28.7502 1.76917   1
   3   3  -7 27.9449 1.71127   1
  -3   3   7 29.2008 1.99254   1
   3   3  -7 29.6446 1.55706   1
  -2  -3   7 0.04574 0.20276   1
   2  -3  -7 0.80926 0.89006   1
  -2   3   7 1.10011 0.97135   1
   2   3  -7 0.61364 0.78903   1
   2   3  -7 0.62009 0.61992   1
  -1  -3   7 39.0319 1.49006   1
   1  -3  -7 37.6337 2.02750   1
   1   3  -7 40.6527 1.73504   1
  -1   3   7 36.6261 2.21378   1
   1   3  -7 41.9724 1.90059   1
   0  -3  -7 14.2529 1.40627   1
   0  -3   7 13.1287 0.80286   1
   0   3  -7 13.0015 1.11362   1
   0   3   7 13.4237 1.48341   1
   0   3  -7 14.7197 1.09923   1
  -1  -3  -7 23.2482 1.76279   1
   1  -3   7 23.4487 0.99008   1
  -1   3  -7 23.7426 1.33367   1
   1   3   7 23.4737 1.73961   1
  -1   3  -7 24.1691 1.42453   1
  -2  -3  -7 12.2318 1.36523   1
   2  -3   7 12.2478 0.76173   1
   2   3   7 13.8109 1.56352   1
  -2   3  -7 11.4952 1.06653   1
  -2   3  -7 12.1263 1.02536   1
   3  -3   7 33.8207 1.37300   1
  -3  -3  -7 36.3072 2.09763   1
  -3   3  -7 40.0450 1.76732   1
   3   3   7 34.7505 2.23775   1
  -3   3  -7 38.3305 1.72266   1
   4  -3   7 41.4411 1.61040   1
  -4  -3  -7 39.5534 2.24846   1
   4   3   7 42.4525 2.44935   1
  -4   3  -7 40.7667 1.89801   1
  -4   3  -7 39.9394 1.90695   1
  -5  -3  -7 37.5720 2.25686   1
   5  -3   7 37.7703 1.63351   1
   5   3   7 42.0187 2.48862   1
  -5   3  -7 37.5596 1.90737   1
  -5   3  -7 35.4327 1.88745   1
   6  -3   7 -0.1063 0.47670   1
  -6  -3  -7 -0.6882 0.97547   1
  -6  -3  -7 0.26898 0.96937   1
  -6   3  -7 0.25715 0.71629   1
  -6   3  -7 0.64794 0.74789   1
   6   3   7 -0.1776 1.10128   1
  -7  -3  -7 105.007 4.20183   1
   7   3   7 110.256 4.52149   1
  -7   3  -7 114.425 3.99581   1
  -7   3  -7 103.981 4.00889   1
   8  -3   7 0.20618 0.42847   1
  -8  -3  -7 -0.1216 1.07769   1
   8   3   7 -1.1498 1.16362   1
  -8   3  -7 2.10189 0.96618   1
  -9  -3  -7 4.44360 1.25117   1
   9  -3   7 2.96605 0.90081   1
   9   3   7 3.22544 1.44391   1
  -9   3  -7 3.63531 1.12169   1
 -10  -3  -7 0.50833 1.26801   1
  10  -3   7 2.40048 0.90077   1
 -10   3  -7 1.19861 1.11734   1
  10   3   7 -1.1968 1.37566   1
 -11  -3  -7 41.4947 2.81141   1
  11   3   7 47.1241 3.61801   1
 -11   3  -7 48.4641 2.90053   1
 -12  -3  -7 182.263 6.79988   1
  12   3   7 169.350 7.03968   1
 -12   3  -7 186.031 6.64246   1
 -13  -3  -7 -1.0245 1.51270   1
 -13   3  -7 2.19120 1.42192   1
  13   3   7 -1.8001 1.58711   1
 -14  -3  -7 1.25402 1.63687   1
  14   3   7 2.32573 1.98124   1
 -14   3  -7 2.73263 1.69841   1
 -15  -3  -7 10.9687 2.27954   1
 -15   3  -7 12.6675 2.33210   1
  15   3   7 8.33216 2.37772   1
 -16  -3  -7 -0.8106 1.70923   1
 -16   3  -7 -1.5026 1.64437   1
  16   3   7 -3.8274 1.56576   1
 -17  -3  -7 -0.7931 1.89714   1
 -17   3  -7 1.74118 1.89145   1
  17   3   7 1.67548 2.15077   1
 -17   4   7 5.63858 2.30832   1
  17   4  -7 7.33767 2.76102   1
  16   4  -7 25.9713 3.71027   1
 -16   4   7 23.0826 3.16973   1
  15   4  -7 11.8474 2.80355   1
 -15   4   7 8.57287 2.26143   1
 -14   4   7 12.7184 2.32657   1
  14   4  -7 10.4363 2.51259   1
 -13  -4   7 13.5851 1.89698   1
  13  -4  -7 9.93692 1.84053   1
 -13   4   7 9.45841 2.18637   1
  13   4  -7 10.2674 2.50580   1
 -12  -4   7 5.93822 1.52206   1
  12  -4  -7 5.42104 1.60090   1
  12   4  -7 2.19940 1.71726   1
 -12   4   7 4.80340 1.85469   1
 -11  -4   7 2.01326 1.23056   1
  11  -4  -7 3.94986 1.47346   1
  11   4  -7 1.55687 1.56831   1
 -11   4   7 3.33303 1.56859   1
 -10  -4   7 -2.2960 0.89647   1
  10  -4  -7 0.22455 1.21630   1
  10   4  -7 -1.3542 1.47567   1
 -10   4   7 1.95013 1.42424   1
  -9  -4   7 21.7619 1.93471   1
   9  -4  -7 20.1169 2.07396   1
   9   4  -7 15.9061 2.21102   1
  -9   4   7 20.4700 2.24286   1
  -8  -4   7 6.92594 1.24265   1
   8  -4  -7 7.41684 1.43164   1
   8   4  -7 8.02257 1.61691   1
  -8   4   7 5.85677 1.41252   1
  -7  -4   7 0.00628 0.81789   1
   7  -4  -7 2.32610 1.06133   1
  -7   4   7 0.10257 1.08375   1
   7   4  -7 2.19570 1.29094   1
   6  -4  -7 5.02944 1.14648   1
  -6  -4   7 6.36995 1.05074   1
  -6   4   7 4.31219 1.32302   1
   6   4  -7 4.86032 1.38124   1
   5  -4  -7 37.3108 2.35216   1
  -5  -4   7 41.3151 2.01543   1
   5   4  -7 42.8130 2.51497   1
  -5   4   7 39.8992 2.54293   1
  -4  -4   7 116.281 3.94635   1
   4  -4  -7 116.232 4.40263   1
   4   4  -7 120.534 4.44812   1
  -4   4   7 111.993 4.53486   1
   3  -4  -7 59.1622 2.85087   1
  -3  -4   7 62.3572 2.34231   1
  -3   4   7 59.4066 3.02154   1
   3   4  -7 60.5975 2.60854   1
   3   4  -7 56.1390 2.78556   1
   2  -4  -7 290.881 8.97592   1
  -2   4   7 287.785 9.14035   1
   2   4  -7 292.721 8.69933   1
   2   4  -7 284.723 8.80623   1
  -1  -4   7 65.4196 2.39169   1
   1  -4  -7 71.3058 3.07376   1
   1   4  -7 70.0720 2.77362   1
   1   4  -7 66.7474 2.89151   1
  -1   4   7 68.4868 3.20968   1
   0  -4  -7 38.7381 2.17210   1
   0  -4   7 33.1469 1.49498   1
   0   4  -7 33.6646 1.94633   1
   0   4  -7 33.3482 1.81414   1
   0   4   7 33.8029 2.32003   1
   1  -4   7 12.5027 0.95558   1
   1  -4   7 13.3234 0.94119   1
  -1  -4  -7 11.8637 1.43029   1
   1   4   7 14.7943 1.76846   1
  -1   4  -7 10.9662 1.24446   1
  -1   4  -7 16.8826 1.34916   1
   2  -4   7 24.4815 1.23597   1
  -2  -4  -7 25.2710 1.98374   1
  -2   4  -7 24.5297 1.72368   1
  -2   4  -7 25.8155 1.59128   1
   2   4   7 26.5723 2.21595   1
  -3  -4  -7 46.7293 2.59367   1
   3  -4   7 53.1122 1.92556   1
  -3   4  -7 49.0338 2.37774   1
  -3   4  -7 52.6391 2.37138   1
   3   4   7 50.9316 2.75977   1
  -4  -4  -7 29.2412 2.19276   1
   4  -4   7 26.9609 1.35134   1
  -4   4  -7 25.1550 1.69662   1
  -4   4  -7 23.6149 1.74042   1
   4   4   7 32.8694 2.47877   1
   5  -4   7 26.5406 1.41629   1
  -5  -4  -7 26.5951 2.22927   1
  -5   4  -7 29.7556 1.92478   1
  -5   4  -7 29.1536 1.87083   1
   5   4   7 27.0932 2.31268   1
   6  -4   7 78.1750 2.83468   1
  -6  -4  -7 74.6370 3.41142   1
  -6  -4  -7 76.1586 3.57438   1
  -6   4  -7 72.8970 3.22506   1
   6   4   7 79.2132 3.71349   1
  -6   4  -7 83.5770 3.33215   1
  -7  -4  -7 9.73822 1.61672   1
  -7  -4  -7 8.75343 1.54380   1
   7  -4   7 9.65641 1.05497   1
  -7   4  -7 9.74877 1.42103   1
   7   4   7 11.4742 1.92357   1
  -8  -4  -7 19.8304 2.13524   1
   8   4   7 23.2555 2.56699   1
  -8   4  -7 21.2897 1.96390   1
  -9  -4  -7 3.28300 1.30992   1
  -9   4  -7 4.16588 1.26683   1
   9   4   7 2.39505 1.61265   1
 -10  -4  -7 21.5810 2.30426   1
 -10   4  -7 24.1582 2.28226   1
  10   4   7 23.9041 2.65722   1
 -11  -4  -7 9.94230 2.04267   1
  11   4   7 7.80400 2.25254   1
 -11   4  -7 5.74223 1.59555   1
 -12  -4  -7 1.40098 1.66598   1
  12   4   7 -1.0704 1.73163   1
 -12   4  -7 -0.3553 1.30282   1
 -13  -4  -7 7.84524 2.09105   1
  13   4   7 4.30351 2.13285   1
 -13   4  -7 7.52951 1.89409   1
 -14  -4  -7 8.71277 2.19214   1
  14   4   7 4.14853 2.10757   1
 -14   4  -7 6.23150 1.91691   1
 -15  -4  -7 -1.6650 1.72183   1
 -15   4  -7 3.16645 1.85188   1
  15   4   7 -0.1819 1.90995   1
 -16  -4  -7 0.61206 1.85823   1
  16   4   7 -3.4789 1.81095   1
 -16   4  -7 -1.3007 1.76941   1
  16   5  -7 3.53534 2.73797   1
 -16   5   7 4.87083 2.52774   1
  15   5  -7 3.22280 2.53863   1
 -15   5   7 6.10699 2.33196   1
 -14   5   7 23.5976 3.15049   1
  14   5  -7 25.7054 3.37747   1
 -13   5   7 -0.6562 1.83821   1
  13   5  -7 -0.8158 1.88225   1
  12   5  -7 -2.5320 1.72644   1
 -12   5   7 -2.2133 1.52399   1
  11  -5  -7 20.6786 2.37346   1
 -11   5   7 19.0935 2.58167   1
  11   5  -7 16.4478 2.51806   1
  10  -5  -7 1.84082 1.31234   1
  10   5  -7 2.74071 1.79977   1
 -10   5   7 1.08038 1.62329   1
   9  -5  -7 1.16496 1.25243   1
   9   5  -7 0.62657 1.65234   1
  -9   5   7 3.96223 1.56926   1
   8  -5  -7 2.54866 1.30244   1
  -8  -5   7 3.96685 1.22801   1
   8   5  -7 6.96144 1.78361   1
  -8   5   7 8.07625 1.83273   1
  -7  -5   7 -0.3111 0.88768   1
   7  -5  -7 1.17781 1.11575   1
  -7   5   7 -0.8181 1.28578   1
   7   5  -7 1.06809 1.43245   1
  -6  -5   7 70.9360 3.03038   1
   6  -5  -7 67.0754 3.42023   1
  -6   5   7 68.9953 3.69720   1
   6   5  -7 66.1951 3.62335   1
   5  -5  -7 20.7619 2.07499   1
  -5  -5   7 20.4822 1.65829   1
   5   5  -7 18.0097 2.04050   1
  -5   5   7 22.8779 2.39864   1
  -4  -5   7 0.78025 0.70995   1
   4  -5  -7 0.24069 1.03397   1
   4   5  -7 -1.8688 1.08946   1
  -4   5   7 -0.5277 1.12042   1
   3  -5  -7 10.3836 1.56627   1
  -3  -5   7 8.41504 1.01882   1
   3   5  -7 9.32410 1.57616   1
  -3   5   7 8.30217 1.64202   1
   2  -5  -7 53.6977 2.85881   1
  -2   5   7 52.2129 3.05678   1
   2   5  -7 51.1813 2.87617   1
   1  -5  -7 28.3813 2.18131   1
  -1  -5   7 20.9559 1.27721   1
  -1   5   7 25.7902 2.32794   1
   1   5  -7 26.8183 2.12704   1
   0  -5   7 1.90829 0.64231   1
   0  -5  -7 2.18325 1.09663   1
   0   5  -7 2.16992 1.10220   1
   0   5   7 3.15297 1.32787   1
   0   5  -7 2.16249 1.48742   1
  -1  -5  -7 1.88633 1.16931   1
   1  -5   7 1.79448 0.64448   1
   1  -5   7 1.62318 0.63632   1
   1   5   7 2.01972 1.31749   1
  -1   5  -7 0.77769 0.86637   1
  -1   5  -7 1.34737 1.05930   1
  -2  -5  -7 2.82268 1.17518   1
   2  -5   7 3.17613 0.69047   1
  -2   5  -7 1.47214 0.99775   1
  -2   5  -7 2.55442 0.96095   1
   2   5   7 3.42221 1.42213   1
   3  -5   7 2.46695 0.65826   1
  -3  -5  -7 1.28810 1.15370   1
   3   5   7 0.62993 1.36366   1
  -3   5  -7 2.26313 0.92471   1
  -3   5  -7 2.96040 1.12803   1
  -4  -5  -7 0.75998 1.22538   1
   4   5   7 0.52911 1.27585   1
  -4   5  -7 2.39948 1.12691   1
  -5  -5  -7 2.98388 1.38620   1
   5   5   7 2.17476 1.55344   1
  -5   5  -7 3.61000 1.19696   1
  -6  -5  -7 4.83310 1.41359   1
  -6  -5  -7 7.48675 1.46954   1
   6   5   7 6.77464 1.84229   1
  -6   5  -7 6.28099 1.38885   1
  -7  -5  -7 4.91927 1.59948   1
  -7  -5  -7 4.12322 1.62194   1
   7   5   7 4.49669 1.80635   1
  -7   5  -7 3.59799 1.31544   1
  -8  -5  -7 23.7784 2.43693   1
  -8   5  -7 18.5159 2.07431   1
   8   5   7 24.1014 2.65191   1
  -9  -5  -7 6.23226 1.70190   1
  -9   5  -7 4.65031 1.51776   1
   9   5   7 4.39935 1.85894   1
 -10  -5  -7 1.85702 1.55181   1
  10   5   7 2.55041 1.94670   1
 -10   5  -7 2.23164 1.46012   1
 -11  -5  -7 4.87196 1.72735   1
  11   5   7 2.25192 2.02670   1
 -11   5  -7 6.43249 1.81865   1
 -12  -5  -7 22.8004 2.63876   1
 -12   5  -7 24.3620 2.67668   1
  12   5   7 25.6806 3.31130   1
 -13  -5  -7 3.62545 1.86062   1
  13   5   7 -1.7800 2.00102   1
 -13   5  -7 0.78807 1.64743   1
 -14  -5  -7 0.45444 1.75240   1
  14   5   7 -2.3670 1.98890   1
 -14   5  -7 0.63933 1.85395   1
 -15  -5  -7 16.5437 2.64107   1
  15   5   7 15.2674 2.98259   1
 -15   5  -7 17.7096 2.86888   1
  14   6  -7 4.52255 2.51178   1
 -14   6   7 3.53363 2.27697   1
 -13   6   7 10.8755 2.65619   1
  13   6  -7 8.66975 2.74019   1
  12   6  -7 0.96624 2.16229   1
 -12   6   7 1.85057 1.92227   1
  11   6  -7 -0.5323 1.93165   1
 -11   6   7 5.55591 2.08516   1
  10   6  -7 -1.5029 1.85751   1
 -10   6   7 1.05054 1.66701   1
  -9   6   7 2.62996 1.90346   1
   9   6  -7 4.77025 1.97968   1
   8   6  -7 2.56747 1.79690   1
  -8   6   7 1.17069 1.61674   1
   7  -6  -7 1.18934 1.21497   1
  -7   6   7 2.64565 1.72184   1
   7   6  -7 1.90513 1.72179   1
   6  -6  -7 0.40611 1.19355   1
  -6   6   7 3.09280 1.62669   1
   6   6  -7 0.14762 1.52726   1
   5  -6  -7 1.90211 1.28593   1
   5   6  -7 0.29780 1.49640   1
  -5   6   7 2.65171 1.62818   1
   4  -6  -7 20.9627 2.18651   1
  -4   6   7 20.5911 2.49568   1
   4   6  -7 18.5741 2.28397   1
   3  -6  -7 30.9038 2.63311   1
   3   6  -7 33.1168 2.79533   1
  -3   6   7 39.4949 3.28283   1
   2  -6  -7 73.9925 3.65186   1
  -2   6   7 76.5072 4.12019   1
   2   6  -7 78.1913 3.95052   1
   1  -6  -7 27.7925 2.40434   1
   1   6  -7 32.1136 2.73881   1
  -1   6   7 30.9990 2.89929   1
   0  -6  -7 -1.1101 1.11622   1
   0   6   7 0.29699 1.52067   1
   0   6  -7 0.09974 1.26408   1
  -1  -6  -7 1.94073 1.21172   1
  -1   6  -7 0.90489 1.23595   1
   1   6   7 1.40547 1.57540   1
  -2  -6  -7 -0.4863 1.12467   1
   2   6   7 0.83973 1.40334   1
  -2   6  -7 -0.0707 1.21680   1
  -3  -6  -7 39.4946 2.94423   1
   3   6   7 36.7172 3.22370   1
  -3   6  -7 35.5692 2.66593   1
  -4  -6  -7 4.63818 1.58588   1
   4   6   7 10.1810 2.22123   1
  -4   6  -7 5.17442 1.53196   1
  -5  -6  -7 23.5600 2.48470   1
  -5   6  -7 22.6587 2.33632   1
   5   6   7 21.1516 2.58197   1
  -6  -6  -7 0.10310 1.36720   1
  -6  -6  -7 2.54595 1.55517   1
  -6   6  -7 1.91018 1.39986   1
   6   6   7 1.21429 1.81811   1
  -7  -6  -7 -0.8085 1.31808   1
  -7   6  -7 -1.6571 1.25362   1
   7   6   7 -1.1582 1.73286   1
  -8  -6  -7 -0.3251 1.48169   1
  -8   6  -7 2.09696 1.57042   1
   8   6   7 1.56168 1.95408   1
  -9  -6  -7 2.02165 1.57251   1
  -9   6  -7 3.71732 1.63392   1
   9   6   7 5.28694 2.15635   1
 -10  -6  -7 0.36071 1.52572   1
 -10   6  -7 2.50627 1.65222   1
  10   6   7 3.61442 2.23905   1
 -11  -6  -7 0.63412 1.58959   1
 -11   6  -7 -3.0044 1.47364   1
  11   6   7 -0.7518 2.06520   1
 -12  -6  -7 -2.5065 1.44514   1
  12   6   7 -1.1439 2.19014   1
 -12   6  -7 -1.0983 1.62809   1
 -13  -6  -7 0.40341 2.45695   1
  13   6   7 1.49462 2.26926   1
 -13   6  -7 5.37376 2.14548   1
 -11   7   7 17.5732 3.04252   1
  11   7  -7 11.9268 2.94247   1
 -10   7   7 4.10688 2.12652   1
  10   7  -7 1.28555 2.25340   1
   9   7  -7 11.2857 2.58410   1
  -9   7   7 14.7322 2.81434   1
  -8   7   7 -0.6550 1.89673   1
   8   7  -7 1.84870 2.20336   1
  -7   7   7 14.5691 2.59639   1
   7   7  -7 7.89099 2.40561   1
   6   7  -7 -1.4076 1.77847   1
  -6   7   7 -1.4502 1.69376   1
   5   7  -7 18.4405 2.72868   1
  -5   7   7 24.7460 2.99962   1
  -4   7   7 2.90032 1.92542   1
   4   7  -7 3.12424 1.72445   1
  -3   7   7 21.9033 2.83390   1
   3   7  -7 24.2181 2.71836   1
  -2   7   7 7.05914 2.16700   1
   2   7  -7 2.67635 1.76410   1
   1   7  -7 15.6477 2.31905   1
  -1   7   7 10.8422 2.40478   1
   0   7   7 4.55115 2.00331   1
   0   7  -7 -2.4182 1.40025   1
   1   7   7 13.9771 2.51553   1
  -1   7  -7 12.4312 2.18564   1
   2   7   7 17.9334 2.70639   1
  -2   7  -7 17.5706 2.43705   1
  -3   7  -7 5.50582 1.72906   1
   3   7   7 3.80061 2.08322   1
   4   7   7 2.40764 2.05319   1
  -4   7  -7 0.86399 1.44354   1
  -5   7  -7 -4.7047 1.28262   1
   5   7   7 0.45453 1.85716   1
  -6   7  -7 1.85609 1.70790   1
   6   7   7 -0.7753 1.91493   1
  -7   7  -7 1.14401 1.70508   1
   7   7   7 -0.4753 2.01696   1
   8   7   7 6.35064 2.54111   1
  -8   7  -7 5.79088 2.08559   1
  -9   7  -7 16.9602 2.64230   1
   9   7   7 16.1786 3.00547   1
  10   7   7 3.10824 2.46603   1
 -10   7  -7 4.49522 1.90223   1
 -11   7  -7 -0.6868 1.84879   1
  11   7   7 2.57163 2.55688   1
   8   8  -7 4.05890 2.51988   1
  -8   8   7 3.02756 2.29541   1
  -7   8   7 -1.6126 2.05464   1
   7   8  -7 3.31485 2.40859   1
  -6   8   7 3.83798 2.25214   1
   6   8  -7 1.23696 2.20864   1
   5   8  -7 1.38705 2.24150   1
  -5   8   7 0.74649 2.19256   1
   4   8  -7 9.92750 2.61317   1
  -4   8   7 10.2290 2.57618   1
  -3   8   7 129.974 6.61073   1
   3   8  -7 140.816 6.44405   1
   2   8  -7 36.9653 3.54384   1
  -2   8   7 34.7059 3.74617   1
   1   8  -7 6.54953 2.10478   1
  -1   8   7 -3.7968 1.84184   1
   0   8   7 -1.0798 2.01481   1
   0   8  -7 2.72186 1.88575   1
   1   8   7 2.24711 2.20128   1
  -1   8  -7 -0.0785 1.87985   1
  -2   8  -7 8.16304 2.30020   1
   2   8   7 12.2446 2.79378   1
   3   8   7 5.42317 2.51124   1
  -3   8  -7 6.16246 2.17226   1
  -4   8  -7 21.2043 2.90493   1
   4   8   7 27.6394 3.65190   1
   5   8   7 4.24041 2.49946   1
  -5   8  -7 4.51454 2.07782   1
   6   8   7 4.61647 2.61259   1
  -6   8  -7 7.57901 2.18615   1
   7   8   7 2.91672 2.45076   1
  -7   8  -7 -3.6513 1.62708   1
 -19   0   8 -0.2073 1.87278   1
  19   0  -8 2.15988 2.01794   1
  18   0  -8 4.15191 2.10787   1
 -18   0   8 6.34934 2.25968   1
 -17   0   8 1.14948 1.69556   1
  17   0  -8 -0.6781 1.87808   1
  16   0  -8 19.6454 2.69775   1
 -16   0   8 21.8243 2.69953   1
 -15   0   8 -0.8274 1.39330   1
  15   0  -8 0.52743 1.66701   1
 -14   0   8 3.74574 1.61376   1
  14   0  -8 5.60304 1.91494   1
  13   0  -8 1.98846 1.64463   1
 -13   0   8 -0.7934 1.31189   1
  12   0  -8 15.4968 2.11350   1
 -12   0   8 14.0562 1.90957   1
  11   0  -8 -0.2874 1.18463   1
 -11   0   8 0.58288 1.14164   1
 -10   0   8 175.787 5.87757   1
  10   0  -8 159.552 5.90262   1
  -9   0   8 0.34082 0.97906   1
   9   0  -8 1.05155 1.14246   1
   8   0  -8 1.03071 1.04558   1
  -8   0   8 1.12258 0.91420   1
   7   0  -8 0.69445 0.99502   1
  -7   0   8 0.72140 0.89448   1
   6   0  -8 220.657 6.82663   1
  -6   0   8 217.619 6.67569   1
  -5   0   8 0.13077 0.71195   1
   5   0  -8 -0.6856 0.81173   1
  -4   0   8 0.34457 0.69876   1
   4   0  -8 -0.1377 0.63637   1
   4   0  -8 -0.3656 0.70336   1
  -3   0   8 -0.0789 0.61652   1
   3   0  -8 -0.0957 0.58407   1
   3   0  -8 -0.4320 0.61230   1
   2   0  -8 11.5665 0.87838   1
  -2   0   8 10.3405 0.80679   1
   2   0  -8 10.5365 0.83236   1
  -1   0   8 -0.1118 0.05031   1
   1   0  -8 -0.0136 0.45121   1
   1   0  -8 0.35640 0.44639   1
  -1   0   8 0.09980 0.41229   1
   0   0  -8 18.7806 0.89878   1
   0   0  -8 17.5914 0.85108   1
   0   0   8 18.1043 0.75636   1
   0   0   8 16.6551 0.73793   1
   1   0   8 -0.1260 0.32813   1
   1   0   8 0.06331 0.35258   1
  -1   0  -8 -0.2726 0.40609   1
  -1   0  -8 0.37695 0.44123   1
  -2   0  -8 13.4247 0.97685   1
  -2   0  -8 13.9649 0.90729   1
  -3   0  -8 -0.0626 0.51090   1
  -3   0  -8 -0.8149 0.57007   1
   3   0   8 -0.0049 0.39195   1
   4   0   8 172.995 5.28419   1
  -4   0  -8 178.968 5.32080   1
  -4   0  -8 178.798 5.27768   1
  -4   0  -8 176.736 5.39166   1
   5   0   8 -0.2607 0.66942   1
  -5   0  -8 0.08622 0.61712   1
  -5   0  -8 0.46855 0.72515   1
   6   0   8 101.646 3.47147   1
  -6   0  -8 94.7629 3.57952   1
  -6   0  -8 94.9273 3.38576   1
   7   0   8 -0.3304 0.82486   1
  -7   0  -8 -0.8557 0.73051   1
  -8   0  -8 163.999 5.51073   1
   8   0   8 171.210 5.59464   1
   9   0   8 1.04489 0.92226   1
  -9   0  -8 0.93964 0.91598   1
 -10   0  -8 0.51195 0.88256   1
  10   0   8 -1.1317 0.93698   1
  11   0   8 -0.5080 1.01287   1
 -11   0  -8 1.56224 1.09279   1
  12   0   8 344.903 10.7966   1
 -12   0  -8 334.076 10.6291   1
 -13   0  -8 0.37288 1.27710   1
  13   0   8 -0.2500 1.20299   1
 -14   0  -8 33.2767 2.82163   1
  14   0   8 39.7762 2.92204   1
 -15   0  -8 -2.2241 1.38088   1
 -16   0  -8 14.7462 2.35706   1
 -17   0  -8 3.60977 2.00409   1
 -18   0  -8 3.60590 2.02262   1
 -19   0  -8 -3.6802 1.72708   1
 -19  -1   8 5.83225 2.17026   1
  19  -1  -8 1.79425 1.76820   1
  19   1  -8 4.17403 2.50065   1
 -19   1   8 4.21222 2.21212   1
 -18  -1   8 6.26784 2.09151   1
  18  -1  -8 8.41475 2.25986   1
 -18   1   8 6.65614 2.27726   1
  18   1  -8 8.82232 2.62572   1
  17  -1  -8 3.97318 1.98499   1
 -17  -1   8 1.61509 1.78087   1
 -17   1   8 1.34193 1.90563   1
  17   1  -8 -2.7570 1.78077   1
 -16  -1   8 9.90027 2.15768   1
  16  -1  -8 7.31636 2.07585   1
  16   1  -8 12.7860 2.49533   1
 -16   1   8 10.9596 2.27802   1
  15  -1  -8 6.21766 2.07826   1
 -15  -1   8 9.96471 1.95342   1
  15   1  -8 4.33831 2.01069   1
 -15   1   8 5.88006 1.85545   1
  14  -1  -8 72.5762 4.04668   1
 -14  -1   8 66.0671 3.70379   1
 -14   1   8 65.3737 3.83300   1
  14   1  -8 68.7207 4.05812   1
  13  -1  -8 13.8634 2.18283   1
 -13  -1   8 10.0255 1.82232   1
  13   1  -8 9.68041 1.91221   1
 -13   1   8 8.33226 1.79764   1
  12  -1  -8 19.7377 2.21764   1
 -12  -1   8 13.8036 1.78126   1
 -12   1   8 20.2720 2.17296   1
  12   1  -8 16.7870 2.24541   1
 -11  -1   8 3.87074 1.24124   1
  11  -1  -8 3.47902 1.47628   1
 -11   1   8 3.68436 1.27163   1
  11   1  -8 2.85594 1.43499   1
 -10  -1   8 58.5784 2.78791   1
  10  -1  -8 50.9804 2.91541   1
  10   1  -8 48.7355 2.97370   1
 -10   1   8 55.1468 2.84417   1
   9  -1  -8 5.33239 1.24223   1
  -9  -1   8 4.04477 1.17194   1
  -9   1   8 6.71696 1.28356   1
   9   1  -8 5.06816 1.23995   1
  -8  -1   8 170.638 5.56508   1
   8  -1  -8 169.001 5.79184   1
  -8   1   8 174.566 5.73293   1
   8   1  -8 162.974 5.75918   1
   7  -1  -8 29.5810 2.01073   1
  -7  -1   8 28.2067 1.75636   1
  -7   1   8 30.9016 1.95501   1
   7   1  -8 27.4828 2.05129   1
   6  -1  -8 208.417 6.76850   1
  -6  -1   8 217.826 6.57575   1
   6   1  -8 219.864 6.83024   1
  -6   1   8 224.287 6.77491   1
  -5  -1   8 51.0881 2.12682   1
   5  -1  -8 52.8788 2.35563   1
   5   1  -8 53.9523 2.10777   1
  -5   1   8 53.2577 2.34892   1
   5   1  -8 50.8593 2.35393   1
  -4  -1   8 16.5391 1.16511   1
   4  -1  -8 18.7602 1.41950   1
   4   1  -8 19.5219 1.40935   1
  -4   1   8 21.8547 1.50744   1
   4   1  -8 16.4591 1.10240   1
   3  -1  -8 538.033 14.8163   1
   3   1  -8 529.400 14.5555   1
   3   1  -8 525.080 14.6568   1
  -3   1   8 527.983 14.8231   1
   2  -1  -8 74.4399 2.66582   1
   2  -1  -8 77.9709 2.72656   1
  -2  -1   8 73.4582 2.22760   1
  -2  -1   8 70.7188 2.30355   1
  -2   1   8 77.7982 2.70307   1
   2   1  -8 73.5443 2.38724   1
   2   1  -8 77.1729 2.32074   1
   1  -1  -8 164.948 4.92067   1
   1  -1  -8 160.755 4.86503   1
  -1   1   8 161.006 4.88294   1
   1   1  -8 159.554 4.42596   1
   1   1  -8 158.917 4.41694   1
   0  -1  -8 20.1053 1.23384   1
   0  -1  -8 19.2497 1.29633   1
   0   1   8 17.8314 1.27385   1
  -1  -1  -8 123.371 3.92585   1
  -1  -1  -8 123.114 3.84906   1
   1   1   8 121.867 3.87987   1
  -2  -1  -8 32.6457 1.58751   1
  -2  -1  -8 33.5875 1.68252   1
  -2   1  -8 33.6433 1.11607   1
   2   1   8 34.0753 1.65489   1
  -2   1  -8 34.4936 1.12555   1
  -3  -1  -8 105.432 3.69351   1
  -3  -1  -8 111.873 3.62632   1
   3  -1   8 110.696 3.08817   1
  -3   1  -8 111.880 3.34126   1
  -3   1  -8 113.794 3.28425   1
   3   1   8 109.391 3.67057   1
   4  -1   8 22.7902 1.06598   1
  -4  -1  -8 22.6647 1.46035   1
   4   1   8 23.7946 1.57619   1
  -4   1  -8 21.2748 1.17288   1
  -4   1  -8 24.0586 1.27503   1
  -5  -1  -8 2.79388 0.88743   1
  -5  -1  -8 3.44589 0.88187   1
  -5   1  -8 4.05550 0.73249   1
  -5   1  -8 3.76149 0.79338   1
   5   1   8 3.45405 0.97677   1
   6  -1   8 51.5780 2.16919   1
  -6  -1  -8 51.8836 2.39808   1
  -6   1  -8 56.1362 2.28355   1
   6   1   8 57.0236 2.57318   1
  -6   1  -8 56.2472 2.35410   1
   7  -1   8 0.89009 0.75695   1
  -7  -1  -8 1.52077 0.81592   1
   7   1   8 -0.1627 0.91557   1
  -7   1  -8 0.25788 0.76508   1
  -7   1  -8 -0.4362 0.73370   1
  -8  -1  -8 -0.9254 0.79254   1
   8  -1   8 0.53406 0.82676   1
  -8   1  -8 0.74068 0.83970   1
   8   1   8 0.75154 0.99092   1
   9  -1   8 0.41473 0.86263   1
  -9  -1  -8 -0.4404 0.91219   1
   9   1   8 -0.2022 1.03665   1
  -9   1  -8 0.15179 0.87536   1
 -10  -1  -8 10.8978 1.58663   1
  10  -1   8 10.7732 1.38784   1
  10   1   8 9.07754 1.57985   1
 -10   1  -8 7.68820 1.33187   1
 -11  -1  -8 19.3361 1.93990   1
  11  -1   8 17.5976 1.76655   1
 -11   1  -8 18.6280 1.87018   1
  11   1   8 17.2396 1.97577   1
 -12  -1  -8 9.31885 1.69945   1
  12  -1   8 15.3588 1.79568   1
  12   1   8 11.6370 1.91179   1
 -12   1  -8 13.3973 1.84289   1
 -13  -1  -8 10.9572 1.89651   1
  13  -1   8 13.7848 1.80307   1
  13   1   8 11.2414 1.96946   1
 -13   1  -8 13.5896 1.97972   1
 -14  -1  -8 -0.0916 1.49268   1
  14   1   8 -0.3718 1.33845   1
 -14   1  -8 1.10759 1.52530   1
 -15  -1  -8 2.58265 1.77214   1
  15   1   8 0.80789 1.45339   1
 -15   1  -8 2.11633 1.64689   1
 -16  -1  -8 4.93081 1.99163   1
 -16   1  -8 8.21982 2.02599   1
 -17  -1  -8 1.87642 1.92652   1
 -17   1  -8 -0.5710 1.69142   1
 -18  -1  -8 0.17017 1.83265   1
 -18   1  -8 0.74057 1.79448   1
 -19   2   8 2.95884 2.20168   1
  19   2  -8 5.57673 2.61301   1
 -18  -2   8 2.11541 1.73240   1
 -18   2   8 5.69788 2.29489   1
  18   2  -8 -1.3074 1.96457   1
 -17  -2   8 -0.5301 1.44247   1
  17  -2  -8 0.56955 1.59412   1
 -17   2   8 -0.1477 1.84437   1
  17   2  -8 -2.5249 1.91938   1
  16  -2  -8 26.2945 2.85732   1
 -16  -2   8 27.7133 2.87147   1
  16   2  -8 18.7780 2.80630   1
 -16   2   8 16.5222 2.64284   1
 -15  -2   8 0.74679 1.43093   1
  15  -2  -8 2.61353 1.63644   1
  15   2  -8 1.73088 1.96197   1
 -15   2   8 3.83389 1.82857   1
  14  -2  -8 9.74204 2.04574   1
 -14  -2   8 9.37358 1.77726   1
 -14   2   8 8.41627 1.94840   1
  14   2  -8 6.89154 2.12287   1
  13  -2  -8 18.9548 2.41404   1
 -13  -2   8 19.5685 2.17292   1
  13   2  -8 14.9440 2.19778   1
 -13   2   8 18.2291 2.25081   1
 -12  -2   8 9.45523 1.60126   1
  12  -2  -8 9.17552 1.74375   1
 -12   2   8 9.17775 1.71638   1
  12   2  -8 12.7400 2.17625   1
 -11  -2   8 0.61516 1.02875   1
  11  -2  -8 2.47650 1.19657   1
 -11   2   8 3.25274 1.36959   1
  11   2  -8 1.56838 1.38051   1
 -10  -2   8 3.88831 1.14690   1
  10  -2  -8 4.09195 1.38188   1
  10   2  -8 1.63726 1.32400   1
 -10   2   8 4.70298 1.35999   1
  -9  -2   8 25.7741 1.90223   1
   9  -2  -8 25.1626 2.14903   1
  -9   2   8 23.8322 2.10708   1
   9   2  -8 26.6505 2.32095   1
  -8  -2   8 3.00326 0.99189   1
   8  -2  -8 4.19714 1.20901   1
   8   2  -8 2.93393 1.22662   1
  -8   2   8 4.16683 1.19270   1
   7  -2  -8 17.7488 1.67665   1
  -7  -2   8 16.8351 1.44669   1
  -7   2   8 16.9153 1.68089   1
   7   2  -8 16.8456 1.68288   1
  -6  -2   8 4.61356 0.93209   1
   6  -2  -8 4.10404 1.04488   1
   6   2  -8 3.89541 1.06052   1
  -6   2   8 3.68535 1.09524   1
  -5  -2   8 181.403 5.61883   1
   5  -2  -8 181.573 5.97627   1
  -5   2   8 192.958 6.00194   1
   5   2  -8 177.868 5.65792   1
   5   2  -8 194.086 5.92388   1
   4  -2  -8 12.1572 1.29702   1
  -4  -2   8 13.2548 1.02508   1
  -4   2   8 14.9850 1.46958   1
   4   2  -8 12.4769 1.04805   1
   4   2  -8 12.6007 1.20929   1
   3  -2  -8 5.93369 1.04020   1
   3   2  -8 3.27124 0.80416   1
   3   2  -8 2.80134 0.60958   1
  -3   2   8 2.17459 0.86609   1
  -2  -2   8 59.5814 1.91941   1
   2  -2  -8 63.3079 2.53616   1
  -2   2   8 60.2219 2.50707   1
   2   2  -8 61.5644 2.19556   1
   2   2  -8 61.1733 2.06017   1
   1  -2  -8 76.0103 2.85925   1
   1   2  -8 73.1925 2.41030   1
   1   2  -8 74.1592 2.31387   1
  -1   2   8 75.4147 2.85201   1
   0  -2  -8 4.55681 0.85250   1
   0   2  -8 4.84170 0.47372   1
   0   2  -8 4.92902 0.52261   1
   0   2   8 5.20649 0.95348   1
  -1  -2  -8 188.936 5.67922   1
   1   2   8 175.287 5.71036   1
  -1   2  -8 184.360 5.12865   1
  -1   2  -8 181.964 5.12868   1
  -2  -2  -8 11.4693 1.14749   1
  -2   2  -8 10.9660 0.76697   1
  -2   2  -8 10.2871 0.75644   1
   2   2   8 10.9162 1.21050   1
  -3  -2  -8 35.2342 1.91943   1
  -3   2  -8 34.7723 1.42574   1
  -3   2  -8 36.6992 1.47253   1
   3   2   8 33.2588 1.98643   1
  -4  -2  -8 13.4468 1.31863   1
   4  -2   8 17.1825 0.83880   1
   4   2   8 17.6198 1.54720   1
  -4   2  -8 19.0832 1.16916   1
  -4   2  -8 16.5968 1.12050   1
   5  -2   8 7.36284 0.73176   1
  -5  -2  -8 6.83033 1.14502   1
   5   2   8 7.24802 1.24622   1
  -5   2  -8 8.06944 0.92410   1
  -5   2  -8 7.92744 0.94698   1
  -6  -2  -8 6.63213 1.17103   1
  -6  -2  -8 6.11604 1.09650   1
  -6   2  -8 4.71108 0.92011   1
  -6   2  -8 7.14268 0.97532   1
   6   2   8 5.46441 1.15726   1
  -7  -2  -8 1.20843 0.99422   1
  -7   2  -8 1.31030 0.83982   1
  -7   2  -8 1.41310 0.75663   1
   7   2   8 1.46512 0.99480   1
   8  -2   8 30.8774 1.71677   1
  -8  -2  -8 33.2930 2.17327   1
   8   2   8 32.6090 2.35849   1
  -8   2  -8 30.7069 1.89827   1
  -9  -2  -8 7.05203 1.40202   1
   9  -2   8 6.45769 1.01776   1
   9   2   8 5.78558 1.36345   1
  -9   2  -8 5.81775 1.19226   1
  10  -2   8 0.97043 0.81286   1
 -10  -2  -8 2.80404 1.22586   1
 -10   2  -8 1.18363 0.99453   1
  10   2   8 1.87639 1.37986   1
  11  -2   8 18.0292 1.71136   1
 -11  -2  -8 20.1188 2.12760   1
  11   2   8 15.1964 2.16921   1
 -11   2  -8 14.5551 1.73828   1
  12  -2   8 27.3949 3.27364   1
 -12  -2  -8 26.5041 2.42117   1
 -12   2  -8 27.6802 2.42603   1
  12   2   8 29.0913 2.78388   1
 -13  -2  -8 9.75693 1.89517   1
  13   2   8 12.6317 2.12635   1
 -13   2  -8 10.3670 1.86529   1
 -14  -2  -8 -0.8336 1.48492   1
  14   2   8 1.74644 1.62698   1
 -14   2  -8 -1.0496 1.36523   1
 -15  -2  -8 1.12420 1.79601   1
  15   2   8 1.13753 1.71043   1
 -15   2  -8 -0.7070 1.40118   1
 -16  -2  -8 13.6954 2.46855   1
 -16   2  -8 14.1188 2.34532   1
  16   2   8 9.66954 2.09779   1
 -17  -2  -8 -0.6857 1.78629   1
 -17   2  -8 0.71451 1.84329   1
 -18  -2  -8 4.39832 2.14375   1
 -18   2  -8 -0.2637 1.94919   1
 -18   3   8 9.49234 2.56052   1
  18   3  -8 9.77277 2.85928   1
  17   3  -8 14.4268 3.01801   1
 -17   3   8 7.63927 2.39781   1
 -16  -3   8 9.25888 1.92210   1
  16  -3  -8 9.36223 2.08820   1
  16   3  -8 13.8991 2.70060   1
 -16   3   8 14.2510 2.66663   1
 -15  -3   8 0.27523 1.40101   1
  15  -3  -8 -2.2533 1.38409   1
 -15   3   8 -0.0213 1.65528   1
  15   3  -8 1.49792 2.00655   1
  14  -3  -8 34.1016 3.06723   1
 -14  -3   8 29.6393 2.70631   1
 -14   3   8 28.7788 3.02494   1
  14   3  -8 23.2490 3.07883   1
 -13  -3   8 8.44540 1.72924   1
  13  -3  -8 8.99141 1.95023   1
  13   3  -8 10.8932 2.35983   1
 -13   3   8 10.4881 2.01643   1
 -12  -3   8 4.80542 1.37076   1
  12  -3  -8 1.91260 1.50223   1
 -12   3   8 2.69279 1.56590   1
  12   3  -8 2.52657 1.79071   1
  11  -3  -8 3.18644 1.45684   1
 -11  -3   8 2.24231 1.23193   1
  11   3  -8 5.04606 1.68775   1
 -11   3   8 2.15135 1.46008   1
  10  -3  -8 5.47998 1.44275   1
 -10  -3   8 8.83128 1.44179   1
 -10   3   8 6.24813 1.46336   1
  10   3  -8 5.24813 1.59979   1
   9  -3  -8 42.5903 2.65394   1
  -9  -3   8 42.3301 2.37169   1
   9   3  -8 40.8031 2.84481   1
  -9   3   8 47.7438 2.82283   1
   8  -3  -8 166.131 5.93228   1
  -8  -3   8 173.623 5.63732   1
   8   3  -8 165.496 6.04427   1
  -8   3   8 168.825 5.98243   1
   7  -3  -8 29.3748 2.08872   1
  -7  -3   8 28.2489 1.80388   1
  -7   3   8 26.6700 2.13463   1
   7   3  -8 29.4133 2.15687   1
  -6  -3   8 17.3774 1.38043   1
   6  -3  -8 15.8625 1.65329   1
   6   3  -8 15.3205 1.62512   1
  -6   3   8 17.9767 1.81853   1
  -5  -3   8 6.29137 0.89345   1
   5  -3  -8 5.80044 1.23201   1
   5   3  -8 7.06381 1.22689   1
  -5   3   8 5.89931 1.28178   1
  -4  -3   8 118.482 3.78516   1
   4  -3  -8 124.949 4.32575   1
   4   3  -8 121.755 4.15584   1
  -4   3   8 116.479 4.37136   1
   4   3  -8 111.512 3.92046   1
   4   3  -8 111.824 3.97385   1
   3  -3  -8 83.3937 3.28627   1
   3   3  -8 84.9901 3.01524   1
  -3   3   8 82.7354 3.43097   1
   3   3  -8 84.7289 3.13282   1
   2  -3  -8 29.5511 1.91429   1
  -2  -3   8 28.2738 1.24978   1
   2   3  -8 26.9516 1.63198   1
  -2   3   8 25.9933 1.84477   1
   2   3  -8 30.0016 1.48628   1
  -1  -3   8 7.48774 0.59781   1
   1  -3  -8 5.25895 1.09589   1
  -1   3   8 5.04826 1.17461   1
   1   3  -8 6.50505 0.79478   1
   1   3  -8 4.71258 0.87547   1
   0  -3   8 39.5652 1.26898   1
   0  -3  -8 39.3439 2.16620   1
   0   3  -8 38.4309 1.75732   1
   0   3   8 38.3498 2.15519   1
   0   3  -8 37.7524 1.65957   1
  -1  -3  -8 13.7505 1.45430   1
  -1   3  -8 12.7078 1.04706   1
  -1   3  -8 13.1915 1.00625   1
   1   3   8 17.0571 1.69394   1
  -2  -3  -8 1.83195 0.98130   1
   2   3   8 4.23284 1.14763   1
  -2   3  -8 4.32066 0.75981   1
  -2   3  -8 3.63690 0.69690   1
   3  -3   8 0.68732 0.32919   1
  -3  -3  -8 1.00866 0.94982   1
  -3   3  -8 -0.1985 0.57162   1
  -3   3  -8 1.06039 0.65905   1
   3   3   8 0.76374 1.07186   1
   4  -3   8 0.12661 0.38735   1
  -4  -3  -8 0.29427 0.89591   1
   4   3   8 -0.8092 0.88237   1
  -4   3  -8 -0.2521 0.63705   1
  -4   3  -8 -0.0103 0.60359   1
  -5  -3  -8 19.3943 1.73654   1
   5  -3   8 18.2845 1.06036   1
  -5   3  -8 18.6677 1.40436   1
   5   3   8 17.8747 1.82011   1
  -5   3  -8 19.3671 1.45627   1
  -6  -3  -8 1.27654 0.90734   1
  -6  -3  -8 -0.6762 0.84712   1
   6  -3   8 0.36361 0.51887   1
  -6   3  -8 -0.2353 0.71435   1
   6   3   8 -0.4855 1.09913   1
  -6   3  -8 0.36146 0.73101   1
  -7  -3  -8 7.98010 1.40997   1
  -7  -3  -8 8.65020 1.41619   1
   7  -3   8 8.23390 0.90818   1
   7   3   8 8.59671 1.58590   1
  -7   3  -8 9.01240 1.23426   1
  -7   3  -8 9.19193 1.23027   1
  -8  -3  -8 1.20845 1.08410   1
   8  -3   8 0.11992 0.15542   1
  -8   3  -8 -1.2666 0.78494   1
   8   3   8 0.27724 1.21496   1
   9  -3   8 0.09911 0.18322   1
  -9  -3  -8 1.70981 1.20175   1
   9   3   8 -0.1541 1.29779   1
  -9   3  -8 0.98154 1.05296   1
 -10  -3  -8 -0.9267 1.15176   1
  10  -3   8 1.71131 0.96854   1
  10   3   8 -0.3575 1.40300   1
 -10   3  -8 0.81895 1.09402   1
 -11  -3  -8 12.3468 1.81744   1
  11   3   8 14.0596 2.29161   1
 -11   3  -8 18.1365 1.90282   1
 -12  -3  -8 5.06622 1.81861   1
 -12   3  -8 0.87730 1.31368   1
  12   3   8 4.68986 1.91351   1
 -13  -3  -8 8.07165 2.04957   1
  13   3   8 11.2323 2.30865   1
 -13   3  -8 4.49993 1.68590   1
 -14  -3  -8 4.83240 2.03703   1
 -14   3  -8 5.47435 1.79843   1
  14   3   8 5.50731 2.07047   1
 -15  -3  -8 1.38798 1.75526   1
 -15   3  -8 2.38685 1.75759   1
  15   3   8 0.42318 1.84660   1
 -16  -3  -8 1.77853 2.01663   1
 -16   3  -8 -0.9381 1.72494   1
  16   3   8 2.31863 1.97269   1
 -17  -3  -8 3.10232 1.94965   1
 -17   3  -8 0.82669 1.85335   1
 -17   4   8 4.29098 2.39874   1
  17   4  -8 4.97370 2.63667   1
 -16   4   8 21.5472 2.96371   1
  16   4  -8 17.8320 3.18313   1
 -15   4   8 -3.1154 1.66190   1
  15   4  -8 -1.8911 2.11222   1
  14  -4  -8 11.8097 2.05218   1
  14   4  -8 16.4644 2.86344   1
 -14   4   8 10.3457 2.21856   1
 -13  -4   8 -1.7816 1.22100   1
  13  -4  -8 0.36879 1.30594   1
 -13   4   8 0.58914 1.71939   1
  13   4  -8 -0.9806 1.72861   1
  12  -4  -8 0.63682 1.36974   1
 -12  -4   8 2.36709 1.28294   1
 -12   4   8 -0.6425 1.53028   1
  12   4  -8 1.50559 1.81734   1
  11  -4  -8 1.42498 1.36899   1
 -11  -4   8 5.93507 1.39728   1
 -11   4   8 3.80746 1.52978   1
  11   4  -8 4.66260 1.85275   1
  10  -4  -8 5.99237 1.60338   1
 -10  -4   8 7.69870 1.46352   1
 -10   4   8 8.23287 1.65619   1
  10   4  -8 9.77116 2.02906   1
   9  -4  -8 36.1126 2.73179   1
  -9  -4   8 33.5377 2.18537   1
  -9   4   8 32.4929 2.79274   1
   9   4  -8 27.9376 2.77181   1
  -8  -4   8 3.32412 1.04574   1
   8  -4  -8 2.48429 1.26356   1
  -8   4   8 5.17221 1.43931   1
   8   4  -8 5.52953 1.50335   1
   7  -4  -8 0.78940 1.10736   1
  -7  -4   8 0.48312 0.81910   1
   7   4  -8 2.07177 1.26447   1
  -7   4   8 0.26876 1.20510   1
   6  -4  -8 2.70120 1.11212   1
  -6  -4   8 1.02600 0.79194   1
  -6   4   8 0.97595 1.21289   1
   6   4  -8 0.65552 1.16697   1
  -5  -4   8 15.0246 1.32779   1
   5  -4  -8 13.9600 1.65508   1
   5   4  -8 13.5943 1.67640   1
  -5   4   8 13.7679 1.77238   1
  -4  -4   8 26.6192 1.52581   1
   4  -4  -8 25.8859 2.05722   1
   4   4  -8 25.4617 1.93128   1
  -4   4   8 29.6739 2.32776   1
   3  -4  -8 14.6940 1.60977   1
   3   4  -8 8.58564 1.08060   1
  -3   4   8 11.8653 1.62339   1
   3   4  -8 9.22402 1.35796   1
  -2  -4   8 100.996 3.30637   1
   2  -4  -8 99.9784 3.92413   1
   2   4  -8 106.508 3.86158   1
  -2   4   8 103.945 4.11329   1
   2   4  -8 99.7493 3.64908   1
   1  -4  -8 34.0216 2.18147   1
  -1  -4   8 36.1778 1.50761   1
   1   4  -8 35.2464 1.83313   1
  -1   4   8 34.7340 2.35532   1
   1   4  -8 34.5803 1.98457   1
   0  -4   8 1.30806 0.47890   1
   0  -4  -8 1.19554 0.88335   1
   0   4  -8 1.59772 0.73308   1
   0   4   8 0.71731 0.95265   1
   0   4  -8 1.54618 0.84523   1
  -1  -4  -8 18.1886 1.65919   1
   1  -4   8 22.4191 1.04714   1
   1   4   8 28.4059 2.23016   1
  -1   4  -8 19.3200 1.53979   1
  -1   4  -8 21.5014 1.51022   1
   2  -4   8 5.30703 0.59245   1
   2  -4   8 4.18721 0.54863   1
  -2  -4  -8 3.12018 1.05621   1
  -2   4  -8 5.37033 0.99235   1
  -2   4  -8 3.38566 0.85994   1
   2   4   8 4.64721 1.41133   1
  -3  -4  -8 23.2766 1.92665   1
   3  -4   8 22.8698 1.09060   1
   3   4   8 25.8007 2.15984   1
  -3   4  -8 21.8485 1.61206   1
  -3   4  -8 23.0884 1.54604   1
  -4  -4  -8 0.80144 1.03048   1
   4  -4   8 0.41389 0.43258   1
  -4   4  -8 -0.5344 0.65838   1
   4   4   8 0.49560 1.01742   1
  -4   4  -8 -0.9404 0.72403   1
  -5  -4  -8 2.40714 1.16190   1
   5  -4   8 2.64400 0.59073   1
  -5   4  -8 2.62247 0.94754   1
   5   4   8 3.03299 1.40413   1
  -5   4  -8 3.65781 0.92549   1
  -6  -4  -8 0.20228 1.06123   1
   6  -4   8 2.40098 0.62776   1
  -6  -4  -8 1.58947 1.08123   1
  -6   4  -8 3.60977 1.05447   1
   6   4   8 2.60236 1.41818   1
  -6   4  -8 2.31209 0.89609   1
   7  -4   8 10.9921 1.02238   1
  -7  -4  -8 9.75054 1.57530   1
  -7  -4  -8 10.4837 1.56893   1
   7   4   8 10.0479 1.83756   1
  -7   4  -8 8.99339 1.37108   1
  -8  -4  -8 0.79438 1.32305   1
  -8   4  -8 -0.2198 0.98728   1
   8   4   8 2.53718 1.54146   1
  -9  -4  -8 -1.3238 1.10514   1
  -9   4  -8 1.34144 1.07859   1
   9   4   8 0.86272 1.45877   1
 -10  -4  -8 2.77688 1.45829   1
  10   4   8 6.47094 1.84002   1
 -10   4  -8 5.68123 1.41380   1
 -11  -4  -8 18.2690 2.38364   1
 -11   4  -8 17.0734 2.14222   1
  11   4   8 17.3377 2.66969   1
 -12  -4  -8 2.03458 1.59485   1
  12   4   8 0.87674 1.90609   1
 -12   4  -8 3.10077 1.48032   1
 -13  -4  -8 5.45694 1.74353   1
 -13   4  -8 9.24702 1.81175   1
  13   4   8 5.38227 2.26405   1
 -14  -4  -8 7.72281 2.13599   1
  14   4   8 8.83910 2.34261   1
 -14   4  -8 12.3295 2.20841   1
 -15  -4  -8 -3.7126 1.58130   1
 -15   4  -8 -0.2343 1.77176   1
  15   4   8 -0.1198 1.99967   1
 -16  -4  -8 0.15924 1.90890   1
  16   4   8 1.17803 1.99194   1
 -16   4  -8 -1.5350 1.74912   1
  16   5  -8 0.35984 2.32079   1
 -16   5   8 0.52348 2.20750   1
  15   5  -8 4.24496 2.45536   1
 -15   5   8 3.99738 2.20587   1
 -14   5   8 0.34277 1.85136   1
  14   5  -8 -1.3910 1.95045   1
 -13   5   8 3.08289 1.75215   1
  13   5  -8 4.82495 2.30855   1
  12   5  -8 3.49429 2.05493   1
 -12   5   8 4.22779 1.89564   1
  11  -5  -8 54.2393 3.30017   1
  11   5  -8 41.2666 3.70698   1
 -11   5   8 50.2646 3.64315   1
  10  -5  -8 4.55789 1.42966   1
 -10   5   8 7.79315 1.96809   1
  10   5  -8 8.94388 2.14751   1
   9  -5  -8 57.7593 3.35629   1
   9   5  -8 60.0953 3.78853   1
  -9   5   8 54.3315 3.55714   1
   8  -5  -8 15.6130 1.99571   1
  -8   5   8 15.8123 2.22933   1
   8   5  -8 14.3414 2.13075   1
   7  -5  -8 10.1946 1.69659   1
  -7  -5   8 11.2652 1.42499   1
  -7   5   8 10.6321 1.91239   1
   7   5  -8 13.0760 1.99162   1
  -6  -5   8 0.89443 0.86008   1
   6  -5  -8 -0.0748 1.13246   1
   6   5  -8 3.03713 1.36013   1
  -6   5   8 1.66221 1.26730   1
  -5  -5   8 29.6020 1.88576   1
   5  -5  -8 32.4772 2.43052   1
   5   5  -8 36.0914 2.55507   1
  -5   5   8 34.0043 2.81350   1
  -4  -5   8 2.92583 0.82059   1
   4  -5  -8 1.80009 1.20080   1
   4   5  -8 3.18771 1.32158   1
  -4   5   8 3.15925 1.44941   1
   3  -5  -8 21.4342 2.03921   1
  -3   5   8 20.3245 2.16832   1
   3   5  -8 23.4634 2.08798   1
   2  -5  -8 21.1361 2.01614   1
  -2  -5   8 20.2978 1.28490   1
   2   5  -8 19.3719 1.91523   1
  -2   5   8 19.6321 2.06373   1
   1  -5  -8 48.2182 2.72197   1
  -1  -5   8 45.7123 1.91952   1
  -1   5   8 43.9084 2.91424   1
   1   5  -8 45.7512 2.54890   1
   1   5  -8 46.8748 2.65301   1
   0  -5   8 4.72910 0.72248   1
   0  -5  -8 2.96153 1.09175   1
   0   5  -8 4.89550 1.16916   1
   0   5  -8 3.29789 0.97341   1
   0   5   8 2.81720 1.38656   1
  -1  -5  -8 11.3922 1.66734   1
   1  -5   8 10.7894 0.92182   1
  -1   5  -8 11.9779 1.53556   1
  -1   5  -8 10.3123 1.33884   1
   1   5   8 9.81001 1.78887   1
   2  -5   8 8.53977 0.86290   1
  -2  -5  -8 7.41840 1.40864   1
   2  -5   8 7.50122 0.80817   1
  -2   5  -8 7.73007 1.22017   1
  -2   5  -8 10.3928 1.42984   1
   2   5   8 10.4585 1.80310   1
  -3  -5  -8 22.5458 2.12249   1
   3  -5   8 21.8289 1.57797   1
  -3   5  -8 19.4026 1.77639   1
  -3   5  -8 21.1146 1.87573   1
   3   5   8 20.1930 2.20513   1
  -4  -5  -8 11.0902 1.75069   1
   4   5   8 9.72780 1.94410   1
  -4   5  -8 8.93288 1.42692   1
  -5  -5  -8 1.24675 1.26787   1
   5   5   8 -0.5726 1.24420   1
  -5   5  -8 2.01495 1.06676   1
  -6  -5  -8 9.14170 1.56226   1
  -6  -5  -8 9.12642 1.60417   1
   6   5   8 6.73169 1.83483   1
  -6   5  -8 8.63083 1.52386   1
  -7  -5  -8 11.7143 1.91053   1
  -7  -5  -8 9.59987 1.93758   1
   7   5   8 9.26874 2.04718   1
  -7   5  -8 11.8687 1.68517   1
  -8  -5  -8 2.42394 1.55580   1
   8   5   8 3.45606 1.83868   1
  -8   5  -8 1.94268 1.34597   1
  -9  -5  -8 0.57448 1.48373   1
  -9   5  -8 0.10916 1.24923   1
   9   5   8 -3.5404 1.56092   1
 -10  -5  -8 1.15494 1.59106   1
  10   5   8 -0.7675 1.58416   1
 -10   5  -8 -0.4505 1.25120   1
 -11  -5  -8 2.12298 1.67382   1
 -11   5  -8 6.88549 1.71095   1
  11   5   8 4.97139 2.16960   1
 -12  -5  -8 6.30153 2.03498   1
 -12   5  -8 6.54348 1.88534   1
  12   5   8 7.46945 2.46633   1
 -13  -5  -8 1.14233 1.77613   1
 -13   5  -8 -1.1846 1.51428   1
  13   5   8 -3.2661 1.94061   1
 -14  -5  -8 0.86465 1.60768   1
  14   5   8 1.01354 2.16005   1
 -14   5  -8 0.44078 1.76004   1
 -15  -5  -8 22.8263 3.10814   1
 -15   5  -8 22.5348 3.02529   1
  15   5   8 19.9087 3.22860   1
  14   6  -8 5.04667 2.65782   1
 -14   6   8 -3.8600 1.75272   1
  13   6  -8 -1.1677 2.12718   1
 -13   6   8 -0.1780 1.94747   1
 -12   6   8 3.18277 2.21230   1
  12   6  -8 6.76205 2.46655   1
  11   6  -8 0.42250 1.97058   1
 -11   6   8 3.59463 2.00779   1
 -10   6   8 5.00379 2.09641   1
  10   6  -8 -1.1233 1.83654   1
   9   6  -8 6.32834 2.12688   1
  -9   6   8 4.04957 1.92278   1
  -8   6   8 6.28765 2.04232   1
   8   6  -8 8.24689 2.18608   1
   7  -6  -8 1.88026 1.23365   1
   7   6  -8 0.79688 1.68833   1
  -7   6   8 0.62199 1.51049   1
   6  -6  -8 7.78856 1.54564   1
   6   6  -8 4.78821 1.81331   1
  -6   6   8 1.69165 1.73243   1
   5  -6  -8 7.76380 1.62305   1
   5   6  -8 11.1662 1.92111   1
  -5   6   8 7.03166 1.81427   1
   4  -6  -8 26.1816 2.42563   1
  -4   6   8 21.5346 2.52317   1
   4   6  -8 18.9607 2.34450   1
   3  -6  -8 9.96288 1.70349   1
   3   6  -8 10.5178 1.80791   1
  -3   6   8 8.48342 1.95340   1
   2  -6  -8 12.9137 1.76186   1
   2   6  -8 13.8884 2.00728   1
  -2   6   8 13.9568 2.22864   1
   1  -6  -8 5.67719 1.43511   1
   1   6  -8 6.10839 1.58621   1
  -1   6   8 3.77667 1.65120   1
   0  -6  -8 10.9002 1.75382   1
   0   6   8 7.88209 1.99345   1
   0   6  -8 8.44421 1.65380   1
  -1  -6  -8 -0.3307 1.14450   1
   1   6   8 1.40081 1.42054   1
  -1   6  -8 1.07362 1.29215   1
  -2  -6  -8 -0.6560 1.15809   1
  -2   6  -8 0.05947 1.22598   1
   2   6   8 2.36842 1.62848   1
  -3  -6  -8 -1.1904 1.13922   1
   3   6   8 0.29567 1.61504   1
  -3   6  -8 -2.3305 1.09675   1
  -4  -6  -8 1.10089 1.33860   1
  -4   6  -8 1.34294 1.31741   1
   4   6   8 -0.4694 1.45786   1
  -5  -6  -8 -1.6445 1.26235   1
   5   6   8 2.72021 1.80561   1
  -5   6  -8 0.60156 1.23300   1
  -6  -6  -8 2.16362 1.52207   1
  -6  -6  -8 1.55383 1.48624   1
  -6   6  -8 0.48408 1.26333   1
   6   6   8 2.34745 1.84608   1
  -7  -6  -8 -2.5654 1.34419   1
  -7  -6  -8 -0.7682 1.35493   1
   7   6   8 1.55312 1.83372   1
  -7   6  -8 1.48320 1.41182   1
  -8  -6  -8 9.57669 1.95989   1
  -8   6  -8 7.97711 1.83501   1
   8   6   8 5.93270 2.26752   1
  -9  -6  -8 1.88617 1.55426   1
  -9   6  -8 2.70658 1.51429   1
   9   6   8 1.94791 2.00800   1
 -10  -6  -8 22.1728 2.73386   1
  10   6   8 20.1962 3.12548   1
 -10   6  -8 15.8018 2.36066   1
 -11  -6  -8 17.9516 2.60132   1
 -11   6  -8 12.8152 2.31595   1
  11   6   8 19.3009 3.25903   1
 -12  -6  -8 0.83869 1.64931   1
  12   6   8 0.14567 2.24859   1
 -12   6  -8 7.68540 2.14702   1
 -13  -6  -8 -1.1513 1.65530   1
  13   6   8 1.16646 2.32719   1
 -13   6  -8 2.45507 1.86533   1
 -11   7   8 17.5493 3.04957   1
  11   7  -8 22.5895 3.26542   1
 -10   7   8 7.49518 2.40082   1
  10   7  -8 6.84578 2.51938   1
   9   7  -8 10.9205 2.57207   1
  -9   7   8 11.1200 2.62358   1
   8   7  -8 2.28452 2.16152   1
  -8   7   8 2.50153 2.09465   1
   7   7  -8 14.5675 2.68678   1
  -7   7   8 15.4140 2.56306   1
   6   7  -8 4.35562 2.01399   1
  -6   7   8 4.93677 2.01505   1
   5   7  -8 8.54955 2.00961   1
  -5   7   8 7.48804 2.13851   1
   4   7  -8 45.9899 3.69999   1
  -4   7   8 52.2506 4.20782   1
   3   7  -8 43.3870 3.50743   1
  -3   7   8 41.9128 3.74524   1
   2   7  -8 9.20238 2.04084   1
  -2   7   8 9.69679 2.29846   1
   1   7  -8 -5.4673 1.26486   1
  -1   7   8 1.24996 1.88349   1
   0  -7  -8 7.31655 2.09541   1
   0   7  -8 1.81870 1.77451   1
   0   7   8 6.81781 2.11614   1
  -1  -7  -8 5.03483 1.63502   1
  -1   7  -8 -0.2229 1.51288   1
   1   7   8 1.73192 1.94403   1
  -2  -7  -8 3.42511 1.50828   1
   2   7   8 3.09992 2.01777   1
  -2   7  -8 3.33805 1.64037   1
  -3  -7  -8 4.42059 1.58366   1
  -3   7  -8 3.60496 1.65654   1
   3   7   8 1.86426 1.96548   1
  -4  -7  -8 0.97520 1.36211   1
  -4   7  -8 1.22766 1.53028   1
   4   7   8 2.03827 1.97075   1
  -5  -7  -8 3.11617 1.81197   1
  -5  -7  -8 4.08524 1.98540   1
  -5   7  -8 0.68428 1.55834   1
   5   7   8 2.38461 2.17548   1
   6   7   8 5.93121 2.26745   1
  -6   7  -8 6.60073 1.96793   1
  -7   7  -8 12.1890 2.21282   1
   7   7   8 8.52040 2.60127   1
  -8   7  -8 -2.0711 1.57004   1
   8   7   8 -1.6171 2.01617   1
   9   7   8 0.22445 2.15964   1
  -9   7  -8 2.36273 1.87420   1
  10   7   8 -0.7819 2.13363   1
 -10   7  -8 2.06602 1.87742   1
  11   7   8 -0.4005 2.33403   1
 -11   7  -8 3.21169 1.95522   1
  -8   8   8 0.65799 2.18108   1
   7   8  -8 3.12205 2.41095   1
  -7   8   8 -1.3771 2.01069   1
  -6   8   8 3.40100 2.27008   1
   6   8  -8 3.85792 2.37310   1
   5   8  -8 33.0120 3.71587   1
  -5   8   8 25.6686 3.45950   1
   4   8  -8 44.5516 3.97944   1
  -4   8   8 30.9405 3.63434   1
   3   8  -8 7.62572 2.25292   1
  -3   8   8 3.21462 2.33611   1
  -2   8   8 1.57079 2.17842   1
   2   8  -8 3.29336 1.96825   1
  -1   8   8 18.0396 3.06563   1
   1   8  -8 20.9362 2.89896   1
   0   8   8 -1.7426 1.92003   1
   0   8  -8 -8.1131 1.55116   1
   1   8   8 2.54741 2.24199   1
  -1   8  -8 -3.3457 1.74210   1
  -2   8  -8 10.2124 2.27649   1
   2   8   8 3.90303 2.29025   1
  -3   8  -8 1.13239 1.74501   1
   3   8   8 -2.7875 1.91167   1
  -4   8  -8 2.15132 1.79657   1
   4   8   8 -0.6536 1.82666   1
   5   8   8 1.80757 2.22180   1
  -5   8  -8 -6.2300 1.41123   1
  -6   8  -8 22.0945 3.00332   1
   6   8   8 20.6079 3.21683   1
  -7   8  -8 -1.7044 1.72730   1
   7   8   8 0.78183 2.38357   1
  19   0  -9 9.03105 2.73703   1
 -19   0   9 13.3197 2.51319   1
 -18   0   9 0.19304 1.77943   1
  18   0  -9 -0.3625 1.87692   1
 -17   0   9 -0.3808 1.57846   1
  17   0  -9 1.83027 2.02382   1
 -16   0   9 -1.4555 1.56858   1
  16   0  -9 1.01722 1.85659   1
 -15   0   9 20.0671 2.51182   1
  15   0  -9 24.7188 2.97925   1
 -14   0   9 0.96487 1.44108   1
  14   0  -9 -0.7747 1.60187   1
 -13   0   9 22.3047 2.29533   1
  13   0  -9 20.8031 2.52357   1
  12   0  -9 -1.0344 1.35199   1
 -12   0   9 -0.6072 1.15499   1
  11   0  -9 16.4933 1.99308   1
 -11   0   9 12.6957 1.63895   1
  10   0  -9 0.61407 1.04333   1
 -10   0   9 2.76968 1.12420   1
   9   0  -9 32.8194 2.34091   1
  -9   0   9 37.0514 2.19488   1
  -8   0   9 -0.9404 0.86941   1
   8   0  -9 -0.2670 1.01796   1
   7   0  -9 3.02606 1.09289   1
  -7   0   9 1.13514 0.90415   1
  -6   0   9 -1.0874 0.71310   1
   6   0  -9 -0.2938 0.90976   1
   5   0  -9 7.33986 1.03567   1
  -5   0   9 7.97863 1.00104   1
   4   0  -9 0.26270 0.59945   1
   4   0  -9 0.59732 0.73959   1
  -4   0   9 0.39290 0.68511   1
   3   0  -9 4.07585 0.74306   1
   3   0  -9 4.85648 0.72411   1
  -3   0   9 3.86183 0.72775   1
   2   0  -9 -0.1377 0.53486   1
   2   0  -9 -1.0007 0.51476   1
  -2   0   9 -0.5063 0.47252   1
  -1   0   9 11.8350 0.78341   1
   1   0  -9 12.9504 0.89079   1
   1   0  -9 12.4469 0.91265   1
   0   0   9 -0.4011 0.36105   1
   0   0  -9 -0.7547 0.45277   1
   0   0   9 -0.5013 0.33463   1
   0   0  -9 -0.0233 0.42536   1
   1   0   9 326.214 9.13718   1
   1   0   9 337.609 9.16225   1
  -1   0  -9 337.070 9.23996   1
  -1   0  -9 342.243 9.26579   1
  -2   0  -9 -0.3640 0.45743   1
   2   0   9 -0.4179 0.28488   1
  -2   0  -9 -0.0563 0.50680   1
  -3   0  -9 37.6790 1.53221   1
  -3   0  -9 34.8126 1.59789   1
   4   0   9 -0.0080 0.58322   1
  -4   0  -9 0.04785 0.59438   1
  -4   0  -9 -0.1353 0.56852   1
  -4   0  -9 -0.0276 0.65893   1
  -5   0  -9 29.2326 1.73130   1
  -5   0  -9 32.1720 1.63450   1
   5   0   9 31.6921 1.64171   1
  -6   0  -9 -0.8111 0.74436   1
  -6   0  -9 0.61370 0.71613   1
   6   0   9 -0.7600 0.71808   1
  -7   0  -9 29.0514 1.70972   1
   7   0   9 24.6799 1.75701   1
   8   0   9 0.00907 0.84542   1
  -8   0  -9 -0.3730 0.82254   1
   9   0   9 1.78112 0.99939   1
  -9   0  -9 0.44569 0.86738   1
  10   0   9 0.43554 0.98996   1
 -10   0  -9 0.90539 1.05076   1
  11   0   9 130.212 4.92264   1
 -11   0  -9 124.127 4.85420   1
 -12   0  -9 0.22649 1.18602   1
  12   0   9 0.58914 1.19552   1
 -13   0  -9 2.66550 1.44286   1
  13   0   9 3.06026 1.40161   1
  14   0   9 -0.1008 1.21154   1
 -14   0  -9 -0.6410 1.37138   1
 -15   0  -9 7.13628 1.88581   1
 -16   0  -9 -1.2379 1.55062   1
 -17   0  -9 16.6273 2.56811   1
 -18   0  -9 0.65604 1.90007   1
  19  -1  -9 3.22745 1.95137   1
 -19  -1   9 0.48600 1.78792   1
 -19   1   9 -0.3368 2.01026   1
  19   1  -9 4.18990 2.37434   1
  18  -1  -9 1.25955 1.84699   1
 -18  -1   9 0.25573 1.60184   1
 -18   1   9 -1.2705 1.90549   1
  18   1  -9 1.49397 2.08982   1
  17  -1  -9 -0.6142 1.64622   1
 -17  -1   9 0.27237 1.58360   1
 -17   1   9 0.95838 1.80757   1
  17   1  -9 4.40061 2.17357   1
 -16  -1   9 -0.8490 1.48896   1
  16  -1  -9 1.07183 1.75114   1
  16   1  -9 1.24804 1.78948   1
 -16   1   9 2.03108 1.73350   1
  15  -1  -9 2.29772 1.60024   1
 -15  -1   9 2.49396 1.57628   1
 -15   1   9 2.64725 1.67191   1
  15   1  -9 2.19187 1.82225   1
 -14  -1   9 5.28785 1.62686   1
  14  -1  -9 1.28656 1.58701   1
 -14   1   9 3.43313 1.58318   1
  14   1  -9 5.18434 1.76687   1
  13  -1  -9 3.51067 1.54066   1
 -13  -1   9 5.73431 1.60382   1
  13   1  -9 4.37689 1.74454   1
 -13   1   9 3.33659 1.39980   1
  12  -1  -9 2.99202 1.58460   1
 -12  -1   9 5.43179 1.40237   1
 -12   1   9 6.27843 1.53882   1
  12   1  -9 6.67020 1.81782   1
  11  -1  -9 1.77666 1.15640   1
 -11  -1   9 2.04034 1.21978   1
  11   1  -9 0.55099 1.35111   1
 -11   1   9 0.19812 1.12418   1
 -10  -1   9 2.09486 0.96265   1
  10  -1  -9 -1.0721 1.08195   1
  10   1  -9 1.18335 1.14783   1
 -10   1   9 1.18395 1.06469   1
   9  -1  -9 51.7150 2.85277   1
  -9  -1   9 54.2509 2.64320   1
  -9   1   9 57.6098 2.80703   1
   9   1  -9 55.2724 2.96058   1
   8  -1  -9 1.74364 1.05388   1
  -8  -1   9 1.19370 0.90669   1
  -8   1   9 -0.1976 0.95666   1
   8   1  -9 1.16767 1.12070   1
  -7  -1   9 31.7240 1.83353   1
   7  -1  -9 30.0198 2.04764   1
   7   1  -9 34.2545 2.14551   1
  -7   1   9 33.0707 1.91840   1
   6  -1  -9 0.86489 0.95841   1
  -6  -1   9 -0.8232 0.71852   1
   6   1  -9 -0.6590 0.88474   1
  -6   1   9 1.28831 0.90508   1
   5  -1  -9 14.8991 1.41512   1
  -5  -1   9 13.5067 1.11428   1
  -5   1   9 12.4355 1.29726   1
   5   1  -9 12.6946 1.08093   1
   5   1  -9 16.7090 1.42158   1
  -4  -1   9 19.0179 1.19469   1
   4  -1  -9 21.8827 1.49592   1
   4   1  -9 19.9106 1.21998   1
  -4   1   9 21.9909 1.53219   1
   4   1  -9 19.5091 1.43369   1
   3  -1  -9 7.07350 0.97010   1
   3   1  -9 8.25418 0.76011   1
   3   1  -9 8.39197 0.88043   1
  -3   1   9 8.22017 1.04889   1
  -2  -1   9 88.4654 2.63016   1
   2  -1  -9 95.7806 3.19360   1
  -2  -1   9 92.0707 2.67684   1
   2  -1  -9 93.7837 3.09948   1
  -2   1   9 93.2931 3.15827   1
   2   1  -9 91.1603 2.82553   1
   2   1  -9 91.5517 2.77250   1
   1  -1  -9 98.2322 3.14330   1
   1  -1  -9 92.3924 3.02926   1
   1   1  -9 85.6674 2.54737   1
  -1   1   9 94.6535 3.09637   1
   1   1  -9 89.4492 2.54909   1
   0  -1  -9 137.872 4.34005   1
   0  -1  -9 133.911 4.27379   1
   0   1   9 144.715 4.32776   1
  -1  -1  -9 43.4482 1.85398   1
  -1  -1  -9 44.9214 1.99161   1
   1   1   9 47.5202 1.91358   1
  -2  -1  -9 95.2213 3.22216   1
  -2  -1  -9 92.6197 3.15149   1
  -2   1  -9 95.2261 2.66731   1
   2   1   9 93.6388 3.17299   1
  -2   1  -9 92.3784 2.65532   1
  -3  -1  -9 20.5596 1.42565   1
  -3  -1  -9 19.4983 1.32215   1
  -3   1  -9 19.2185 0.93662   1
  -3   1  -9 19.0967 0.99545   1
   3   1   9 19.9220 1.44357   1
   4  -1   9 57.3249 1.90670   1
  -4  -1  -9 60.1035 2.35892   1
   4   1   9 61.3488 2.46484   1
  -4   1  -9 57.5411 2.13441   1
  -4   1  -9 56.2524 2.03338   1
  -5  -1  -9 477.015 13.9430   1
  -5   1  -9 494.274 13.8057   1
   5   1   9 505.460 14.0408   1
  -5   1  -9 486.600 13.6678   1
  -6  -1  -9 3.79392 0.99359   1
  -6  -1  -9 3.98556 1.05040   1
  -6   1  -9 3.15738 0.83069   1
   6   1   9 3.45161 1.06359   1
  -6   1  -9 3.13370 0.83772   1
  -7  -1  -9 50.1628 2.41111   1
   7  -1   9 49.1724 2.15340   1
  -7   1  -9 52.9493 2.30658   1
  -7   1  -9 50.0707 2.39972   1
   7   1   9 50.7964 2.57678   1
  -8  -1  -9 27.4717 1.89511   1
   8  -1   9 26.7567 1.74009   1
   8   1   9 26.8270 2.00934   1
  -8   1  -9 30.8980 1.87068   1
  -9  -1  -9 3.17567 0.98944   1
   9  -1   9 2.35607 0.89778   1
  -9   1  -9 2.79255 1.01946   1
   9   1   9 3.05176 1.15578   1
  10  -1   9 4.70765 1.12337   1
 -10  -1  -9 5.13907 1.31904   1
 -10   1  -9 3.65287 1.11146   1
  10   1   9 5.67829 1.42718   1
  11  -1   9 12.0556 1.52399   1
 -11  -1  -9 5.61846 1.32569   1
  11   1   9 6.95835 1.48056   1
 -11   1  -9 7.21431 1.43491   1
  12  -1   9 -0.5706 1.01247   1
 -12  -1  -9 -0.6237 1.23679   1
 -12   1  -9 1.42094 1.24787   1
  12   1   9 0.90597 1.29332   1
  13  -1   9 127.907 5.66704   1
 -13  -1  -9 125.052 5.19877   1
 -13   1  -9 131.661 5.27768   1
  13   1   9 129.288 5.42395   1
 -14  -1  -9 1.60191 1.53614   1
 -14   1  -9 2.81956 1.62089   1
  14   1   9 0.61025 1.39474   1
 -15  -1  -9 24.1309 2.64953   1
  15   1   9 29.5932 2.83322   1
 -15   1  -9 27.7768 2.77460   1
 -16  -1  -9 5.65834 1.80886   1
 -16   1  -9 5.36628 1.94032   1
 -17  -1  -9 3.52002 1.92924   1
 -17   1  -9 2.28651 1.84376   1
 -18  -1  -9 -0.8553 1.82355   1
 -18   1  -9 -0.3124 1.83515   1
 -19   2   9 12.9008 2.73750   1
  19   2  -9 11.0872 2.85667   1
 -18  -2   9 6.43190 2.09238   1
  18  -2  -9 7.03599 2.20751   1
 -18   2   9 5.67881 2.34833   1
  18   2  -9 10.8317 2.77388   1
  17  -2  -9 2.21869 1.76110   1
 -17  -2   9 0.38321 1.50297   1
  17   2  -9 0.77815 2.08101   1
 -17   2   9 4.73912 2.16399   1
  16  -2  -9 26.3306 2.98197   1
 -16  -2   9 23.4391 2.62117   1
 -16   2   9 24.8333 3.02212   1
  16   2  -9 24.9831 3.26715   1
  15  -2  -9 10.1728 1.93482   1
 -15  -2   9 9.58498 1.88703   1
 -15   2   9 10.0754 2.19986   1
  15   2  -9 7.56443 2.16324   1
  14  -2  -9 2.89525 1.62628   1
 -14  -2   9 3.18836 1.44766   1
 -14   2   9 3.34041 1.75984   1
  14   2  -9 2.14631 1.66002   1
  13  -2  -9 10.2934 1.88302   1
 -13  -2   9 5.91365 1.49675   1
  13   2  -9 7.45226 1.84479   1
 -13   2   9 6.98704 1.86656   1
  12  -2  -9 1.22705 1.41930   1
 -12  -2   9 3.11614 1.30931   1
  12   2  -9 0.46689 1.59285   1
 -12   2   9 3.91871 1.57057   1
  11  -2  -9 13.8915 1.95301   1
 -11  -2   9 14.2464 1.76168   1
 -11   2   9 11.9581 1.71782   1
  11   2  -9 11.9709 1.95009   1
 -10  -2   9 13.3053 1.56850   1
  10  -2  -9 12.2255 1.73171   1
 -10   2   9 10.6980 1.64229   1
  10   2  -9 14.3958 1.94647   1
  -9  -2   9 3.53197 1.03791   1
   9  -2  -9 1.02313 1.00603   1
  -9   2   9 1.18262 1.14011   1
   9   2  -9 2.22879 1.19283   1
   8  -2  -9 2.43931 1.04265   1
  -8  -2   9 3.78151 0.98499   1
  -8   2   9 3.74794 1.19355   1
   8   2  -9 4.30448 1.25104   1
   7  -2  -9 28.4255 1.89372   1
  -7  -2   9 26.4877 1.67659   1
  -7   2   9 27.7259 1.89870   1
   7   2  -9 26.7239 2.00374   1
  -6  -2   9 108.353 3.66251   1
   6  -2  -9 109.777 4.01956   1
   6   2  -9 104.853 3.95936   1
  -6   2   9 101.203 3.97627   1
  -5  -2   9 9.78521 0.98247   1
   5  -2  -9 9.10698 1.29299   1
   5   2  -9 8.59830 1.19509   1
  -5   2   9 7.54251 1.15270   1
   5   2  -9 9.83392 1.02383   1
   4  -2  -9 1.08671 0.81665   1
  -4  -2   9 1.87955 0.54985   1
   4   2  -9 2.12557 0.63623   1
  -4   2   9 1.13780 0.96650   1
   4   2  -9 2.49850 0.85537   1
   3  -2  -9 10.7942 1.25497   1
  -3  -2   9 10.8657 0.76692   1
   3   2  -9 10.4951 1.01147   1
  -3   2   9 9.83224 1.18125   1
   3   2  -9 11.4584 0.88558   1
  -2  -2   9 7.07839 0.52861   1
   2  -2  -9 5.62171 1.04530   1
   2   2  -9 8.30748 0.68549   1
   2   2  -9 7.54230 0.79244   1
  -2   2   9 7.74124 1.16314   1
   1  -2  -9 54.3343 2.39013   1
   1   2  -9 59.0295 1.81842   1
   1   2  -9 55.4357 1.89781   1
  -1   2   9 54.8056 2.44298   1
   0  -2  -9 400.279 11.9988   1
   0   2   9 425.246 12.1187   1
   0   2  -9 423.706 11.4293   1
   0   2  -9 432.884 11.4708   1
  -1  -2  -9 0.80627 0.81881   1
  -1   2  -9 0.26594 0.28024   1
  -1   2  -9 -0.0360 0.30703   1
   1   2   9 0.57544 0.76511   1
  -2  -2  -9 48.2138 2.22104   1
  -2   2  -9 47.7802 1.59069   1
   2   2   9 50.8732 2.31951   1
  -2   2  -9 46.7986 1.62044   1
  -3  -2  -9 2.45025 0.91917   1
  -3   2  -9 0.46855 0.48617   1
  -3   2  -9 0.01984 0.44953   1
   3   2   9 1.29618 0.95619   1
  -4  -2  -9 40.0108 2.11077   1
   4   2   9 47.3268 2.37123   1
  -4   2  -9 44.4768 1.80933   1
  -4   2  -9 47.2792 1.79167   1
   5  -2   9 28.4393 1.20187   1
  -5  -2  -9 26.0748 1.85641   1
  -5   2  -9 26.9921 1.51935   1
  -5   2  -9 27.8167 1.50663   1
   5   2   9 28.9661 1.97691   1
  -6  -2  -9 2.19261 0.99524   1
   6  -2   9 3.81528 0.67073   1
  -6  -2  -9 2.72758 1.05830   1
  -6   2  -9 2.60599 0.78834   1
  -6   2  -9 1.70954 0.75586   1
   6   2   9 0.87636 1.05589   1
  -7  -2  -9 26.1352 1.93367   1
   7   2   9 26.7269 2.14375   1
  -7   2  -9 24.6946 1.65695   1
  -7   2  -9 26.3361 1.70793   1
  -8  -2  -9 0.01689 0.86780   1
   8  -2   9 -0.1032 0.21063   1
  -8   2  -9 0.31712 0.81587   1
  -8   2  -9 1.39113 0.90975   1
   8   2   9 1.43148 1.12234   1
  -9  -2  -9 7.55893 1.40630   1
   9  -2   9 7.25125 1.04245   1
  -9   2  -9 6.40651 1.18886   1
   9   2   9 5.72961 1.45055   1
 -10  -2  -9 31.5820 2.51307   1
  10  -2   9 37.8372 2.08722   1
 -10   2  -9 36.3722 2.34520   1
  10   2   9 36.3704 2.83640   1
 -11  -2  -9 105.757 4.52759   1
  11  -2   9 98.5566 4.00979   1
  11   2   9 105.959 4.70359   1
 -11   2  -9 106.074 4.29764   1
 -12  -2  -9 1.09161 1.38900   1
  12   2   9 2.09136 1.52651   1
 -12   2  -9 0.90149 1.24165   1
 -13  -2  -9 54.5816 3.49778   1
  13   2   9 56.3570 3.68080   1
 -13   2  -9 58.4099 3.35318   1
 -14  -2  -9 13.3443 2.18254   1
  14   2   9 9.05248 2.02497   1
 -14   2  -9 10.9111 1.96276   1
 -15  -2  -9 -0.5993 1.55145   1
 -15   2  -9 0.60215 1.57543   1
  15   2   9 -0.1139 1.53553   1
 -16  -2  -9 -0.9115 1.66093   1
 -16   2  -9 -1.3792 1.57335   1
 -17  -2  -9 9.86246 2.44167   1
 -17   2  -9 11.6720 2.43065   1
 -18  -2  -9 1.80191 2.15211   1
 -18   2  -9 1.55525 2.09917   1
  18   3  -9 -1.0167 2.06790   1
 -18   3   9 0.01687 2.07979   1
 -17   3   9 2.23237 2.07270   1
  17   3  -9 2.73991 2.23525   1
  16  -3  -9 2.05733 1.72356   1
  16   3  -9 1.88963 2.19125   1
 -16   3   9 1.29712 1.99746   1
 -15  -3   9 0.21569 1.31112   1
  15  -3  -9 -0.4108 1.45852   1
  15   3  -9 1.77915 2.12925   1
 -15   3   9 0.28029 1.67451   1
 -14  -3   9 0.48516 1.33423   1
  14  -3  -9 -0.9404 1.40263   1
  14   3  -9 -0.6006 1.64841   1
 -14   3   9 1.83635 1.73537   1
 -13  -3   9 -0.4282 1.19766   1
  13  -3  -9 -1.0274 1.42975   1
  13   3  -9 1.69073 1.81323   1
 -13   3   9 2.54085 1.60550   1
  12  -3  -9 13.0166 1.96607   1
 -12  -3   9 7.57358 1.58160   1
  12   3  -9 12.0536 2.25874   1
 -12   3   9 14.3111 2.22154   1
  11  -3  -9 20.8026 2.34496   1
 -11  -3   9 14.4685 1.75764   1
  11   3  -9 16.0789 2.22885   1
 -11   3   9 16.0350 2.12990   1
 -10  -3   9 1.20069 1.05287   1
  10  -3  -9 2.56912 1.28220   1
 -10   3   9 2.26197 1.39850   1
  10   3  -9 0.89510 1.23467   1
   9  -3  -9 76.8547 3.67034   1
  -9  -3   9 85.5281 3.41365   1
  -9   3   9 82.7244 3.81318   1
   9   3  -9 78.2745 3.88211   1
   8  -3  -9 8.49189 1.38967   1
  -8  -3   9 10.0547 1.27164   1
   8   3  -9 8.62601 1.51546   1
  -8   3   9 8.29800 1.51953   1
   7  -3  -9 56.8592 2.85428   1
  -7  -3   9 54.6296 2.42286   1
  -7   3   9 55.3881 2.80940   1
   7   3  -9 52.4474 2.79889   1
   6  -3  -9 2.12677 1.08799   1
  -6  -3   9 3.83600 0.87100   1
  -6   3   9 5.00744 1.26808   1
   6   3  -9 3.58043 1.18107   1
  -5  -3   9 -0.3313 0.62002   1
   5  -3  -9 0.06323 0.92033   1
  -5   3   9 1.16661 1.03081   1
   5   3  -9 0.25540 0.61162   1
   5   3  -9 1.10348 0.92532   1
   4  -3  -9 6.52013 1.14143   1
   4   3  -9 9.34019 1.00743   1
   4   3  -9 9.10028 1.05224   1
  -4   3   9 10.9739 1.49794   1
   4   3  -9 7.17814 1.15934   1
   3  -3  -9 6.03105 1.10493   1
  -3  -3   9 5.50437 0.67551   1
   3   3  -9 5.02928 0.83846   1
  -3   3   9 6.34612 1.15508   1
   3   3  -9 6.15644 0.83606   1
   3   3  -9 4.94507 0.96840   1
  -2  -3   9 2.38745 0.48276   1
   2  -3  -9 3.08089 0.94299   1
   2   3  -9 2.45152 0.64073   1
  -2   3   9 2.22092 1.08597   1
   2   3  -9 3.17760 0.85748   1
   1  -3  -9 80.3149 3.20915   1
  -1  -3   9 77.4624 2.28172   1
  -1   3   9 79.0110 3.22383   1
   1   3  -9 78.7521 2.67946   1
   1   3  -9 74.9687 2.78330   1
   0  -3  -9 31.8265 1.89367   1
   0   3  -9 34.1130 1.46386   1
   0   3   9 29.5064 1.94909   1
   0   3  -9 30.5447 1.55852   1
  -1  -3  -9 61.6357 2.83307   1
   1   3   9 64.1102 2.95902   1
  -1   3  -9 68.9335 2.38820   1
  -1   3  -9 64.9187 2.31511   1
  -2  -3  -9 33.0724 2.03714   1
  -2   3  -9 32.2718 1.54473   1
   2   3   9 32.4841 2.01592   1
  -2   3  -9 30.7477 1.48556   1
  -3  -3  -9 11.3725 1.41538   1
  -3   3  -9 11.5186 1.00140   1
   3   3   9 11.3075 1.54319   1
  -3   3  -9 11.3662 1.01569   1
  -4  -3  -9 0.70228 0.97246   1
  -4   3  -9 -0.1870 0.64077   1
  -4   3  -9 1.65339 0.66703   1
   4   3   9 1.20144 1.04201   1
   5  -3   9 75.7370 2.36835   1
  -5  -3  -9 76.2897 3.25647   1
   5   3   9 71.0838 3.39633   1
  -5   3  -9 72.5643 2.80418   1
  -5   3  -9 72.9632 2.82209   1
   6  -3   9 18.2498 1.08021   1
  -6  -3  -9 21.6665 1.96054   1
  -6   3  -9 19.0994 1.51595   1
  -6   3  -9 17.0043 1.45194   1
   6   3   9 16.3536 1.81909   1
  -7  -3  -9 48.1146 2.73378   1
   7  -3   9 42.7227 1.82901   1
  -7  -3  -9 42.1054 2.57324   1
   7   3   9 40.5297 2.58803   1
  -7   3  -9 42.7173 2.23013   1
  -7   3  -9 40.9249 2.19661   1
   8  -3   9 31.5115 1.60679   1
  -8  -3  -9 28.5666 2.15256   1
   8   3   9 25.8059 2.35822   1
  -8   3  -9 27.7873 1.97430   1
  -8   3  -9 27.9906 2.34554   1
  -9  -3  -9 1.30629 1.23951   1
   9  -3   9 0.52260 0.44257   1
  -9   3  -9 0.76028 0.99716   1
   9   3   9 0.16146 1.35636   1
 -10  -3  -9 30.0827 2.54798   1
 -10   3  -9 27.3563 2.21654   1
  10   3   9 33.8917 2.97805   1
 -11  -3  -9 9.97716 1.76295   1
  11   3   9 8.94475 2.00396   1
 -11   3  -9 10.3272 1.64237   1
 -12  -3  -9 2.29443 1.64642   1
 -12   3  -9 5.56442 1.53988   1
  12   3   9 4.29779 1.78788   1
 -13  -3  -9 10.0452 2.09347   1
  13   3   9 19.8221 2.69596   1
 -13   3  -9 14.0287 2.08059   1
 -14  -3  -9 0.60463 1.64960   1
  14   3   9 2.49498 1.76508   1
 -14   3  -9 -0.8620 1.46681   1
 -15  -3  -9 5.53498 2.07772   1
 -15   3  -9 3.55974 1.88344   1
  15   3   9 3.58317 1.98824   1
 -16  -3  -9 -2.2204 1.65573   1
 -16   3  -9 -0.7641 1.71766   1
  16   3   9 2.95345 1.75010   1
 -17  -3  -9 -1.1419 1.79130   1
 -17   3  -9 1.18826 1.93671   1
 -17   4   9 -3.1258 1.85830   1
  17   4  -9 1.20727 2.44195   1
 -16   4   9 8.03690 2.37048   1
  16   4  -9 5.20864 2.53500   1
 -15   4   9 6.25426 2.26602   1
  15   4  -9 2.33657 2.29874   1
  14  -4  -9 51.8234 3.67464   1
 -14   4   9 54.2254 3.97228   1
  14   4  -9 62.1286 4.42427   1
  13  -4  -9 -1.1392 1.28504   1
 -13   4   9 2.10101 1.77337   1
  13   4  -9 -0.7661 1.68397   1
  12  -4  -9 -0.3210 1.42851   1
 -12  -4   9 2.32767 1.31399   1
 -12   4   9 2.92173 1.72675   1
  12   4  -9 1.27307 1.85628   1
  11  -4  -9 19.6738 2.31553   1
 -11  -4   9 19.3709 1.97645   1
 -11   4   9 19.7852 2.32078   1
  11   4  -9 14.6353 2.41146   1
 -10  -4   9 4.19521 1.22274   1
  10  -4  -9 1.69043 1.49335   1
 -10   4   9 3.38606 1.54949   1
  10   4  -9 5.78564 1.82253   1
   9  -4  -9 53.9353 3.21024   1
  -9  -4   9 59.1541 2.90629   1
  -9   4   9 59.1058 3.30799   1
   9   4  -9 62.4176 3.58201   1
   8  -4  -9 1.13374 1.19434   1
  -8  -4   9 -0.3834 0.82158   1
   8   4  -9 0.30746 1.27360   1
  -8   4   9 -0.8398 1.25633   1
   7  -4  -9 13.6693 1.74045   1
  -7  -4   9 16.1518 1.44630   1
  -7   4   9 15.1441 1.93164   1
   7   4  -9 12.7476 1.82118   1
  -6  -4   9 2.22962 0.86831   1
   6  -4  -9 3.50484 1.24498   1
  -6   4   9 2.03526 1.11759   1
   6   4  -9 7.24595 1.44606   1
   5  -4  -9 18.9887 1.81924   1
  -5  -4   9 16.7912 1.34093   1
   5   4  -9 16.8499 1.79742   1
  -5   4   9 16.6125 1.79628   1
   4  -4  -9 67.8766 3.16160   1
  -4   4   9 62.7202 3.23560   1
   4   4  -9 67.4036 2.83791   1
   4   4  -9 70.2889 3.05748   1
  -3  -4   9 59.2599 2.26347   1
   3  -4  -9 64.9788 3.00929   1
  -3   4   9 63.9819 3.15183   1
   3   4  -9 63.4272 2.84206   1
   3   4  -9 61.2567 2.58739   1
  -2  -4   9 32.3846 1.44956   1
   2  -4  -9 33.9493 2.20618   1
  -2   4   9 32.8656 2.19018   1
   2   4  -9 34.8557 2.02367   1
   2   4  -9 32.1693 1.77751   1
  -1  -4   9 1.33026 0.48083   1
   1  -4  -9 2.14004 1.03938   1
   1   4  -9 0.17069 0.83393   1
  -1   4   9 1.24432 0.97822   1
   1   4  -9 1.92567 0.72232   1
   0  -4  -9 4.54735 1.14837   1
   0  -4   9 6.52439 0.92191   1
   0   4  -9 5.58918 0.88686   1
   0   4  -9 4.71965 0.98918   1
   0   4   9 6.17994 1.39423   1
  -1  -4  -9 2.57914 1.07463   1
  -1   4  -9 2.89490 0.88827   1
  -1   4  -9 2.23835 0.76589   1
   1   4   9 1.17609 1.05111   1
  -2  -4  -9 -0.7818 0.87914   1
   2   4   9 -0.4398 1.07466   1
  -2   4  -9 -0.0736 0.71790   1
  -2   4  -9 1.40326 0.68572   1
  -3  -4  -9 3.94949 1.16677   1
   3   4   9 4.53863 1.37203   1
  -3   4  -9 4.09583 0.92621   1
  -3   4  -9 4.33193 0.88661   1
  -4  -4  -9 -0.8100 0.96775   1
  -4   4  -9 0.66906 0.69495   1
   4   4   9 0.16449 1.16834   1
  -4   4  -9 0.61281 0.80205   1
  -5  -4  -9 4.96707 1.30805   1
   5   4   9 4.17474 1.30453   1
  -5   4  -9 4.44257 1.01444   1
  -5   4  -9 4.55609 0.97520   1
   6  -4   9 2.01248 0.87205   1
  -6  -4  -9 3.90815 1.31719   1
   6   4   9 4.73766 1.52023   1
  -6   4  -9 5.47253 1.06642   1
  -6   4  -9 4.87757 1.08853   1
  -7  -4  -9 4.10931 1.32563   1
  -7  -4  -9 2.61811 1.22724   1
   7   4   9 2.91723 1.52405   1
  -7   4  -9 2.64483 1.00241   1
  -7   4  -9 1.28673 0.98802   1
  -8  -4  -9 3.42178 1.43307   1
   8   4   9 2.50379 1.47080   1
  -8   4  -9 3.36780 1.16447   1
  -9  -4  -9 6.30056 1.62397   1
  -9   4  -9 8.08060 1.46106   1
   9   4   9 8.39690 2.00140   1
 -10  -4  -9 18.6607 2.31607   1
 -10   4  -9 23.7444 2.21016   1
  10   4   9 26.9521 2.93753   1
 -11  -4  -9 23.6011 2.55617   1
 -11   4  -9 24.2664 2.36749   1
  11   4   9 24.4991 2.93295   1
 -12  -4  -9 33.1722 3.06415   1
 -12   4  -9 31.0011 2.79092   1
  12   4   9 31.6400 3.21229   1
 -13  -4  -9 41.7063 3.51171   1
 -13   4  -9 34.0568 3.02977   1
  13   4   9 38.4651 3.67469   1
 -14  -4  -9 2.28659 1.91082   1
 -14   4  -9 3.61329 1.80527   1
  14   4   9 1.90341 1.93257   1
 -15  -4  -9 2.30623 1.88231   1
 -15   4  -9 1.53494 1.87996   1
  15   4   9 -1.3246 1.85118   1
 -16  -4  -9 3.31945 2.19576   1
 -16   4  -9 2.42492 1.96611   1
  16   4   9 4.16023 2.07366   1
  16   5  -9 -2.6874 2.24813   1
 -16   5   9 1.14738 2.19626   1
  15   5  -9 -0.8049 2.19275   1
 -15   5   9 0.70856 2.07486   1
  14   5  -9 1.41581 2.19396   1
 -14   5   9 -3.5754 1.66897   1
 -13   5   9 2.40049 1.97636   1
  13   5  -9 3.27082 2.24122   1
  12  -5  -9 5.39732 2.44254   1
 -12   5   9 1.88168 1.74175   1
  12   5  -9 0.71256 1.94601   1
  11  -5  -9 1.77760 1.34602   1
  11   5  -9 0.26923 1.78058   1
 -11   5   9 2.41928 1.77259   1
  10  -5  -9 25.1293 2.45199   1
  10   5  -9 19.5871 2.63301   1
 -10   5   9 24.7650 2.74172   1
   9  -5  -9 46.4141 3.12018   1
  -9   5   9 48.6196 3.42455   1
   9   5  -9 55.1274 3.58962   1
   8  -5  -9 2.49336 1.27809   1
   8   5  -9 0.43620 1.38887   1
  -8   5   9 2.14595 1.42009   1
   7  -5  -9 -0.3892 1.17548   1
  -7   5   9 1.54204 1.46582   1
   7   5  -9 -0.4922 1.32894   1
   6  -5  -9 37.3526 2.63037   1
  -6  -5   9 31.9534 2.30996   1
  -6   5   9 33.6686 2.88599   1
   6   5  -9 35.8607 2.79303   1
  -5  -5   9 0.34798 0.72855   1
   5  -5  -9 0.43032 1.11099   1
   5   5  -9 -0.9303 1.17154   1
  -5   5   9 1.37857 1.19400   1
  -4  -5   9 -0.2196 0.13956   1
   4  -5  -9 3.38222 1.23037   1
  -4   5   9 0.76030 1.12298   1
   4   5  -9 0.37930 1.22684   1
   3  -5  -9 30.0473 2.35360   1
  -3  -5   9 27.3546 1.52984   1
   3   5  -9 26.7477 2.22895   1
  -3   5   9 30.3500 2.63262   1
   2  -5  -9 1.26505 1.08378   1
  -2  -5   9 0.80637 0.61121   1
  -2   5   9 0.95599 1.29191   1
   2   5  -9 1.09858 0.91010   1
   2   5  -9 0.22113 1.09522   1
   1  -5  -9 33.5413 2.31098   1
  -1  -5   9 34.7776 1.55293   1
   1   5  -9 37.1266 2.33721   1
  -1   5   9 37.1711 2.83403   1
   1   5  -9 34.9694 2.08760   1
   0  -5   9 5.32018 0.78615   1
   0  -5  -9 4.74803 1.31483   1
   0   5  -9 4.83746 1.03429   1
   0   5   9 8.48011 1.72374   1
   0   5  -9 7.18428 1.29359   1
  -1  -5  -9 37.6473 2.54659   1
  -1   5  -9 38.5971 2.18571   1
   1   5   9 40.8504 2.84191   1
  -1   5  -9 39.9434 2.34467   1
  -2  -5  -9 -0.2531 1.08642   1
   2   5   9 -0.8080 1.10752   1
  -2   5  -9 0.46855 0.92973   1
  -2   5  -9 0.93837 0.81920   1
  -3  -5  -9 1.95406 1.28774   1
  -3   5  -9 -0.1044 0.76815   1
   3   5   9 -1.8035 1.20564   1
  -3   5  -9 -0.2952 0.99387   1
  -4  -5  -9 18.3777 2.07231   1
  -4   5  -9 17.4253 1.76368   1
   4   5   9 14.3848 2.16548   1
  -5  -5  -9 26.5639 2.44736   1
   5   5   9 18.4274 2.41362   1
  -5   5  -9 16.9821 1.84402   1
  -6  -5  -9 18.5524 2.22809   1
  -6   5  -9 19.3973 1.93611   1
   6   5   9 23.1507 2.63359   1
  -7  -5  -9 42.3082 3.17461   1
  -7  -5  -9 44.4422 3.08877   1
  -7   5  -9 48.3657 2.81033   1
   7   5   9 43.4041 3.56823   1
  -8  -5  -9 25.1870 2.59086   1
  -8   5  -9 23.8180 2.32930   1
   8   5   9 25.4562 2.88892   1
  -9  -5  -9 0.23176 1.52090   1
  -9   5  -9 0.76723 1.28110   1
   9   5   9 1.10783 1.82411   1
 -10  -5  -9 -0.5964 1.50577   1
  10   5   9 -3.5622 1.59078   1
 -10   5  -9 -0.9628 1.26983   1
 -11  -5  -9 25.5108 2.81966   1
 -11   5  -9 24.6889 2.66127   1
  11   5   9 24.2628 3.22913   1
 -12  -5  -9 0.94299 1.72786   1
  12   5   9 0.65210 1.91537   1
 -12   5  -9 0.70896 1.55039   1
 -13  -5  -9 -1.2854 1.68693   1
 -13   5  -9 1.69451 1.63816   1
  13   5   9 -0.9094 2.09131   1
 -14  -5  -9 -0.5779 1.77958   1
  14   5   9 1.06187 2.06357   1
 -14   5  -9 0.90185 1.83503   1
 -15  -5  -9 1.67480 1.89833   1
 -15   5  -9 1.37222 2.09355   1
  15   5   9 6.71126 2.45073   1
  14   6  -9 16.5613 3.25622   1
 -14   6   9 19.3665 3.22992   1
 -13   6   9 7.11334 2.50841   1
  13   6  -9 5.32368 2.56964   1
  12   6  -9 5.40480 2.42940   1
 -12   6   9 7.52387 2.28391   1
  11   6  -9 -0.4606 2.00472   1
 -11   6   9 0.33328 1.92465   1
  10   6  -9 2.08341 1.88302   1
 -10   6   9 -1.4401 1.64191   1
   9   6  -9 5.57893 1.98989   1
  -9   6   9 10.8358 2.32836   1
   8  -6  -9 0.73661 1.17637   1
  -8   6   9 -0.0552 1.57137   1
   8   6  -9 0.04117 1.72131   1
   7  -6  -9 51.9803 3.36009   1
  -7   6   9 54.6463 3.75114   1
   7   6  -9 52.0908 3.68490   1
   6  -6  -9 7.72890 1.66210   1
  -6   6   9 4.88788 1.89120   1
   6   6  -9 2.63459 1.72773   1
   5  -6  -9 1.09056 1.30034   1
  -5   6   9 1.18372 1.57127   1
   5   6  -9 2.30614 1.51392   1
   4  -6  -9 4.74718 1.47299   1
  -4   6   9 2.58591 1.67982   1
   4   6  -9 7.30747 1.74691   1
   3  -6  -9 1.79200 1.31581   1
  -3   6   9 5.84591 1.73979   1
   3   6  -9 4.99463 1.57358   1
   2  -6  -9 3.49899 1.39446   1
  -2   6   9 1.42764 1.52980   1
   2   6  -9 2.16286 1.41269   1
   1  -6  -9 5.11372 1.45400   1
   1   6  -9 2.87688 1.42691   1
  -1   6   9 8.43062 1.83101   1
   0  -6  -9 17.4282 2.06430   1
   0   6  -9 22.5813 2.28139   1
   0   6   9 20.1478 2.56942   1
  -1  -6  -9 4.63310 1.38669   1
  -1   6  -9 2.79178 1.32086   1
   1   6   9 2.99099 1.59716   1
  -2  -6  -9 3.09609 1.41595   1
  -2   6  -9 0.00783 1.24556   1
   2   6   9 4.62886 1.86853   1
  -3  -6  -9 3.98013 1.48219   1
   3   6   9 5.71801 1.75096   1
  -3   6  -9 3.95535 1.38126   1
  -4  -6  -9 -0.5500 1.24468   1
  -4   6  -9 0.62127 1.20762   1
   4   6   9 -2.8733 1.54860   1
  -5  -6  -9 1.57569 1.43181   1
   5   6   9 6.65643 2.00302   1
  -5   6  -9 2.11338 1.43108   1
  -6  -6  -9 7.45480 1.76587   1
  -6  -6  -9 11.6745 1.97664   1
   6   6   9 5.71323 1.89609   1
  -6   6  -9 5.19196 1.63773   1
  -7  -6  -9 1.59324 1.52665   1
  -7  -6  -9 4.40547 1.81119   1
   7   6   9 3.27094 1.81779   1
  -7   6  -9 2.11384 1.38742   1
  -8  -6  -9 4.50076 1.77619   1
  -8   6  -9 7.53614 1.78471   1
   8   6   9 4.02099 2.09347   1
  -9  -6  -9 -1.3854 1.56921   1
   9   6   9 -3.3415 1.82946   1
  -9   6  -9 1.66770 1.45040   1
 -10  -6  -9 10.0175 2.13136   1
  10   6   9 8.38492 2.54323   1
 -10   6  -9 11.5601 2.15598   1
 -11  -6  -9 15.0606 2.41251   1
  11   6   9 7.81208 2.56143   1
 -11   6  -9 11.4622 2.31652   1
 -12  -6  -9 22.8823 2.89450   1
 -12   6  -9 19.9607 2.80016   1
  12   6   9 22.7843 3.40056   1
 -13  -6  -9 -1.6469 1.62129   1
 -13   6  -9 0.86901 1.88560   1
  13   6   9 5.80230 2.64734   1
  11   7  -9 6.53187 2.65670   1
 -11   7   9 11.3547 2.71939   1
  10   7  -9 19.5420 3.13539   1
 -10   7   9 28.8193 3.53044   1
   9   7  -9 1.10918 2.06468   1
  -9   7   9 2.80518 2.05112   1
   8   7  -9 4.57727 2.22124   1
  -8   7   9 6.08155 2.30458   1
  -7   7   9 4.56780 2.05886   1
   7   7  -9 4.86269 2.13278   1
  -6   7   9 2.76075 1.94012   1
  -5   7   9 2.95923 1.90240   1
   5   7  -9 3.91326 1.92957   1
  -4   7   9 2.71474 1.95089   1
   4   7  -9 2.30932 1.80096   1
  -3   7   9 24.9244 3.00383   1
   3   7  -9 30.0649 2.92919   1
  -2   7   9 -0.3809 1.70370   1
   2   7  -9 1.34545 1.62058   1
   1  -7  -9 1.36396 1.45600   1
  -1   7   9 4.86004 2.13883   1
   1   7  -9 -1.9030 1.57770   1
   0  -7  -9 10.3100 1.88434   1
   0   7   9 7.39265 2.16598   1
   0   7  -9 9.91369 2.04320   1
  -1  -7  -9 0.51654 1.24190   1
   1   7   9 1.76005 1.88569   1
  -1   7  -9 0.35717 1.46530   1
  -2  -7  -9 3.21227 1.50082   1
   2   7   9 0.03101 1.75351   1
  -2   7  -9 1.32390 1.49897   1
  -3  -7  -9 0.99020 1.37750   1
  -3   7  -9 0.79180 1.43132   1
   3   7   9 1.04501 1.91976   1
  -4  -7  -9 5.26713 1.65226   1
   4   7   9 -0.8022 1.94205   1
  -4   7  -9 2.48043 1.59172   1
  -5  -7  -9 10.0978 1.93883   1
  -5  -7  -9 8.80000 1.96585   1
  -5   7  -9 5.00817 1.80731   1
   5   7   9 5.86523 2.13879   1
  -6  -7  -9 -0.1436 1.39421   1
  -6  -7  -9 0.10093 1.47277   1
  -6   7  -9 0.67572 1.58825   1
   6   7   9 0.18238 2.08335   1
  -7   7  -9 10.7458 2.08809   1
   7   7   9 11.3807 2.65212   1
   8   7   9 4.79948 2.44112   1
  -8   7  -9 9.29438 2.06271   1
  -9   7  -9 21.5034 2.81613   1
   9   7   9 21.8656 3.28193   1
 -10   7  -9 -1.9455 1.77459   1
  10   7   9 6.74554 2.53582   1
   7   8  -9 6.75599 2.61345   1
  -7   8   9 2.22611 2.14505   1
   6   8  -9 5.85406 2.57863   1
  -6   8   9 1.68895 2.25816   1
  -5   8   9 3.78470 2.18860   1
   5   8  -9 3.68468 2.14265   1
   4   8  -9 3.18028 2.19193   1
  -4   8   9 2.57010 2.08193   1
  -3   8   9 0.21521 2.15290   1
   3   8  -9 3.85044 2.15080   1
  -2   8   9 3.58468 2.30349   1
   2   8  -9 5.10798 2.13325   1
   1   8  -9 0.88336 1.91069   1
  -1   8   9 0.09411 2.04345   1
   0   8   9 6.38128 2.56718   1
   0   8  -9 -2.5705 1.69560   1
  -1   8  -9 5.03190 2.14557   1
   1   8   9 12.1105 2.83920   1
   2   8   9 2.26712 2.28046   1
  -2   8  -9 2.43486 1.97450   1
  -3   8  -9 -1.6041 1.63320   1
   3   8   9 2.31312 2.42042   1
  -4   8  -9 -3.4306 1.55947   1
   4   8   9 1.14548 2.33213   1
  -5   8  -9 7.42261 2.16572   1
   5   8   9 6.37730 2.71914   1
  -6   8  -9 10.9359 2.34999   1
   6   8   9 8.00955 2.81753   1
  19   0 -10 1.63571 2.01545   1
 -19   0  10 0.26012 1.65583   1
  18   0 -10 2.63529 2.13092   1
 -18   0  10 1.47748 1.97111   1
 -17   0  10 -0.5338 1.64597   1
  17   0 -10 3.34644 2.13859   1
  16   0 -10 18.6005 2.62259   1
 -16   0  10 18.9452 2.50207   1
  15   0 -10 0.96142 1.58992   1
 -15   0  10 0.47292 1.54045   1
 -14   0  10 11.0784 1.99984   1
  14   0 -10 9.32957 1.97135   1
 -13   0  10 -0.0429 1.29797   1
  13   0 -10 -0.8889 1.29854   1
  12   0 -10 46.5151 3.10843   1
 -12   0  10 42.8454 2.69601   1
 -11   0  10 -0.1742 1.12303   1
  11   0 -10 -0.7829 1.23288   1
 -10   0  10 1.00526 1.04769   1
  10   0 -10 1.31575 1.12389   1
   9   0 -10 -0.1812 1.00289   1
  -9   0  10 0.71569 0.94464   1
   8   0 -10 4.16356 1.17757   1
  -8   0  10 6.40100 1.18422   1
   7   0 -10 -1.6273 0.94855   1
  -7   0  10 0.45982 0.79370   1
   6   0 -10 1041.93 28.4201   1
  -6   0  10 1014.32 28.2838   1
   5   0 -10 -0.2753 0.74692   1
  -5   0  10 0.95895 0.72419   1
   4   0 -10 129.647 4.11388   1
  -4   0  10 124.870 4.08659   1
   4   0 -10 131.212 4.18728   1
   3   0 -10 0.30203 0.62853   1
   3   0 -10 -0.4184 0.58383   1
  -3   0  10 -0.0403 0.60546   1
   2   0 -10 151.822 4.53046   1
   2   0 -10 152.840 4.53843   1
   1   0 -10 -0.0567 0.48784   1
  -1   0  10 -0.0199 0.34564   1
   1   0 -10 -0.0665 0.46962   1
   0   0  10 126.455 3.57686   1
   0   0  10 127.272 3.57107   1
   0   0 -10 126.267 3.72149   1
   0   0 -10 126.311 3.68705   1
  -1   0 -10 0.14700 0.48403   1
  -1   0 -10 -0.7530 0.43114   1
   1   0  10 -0.3915 0.33725   1
   1   0  10 -0.1232 0.35505   1
   2   0  10 4.57727 0.53066   1
  -2   0 -10 3.93148 0.63536   1
  -2   0 -10 3.64319 0.59888   1
  -3   0 -10 -0.0544 0.51865   1
  -3   0 -10 -0.7717 0.55069   1
   3   0  10 -0.0356 0.04996   1
  -4   0 -10 1.09763 0.69396   1
  -4   0 -10 1.22031 0.66765   1
   4   0  10 2.23116 0.58460   1
  -5   0 -10 0.48518 0.71541   1
  -5   0 -10 0.41437 0.67091   1
  -5   0 -10 1.43586 0.79774   1
   5   0  10 0.44690 0.67380   1
  -6   0 -10 212.924 7.01403   1
  -6   0 -10 239.062 6.90688   1
   6   0  10 230.359 6.91241   1
  -7   0 -10 -0.7974 0.70870   1
   7   0  10 -0.4960 0.76056   1
   8   0  10 6.24933 1.12720   1
  -8   0 -10 5.00399 1.04118   1
  -9   0 -10 -0.9107 0.86553   1
   9   0  10 -0.5137 0.83615   1
 -10   0 -10 21.9531 1.86688   1
  10   0  10 23.2693 1.97425   1
 -11   0 -10 -0.4016 1.09038   1
  11   0  10 -0.6021 1.02299   1
 -12   0 -10 510.278 15.0640   1
  12   0  10 493.853 15.0873   1
 -13   0 -10 -0.4909 1.28046   1
  13   0  10 -0.7674 1.17841   1
 -14   0 -10 56.6195 3.53420   1
 -15   0 -10 0.84472 1.63053   1
 -16   0 -10 3.96199 1.80476   1
 -17   0 -10 -1.6531 1.70703   1
 -18   0 -10 3.10462 2.15602   1
  19  -1 -10 3.21904 2.04057   1
 -19  -1  10 -2.5709 1.57599   1
 -19   1  10 -0.6226 1.92400   1
  19   1 -10 0.82517 2.19636   1
  18  -1 -10 0.46561 1.87977   1
 -18  -1  10 1.48750 1.80685   1
 -18   1  10 1.50278 2.01050   1
  18   1 -10 -1.5123 2.08327   1
  17  -1 -10 1.39110 1.83414   1
 -17  -1  10 -0.3187 1.46663   1
 -17   1  10 2.68157 1.87743   1
  17   1 -10 0.28435 2.09176   1
 -16  -1  10 8.12224 1.93972   1
  16  -1 -10 4.48180 1.97909   1
 -16   1  10 6.61085 1.87197   1
  16   1 -10 6.19473 2.27354   1
 -15  -1  10 36.0249 3.09920   1
  15  -1 -10 47.1633 3.74195   1
  15   1 -10 38.9716 3.54950   1
 -15   1  10 39.1045 3.36829   1
  14  -1 -10 33.0152 3.06548   1
 -14  -1  10 27.3660 2.70068   1
  14   1 -10 32.3093 3.16428   1
 -14   1  10 27.2415 2.80347   1
  13  -1 -10 1.71925 1.55263   1
 -13  -1  10 1.15231 1.42603   1
 -13   1  10 5.59052 1.61602   1
  13   1 -10 2.71181 1.67799   1
 -12  -1  10 2.03544 1.30470   1
  12  -1 -10 0.35249 1.21194   1
  12   1 -10 2.72328 1.59317   1
 -12   1  10 2.35857 1.38905   1
  11  -1 -10 11.4273 1.78623   1
 -11  -1  10 8.67298 1.47440   1
  11   1 -10 8.08455 1.75555   1
 -11   1  10 10.0436 1.68836   1
 -10  -1  10 15.1345 1.60220   1
  10  -1 -10 15.0575 1.74370   1
  10   1 -10 13.1770 1.81059   1
 -10   1  10 13.1514 1.69029   1
  -9  -1  10 2.27085 1.02309   1
   9  -1 -10 2.31960 1.18802   1
  -9   1  10 4.00731 1.13425   1
   9   1 -10 3.99008 1.27544   1
   8  -1 -10 1.27582 0.96899   1
  -8  -1  10 0.05804 0.85935   1
  -8   1  10 0.99775 1.01170   1
   8   1 -10 0.40696 0.98971   1
  -7  -1  10 41.5745 2.09062   1
   7  -1 -10 44.8976 2.37406   1
  -7   1  10 39.0050 2.24284   1
   7   1 -10 40.1716 2.33524   1
   6  -1 -10 23.6767 1.76977   1
  -6  -1  10 20.8922 1.52489   1
  -6   1  10 20.9523 1.56687   1
   6   1 -10 26.5859 1.90820   1
   5  -1 -10 41.0760 2.10797   1
  -5  -1  10 41.0975 1.84657   1
   5   1 -10 41.8547 2.04028   1
  -5   1  10 41.6582 2.08246   1
   5   1 -10 39.5891 1.80099   1
   4  -1 -10 21.6913 1.52169   1
  -4  -1  10 15.7954 1.08202   1
   4   1 -10 14.6424 1.11596   1
   4   1 -10 16.9350 1.27170   1
  -4   1  10 18.2742 1.41342   1
   3  -1 -10 92.2353 3.13573   1
   3   1 -10 89.2555 2.82465   1
  -3   1  10 85.5861 3.12871   1
   3   1 -10 86.5184 2.91768   1
   2  -1 -10 0.23911 0.71188   1
   2  -1 -10 -0.1359 0.71722   1
   2   1 -10 0.87806 0.42121   1
  -2   1  10 0.45501 0.71572   1
   2   1 -10 0.74787 0.49780   1
   1  -1 -10 3.13003 0.76590   1
   1  -1 -10 1.36068 0.71964   1
   1   1 -10 1.78391 0.24674   1
  -1   1  10 2.06977 0.70819   1
   1   1 -10 1.34536 0.26255   1
   0  -1 -10 38.6416 1.73552   1
   0  -1 -10 39.2194 1.81070   1
   0   1  10 40.0034 1.76082   1
  -1  -1 -10 142.923 4.39890   1
  -1  -1 -10 146.431 4.48702   1
   1   1  10 135.627 4.38738   1
  -2  -1 -10 71.3594 2.53768   1
  -2  -1 -10 69.4390 2.58748   1
  -2   1 -10 67.7974 1.99195   1
  -2   1 -10 67.6299 1.98300   1
   2   1  10 68.5589 2.53038   1
  -3  -1 -10 59.2358 2.38713   1
  -3  -1 -10 58.9866 2.29667   1
   3   1  10 57.6919 2.30998   1
  -3   1 -10 54.4844 1.92054   1
  -3   1 -10 58.0359 1.91049   1
  -3   1 -10 57.1161 1.87802   1
  -4  -1 -10 0.74307 0.85869   1
   4  -1  10 0.57331 0.37541   1
  -4  -1 -10 1.47624 0.81308   1
  -4   1 -10 0.79695 0.57535   1
  -4   1 -10 0.71620 0.50681   1
   4   1  10 0.57474 0.79102   1
  -5  -1 -10 49.8837 2.29779   1
   5  -1  10 51.9948 1.88435   1
  -5   1 -10 54.9673 2.17350   1
  -5   1 -10 48.2100 2.01740   1
   5   1  10 56.5340 2.47625   1
  -6  -1 -10 496.978 14.1043   1
  -6  -1 -10 499.819 14.1930   1
  -6   1 -10 487.467 14.0268   1
   6   1  10 484.194 14.1897   1
  -6   1 -10 497.751 13.8759   1
   7  -1  10 -0.1912 0.63089   1
  -7  -1 -10 0.41329 0.82024   1
  -7   1 -10 -0.2320 0.74920   1
  -7   1 -10 0.36133 0.73813   1
   7   1  10 -0.5822 0.85781   1
  -8  -1 -10 27.6793 1.89355   1
   8  -1  10 24.7415 1.60487   1
   8   1  10 26.4517 1.95479   1
  -8   1 -10 26.5265 1.73355   1
  -9  -1 -10 3.26020 1.12799   1
   9  -1  10 3.81632 0.98418   1
   9   1  10 1.15011 1.12739   1
  -9   1 -10 5.30653 1.11996   1
  10  -1  10 96.4655 3.78952   1
 -10  -1 -10 95.2920 3.93895   1
 -10   1 -10 97.9832 3.88667   1
  10   1  10 100.431 4.17568   1
  11  -1  10 25.8389 2.05148   1
 -11  -1 -10 22.3316 2.14671   1
  11   1  10 27.6965 2.45876   1
 -11   1 -10 28.5757 2.31085   1
 -12  -1 -10 -1.2813 1.23733   1
  12  -1  10 0.29251 1.05143   1
  12   1  10 1.22538 1.32103   1
 -12   1 -10 1.45953 1.25852   1
 -13  -1 -10 -0.1160 1.38992   1
  13   1  10 2.82852 1.44499   1
 -13   1 -10 1.37398 1.45407   1
 -14  -1 -10 4.02679 1.65573   1
 -14   1 -10 7.41436 1.71151   1
  14   1  10 2.71277 1.50359   1
 -15  -1 -10 1.73230 1.69945   1
 -15   1 -10 2.03865 1.53479   1
 -16  -1 -10 3.63229 1.94614   1
 -16   1 -10 4.30366 1.90697   1
 -17  -1 -10 1.29294 1.92500   1
 -17   1 -10 -0.6143 1.77682   1
 -18  -1 -10 26.4510 3.29674   1
 -18   1 -10 20.3756 3.02208   1
  19   2 -10 2.77942 2.40456   1
 -19   2  10 3.45935 2.23566   1
  18  -2 -10 0.81603 1.72196   1
  18   2 -10 -2.4369 2.03261   1
 -18   2  10 -1.1047 1.84361   1
 -17  -2  10 1.53657 1.64214   1
  17  -2 -10 -2.4951 1.49102   1
 -17   2  10 -0.7115 1.83255   1
  17   2 -10 2.90016 2.16929   1
 -16  -2  10 9.45755 1.97124   1
  16  -2 -10 4.50550 1.85814   1
 -16   2  10 5.13658 2.09248   1
  16   2 -10 8.29441 2.45902   1
  15  -2 -10 8.91677 2.07345   1
 -15  -2  10 7.66146 1.79983   1
  15   2 -10 6.99864 2.28710   1
 -15   2  10 4.64502 1.95187   1
  14  -2 -10 2.91246 1.57883   1
 -14  -2  10 1.66348 1.39616   1
 -14   2  10 1.16733 1.41137   1
  14   2 -10 2.65128 1.83744   1
 -13  -2  10 -0.0200 1.22957   1
  13  -2 -10 1.36063 1.49763   1
 -13   2  10 1.24837 1.46579   1
  13   2 -10 3.31086 1.75841   1
 -12  -2  10 6.65151 1.50643   1
  12  -2 -10 7.48670 1.75519   1
 -12   2  10 2.51684 1.39817   1
  12   2 -10 8.52418 2.00990   1
 -11  -2  10 4.01382 1.27632   1
  11  -2 -10 4.64447 1.51073   1
 -11   2  10 4.11077 1.32929   1
  11   2 -10 5.86230 1.73087   1
 -10  -2  10 1.33444 1.05131   1
  10  -2 -10 1.36762 1.24551   1
 -10   2  10 4.02976 1.33757   1
  10   2 -10 1.18117 1.37548   1
   9  -2 -10 33.2542 2.29255   1
  -9  -2  10 26.8886 1.91680   1
  -9   2  10 30.1562 2.32298   1
   9   2 -10 25.5452 2.28568   1
  -8  -2  10 1.71703 0.92664   1
   8  -2 -10 2.77507 1.17979   1
  -8   2  10 1.63001 0.99420   1
   8   2 -10 2.50403 1.16964   1
   7  -2 -10 29.0303 2.05968   1
  -7  -2  10 30.3396 1.72108   1
  -7   2  10 27.7911 2.06846   1
   7   2 -10 27.8054 2.05396   1
   6  -2 -10 247.543 7.86907   1
  -6  -2  10 252.617 7.47654   1
  -6   2  10 249.038 7.88102   1
   6   2 -10 255.890 7.82794   1
   5  -2 -10 11.6843 1.33082   1
  -5  -2  10 14.9310 1.13913   1
   5   2 -10 12.4103 1.32952   1
  -5   2  10 14.6131 1.49483   1
   5   2 -10 15.9106 1.20839   1
   4  -2 -10 193.613 6.17156   1
   4   2 -10 198.971 5.81737   1
   4   2 -10 193.358 5.98390   1
  -4   2  10 193.227 6.24156   1
   3  -2 -10 -0.1666 0.75051   1
  -3  -2  10 -0.3671 0.41165   1
  -3   2  10 0.34170 0.88013   1
   3   2 -10 0.74161 0.69014   1
   3   2 -10 0.16793 0.48436   1
   2  -2 -10 0.84727 0.85376   1
   2   2 -10 -0.6523 0.52461   1
   2   2 -10 0.76032 0.42986   1
  -2   2  10 0.58196 0.86215   1
   1  -2 -10 41.5288 1.99641   1
  -1   2  10 39.3541 2.09141   1
   1   2 -10 44.0749 1.42996   1
   1   2 -10 42.8479 1.50894   1
   0  -2 -10 29.5023 1.75062   1
   0   2  10 24.5934 1.65446   1
   0   2 -10 28.8619 0.98714   1
   0   2 -10 29.9261 0.94409   1
  -1  -2 -10 21.5610 1.56776   1
   1   2  10 21.2810 1.60225   1
  -1   2 -10 21.0202 0.75765   1
  -1   2 -10 22.2184 0.75186   1
  -2  -2 -10 0.94049 0.74097   1
  -2   2 -10 0.00007 0.34857   1
  -2   2 -10 -0.1937 0.32991   1
   2   2  10 1.14525 0.87265   1
  -3  -2 -10 5.31920 1.05234   1
  -3   2 -10 4.76777 0.58599   1
  -3   2 -10 4.92565 0.60959   1
   3   2  10 6.13692 1.13567   1
  -4  -2 -10 31.5518 1.93665   1
  -4   2 -10 30.9078 1.40524   1
  -4   2 -10 29.7855 1.43416   1
   4   2  10 28.4493 1.95327   1
   5  -2  10 9.61612 0.66558   1
  -5  -2 -10 11.1551 1.35220   1
  -5   2 -10 10.9401 1.01828   1
  -5   2 -10 11.5694 1.02596   1
   5   2  10 11.3495 1.39990   1
   6  -2  10 0.46498 0.50173   1
  -6  -2 -10 -0.6944 0.89636   1
   6   2  10 1.05835 1.05219   1
  -6   2 -10 0.75775 0.69334   1
  -6   2 -10 1.22047 0.70250   1
   7  -2  10 17.7562 1.21119   1
  -7  -2 -10 16.2978 1.75171   1
  -7  -2 -10 20.0414 1.79403   1
  -7   2 -10 18.3988 1.53167   1
  -7   2 -10 17.6967 1.44582   1
   7   2  10 21.2877 1.99073   1
  -8  -2 -10 -0.6000 0.94009   1
   8  -2  10 0.07949 0.22903   1
  -8   2 -10 1.53866 0.87820   1
  -8   2 -10 0.89746 0.83082   1
   8   2  10 -0.8243 1.08068   1
  -9  -2 -10 114.025 4.41611   1
  -9   2 -10 115.170 4.25701   1
   9   2  10 112.012 4.69591   1
 -10  -2 -10 0.47939 1.14282   1
  10  -2  10 1.26853 0.82343   1
 -10   2 -10 0.14241 0.97017   1
  10   2  10 -0.2726 1.19513   1
  11  -2  10 5.11122 1.32438   1
 -11  -2 -10 2.76199 1.39001   1
 -11   2 -10 4.27466 1.32104   1
  11   2  10 2.79701 1.52550   1
 -12  -2 -10 234.605 8.03384   1
  12   2  10 224.878 8.27362   1
 -12   2 -10 227.668 7.81669   1
 -13  -2 -10 70.3161 3.90341   1
 -13   2 -10 67.9972 3.72974   1
  13   2  10 72.6138 4.10397   1
 -14  -2 -10 10.6033 2.15237   1
 -14   2 -10 13.7444 2.12445   1
  14   2  10 10.9322 2.15261   1
 -15  -2 -10 -1.1014 1.61630   1
  15   2  10 -0.0855 1.57743   1
 -15   2 -10 0.02325 1.55285   1
 -16  -2 -10 1.68975 1.83170   1
 -16   2 -10 1.27874 1.61682   1
 -17  -2 -10 -1.5077 1.70381   1
 -17   2 -10 0.73405 1.82616   1
 -18  -2 -10 0.93003 2.07931   1
 -18   2 -10 -3.0548 1.78293   1
 -18   3  10 0.97639 2.15846   1
  18   3 -10 4.53339 2.61356   1
  17   3 -10 -0.7932 2.13106   1
 -17   3  10 -1.3371 1.87951   1
  16  -3 -10 2.27081 1.68486   1
 -16   3  10 4.29072 2.20327   1
  16   3 -10 3.24695 2.37329   1
  15  -3 -10 28.7646 2.95589   1
 -15  -3  10 27.2399 2.71788   1
 -15   3  10 24.0580 2.85411   1
  15   3 -10 28.5975 3.40646   1
 -14  -3  10 1.73195 1.30325   1
  14  -3 -10 -0.0464 1.53579   1
  14   3 -10 -0.3459 1.79609   1
 -14   3  10 -1.8293 1.50423   1
  13  -3 -10 2.18682 1.63749   1
 -13  -3  10 1.59871 1.31093   1
  13   3 -10 -0.2132 1.75762   1
 -13   3  10 -1.9160 1.39593   1
  12  -3 -10 -0.9733 1.27736   1
 -12  -3  10 -2.3405 0.96635   1
  12   3 -10 0.57612 1.66863   1
 -12   3  10 1.31315 1.51700   1
  11  -3 -10 12.6767 2.00003   1
 -11  -3  10 11.2870 1.65374   1
 -11   3  10 12.4561 1.98690   1
  11   3 -10 6.92041 1.81475   1
  10  -3 -10 9.24124 1.67846   1
 -10  -3  10 11.6742 1.54597   1
  10   3 -10 11.3785 1.81607   1
 -10   3  10 11.2530 1.79492   1
  -9  -3  10 1.98482 0.98476   1
   9  -3 -10 0.53827 1.14234   1
   9   3 -10 0.35652 1.21925   1
  -9   3  10 1.06714 1.14546   1
   8  -3 -10 19.5555 1.86238   1
  -8  -3  10 18.0143 1.59791   1
   8   3 -10 15.2508 1.84663   1
  -8   3  10 20.9161 2.05524   1
   7  -3 -10 2.79677 1.19602   1
  -7  -3  10 3.33797 0.88239   1
   7   3 -10 2.25008 1.17668   1
  -7   3  10 4.16194 1.15775   1
  -6  -3  10 63.1635 2.56863   1
   6  -3 -10 67.2119 3.08399   1
  -6   3  10 59.4794 3.06590   1
   6   3 -10 68.6119 3.06688   1
   5  -3 -10 95.7008 3.80739   1
  -5  -3  10 91.0746 3.21268   1
   5   3 -10 97.6167 3.69310   1
   5   3 -10 95.3739 3.42070   1
  -5   3  10 95.1677 3.88514   1
   4  -3 -10 18.6620 1.77824   1
  -4   3  10 21.3867 1.87693   1
   4   3 -10 17.1897 1.51450   1
   4   3 -10 18.7085 1.35729   1
   3  -3 -10 76.8083 3.35833   1
  -3  -3  10 87.5503 2.70141   1
   3   3 -10 86.2826 2.94210   1
   3   3 -10 82.8357 2.97927   1
   3   3 -10 80.8399 3.10557   1
  -3   3  10 86.0363 3.52235   1
   2  -3 -10 3.59174 0.99601   1
  -2  -3  10 3.67456 0.45267   1
  -2   3  10 2.33994 0.98302   1
   2   3 -10 4.00853 0.86676   1
   2   3 -10 2.92618 0.66905   1
   1  -3 -10 6.06239 1.21083   1
   1   3 -10 6.15870 0.72775   1
   1   3 -10 5.69057 0.85599   1
  -1   3  10 5.62321 1.17741   1
   0  -3 -10 27.2644 1.88142   1
   0   3 -10 26.0833 1.27275   1
   0   3  10 26.0033 1.84473   1
   0   3 -10 26.3732 1.37725   1
  -1  -3 -10 1.34201 1.00623   1
  -1   3 -10 0.60370 0.59346   1
   1   3  10 2.20389 1.03715   1
  -1   3 -10 1.10769 0.53513   1
  -2  -3 -10 29.8343 1.97552   1
  -2   3 -10 29.2457 1.40205   1
   2   3  10 28.9281 2.14310   1
  -2   3 -10 29.2809 1.43935   1
  -3  -3 -10 5.98465 1.10906   1
  -3   3 -10 6.86469 0.83233   1
  -3   3 -10 6.19398 0.79218   1
   3   3  10 6.98742 1.37914   1
  -4  -3 -10 16.3439 1.64383   1
  -4   3 -10 15.4649 1.17843   1
  -4   3 -10 18.1981 1.23612   1
   4   3  10 18.4855 1.87067   1
  -5  -3 -10 0.07440 0.99340   1
   5   3  10 0.44016 0.99358   1
  -5   3 -10 1.41174 0.72646   1
  -5   3 -10 0.74186 0.65681   1
  -6  -3 -10 122.237 4.68683   1
  -6   3 -10 128.916 4.30665   1
  -6   3 -10 122.112 4.23495   1
   6   3  10 126.350 4.85745   1
  -7  -3 -10 25.6650 2.15942   1
   7  -3  10 23.4113 1.27254   1
  -7  -3 -10 28.9668 2.32749   1
   7   3  10 29.4692 2.47365   1
  -7   3 -10 23.3805 1.80095   1
  -7   3 -10 27.0767 1.77744   1
   8  -3  10 7.02523 0.85698   1
  -8  -3 -10 7.83943 1.39139   1
  -8   3 -10 9.76200 1.30952   1
   8   3  10 8.50805 1.73602   1
  -8   3 -10 8.92880 1.29436   1
  -9  -3 -10 11.7063 1.75434   1
   9  -3  10 12.0546 1.31717   1
  -9   3 -10 11.6279 1.51156   1
   9   3  10 11.2925 1.87204   1
 -10  -3 -10 43.4476 2.98674   1
 -10   3 -10 51.9044 2.82650   1
  10   3  10 48.1718 3.29501   1
 -11  -3 -10 23.8080 2.44723   1
  11   3  10 18.9967 2.44428   1
 -11   3 -10 18.9272 2.03622   1
 -12  -3 -10 -0.6106 1.28461   1
  12   3  10 3.76068 1.76211   1
 -12   3 -10 3.30363 1.39551   1
 -13  -3 -10 5.45715 1.87442   1
  13   3  10 5.76924 1.90521   1
 -13   3 -10 5.18947 1.59965   1
 -14  -3 -10 3.69908 1.86737   1
  14   3  10 1.30911 1.73040   1
 -14   3 -10 -0.2177 1.43813   1
 -15  -3 -10 3.43377 1.94615   1
 -15   3 -10 4.00116 1.76639   1
  15   3  10 4.30722 2.07537   1
 -16  -3 -10 19.5725 2.89728   1
 -16   3 -10 25.1014 2.89763   1
 -17  -3 -10 4.35963 2.21785   1
 -17   3 -10 4.21229 2.20940   1
  17   4 -10 0.52029 2.11793   1
 -17   4  10 1.86332 1.99895   1
  16   4 -10 1.25398 2.41538   1
 -16   4  10 -2.1334 1.90551   1
  15   4 -10 3.49579 2.19453   1
 -15   4  10 -0.3278 1.88031   1
  14  -4 -10 1.45227 1.55001   1
  14   4 -10 -1.9812 1.74997   1
 -14   4  10 2.05070 1.81673   1
  13  -4 -10 1.95791 1.49701   1
 -13   4  10 2.36454 1.85690   1
  13   4 -10 0.90705 1.87686   1
  12  -4 -10 44.2965 3.10890   1
 -12   4  10 37.4927 3.39445   1
  12   4 -10 39.2712 3.59082   1
 -11  -4  10 -0.5480 1.01181   1
  11  -4 -10 2.88966 1.53481   1
 -11   4  10 1.90265 1.50208   1
  11   4 -10 0.19486 1.64242   1
 -10  -4  10 53.6553 2.80257   1
  10  -4 -10 50.2741 3.23937   1
 -10   4  10 53.1053 3.42303   1
  10   4 -10 56.1791 3.63319   1
  -9  -4  10 2.44692 1.06042   1
   9  -4 -10 -0.0826 1.23054   1
  -9   4  10 1.47997 1.33673   1
   9   4 -10 -0.0361 1.37781   1
  -8  -4  10 0.79972 0.86371   1
   8  -4 -10 -0.3981 1.21174   1
  -8   4  10 -0.1349 1.27682   1
   8   4 -10 -0.3285 1.27542   1
   7  -4 -10 9.41877 1.62263   1
  -7  -4  10 10.4043 1.19812   1
   7   4 -10 5.79885 1.46462   1
  -7   4  10 7.41625 1.46634   1
   6  -4 -10 1.92055 1.12891   1
  -6  -4  10 3.59071 0.87481   1
  -6   4  10 4.33117 1.32532   1
   6   4 -10 4.22500 1.31937   1
   5  -4 -10 22.5091 1.92254   1
   5   4 -10 26.0987 2.06159   1
  -5   4  10 20.5236 2.04628   1
  -4  -4  10 36.9338 1.76246   1
   4  -4 -10 44.6107 2.56203   1
   4   4 -10 49.6904 2.25737   1
   4   4 -10 54.5280 2.58203   1
  -4   4  10 48.2642 2.65533   1
   3  -4 -10 75.6817 3.35880   1
  -3  -4  10 71.8456 2.54116   1
  -3   4  10 74.8063 3.51090   1
   3   4 -10 80.1109 3.17501   1
   3   4 -10 71.4645 2.90617   1
   2  -4 -10 29.6850 2.24452   1
  -2  -4  10 27.3160 1.20732   1
   2   4 -10 26.6078 1.59269   1
   2   4 -10 26.5883 1.79895   1
  -2   4  10 25.0790 2.10092   1
   1  -4 -10 59.2542 2.90667   1
  -1   4  10 56.1062 3.01800   1
   1   4 -10 58.8169 2.56476   1
   1   4 -10 61.0981 2.44948   1
   0  -4 -10 21.3316 1.95244   1
   0   4  10 20.5636 1.90431   1
   0   4 -10 20.0043 1.39776   1
   0   4 -10 20.1373 1.52956   1
  -1  -4 -10 -0.2222 0.96854   1
  -1   4 -10 0.73053 0.76446   1
   1   4  10 0.17764 1.09715   1
  -1   4 -10 -0.1616 0.59966   1
  -2  -4 -10 25.9545 2.09553   1
  -2   4 -10 23.3362 1.57169   1
  -2   4 -10 22.8135 1.47028   1
   2   4  10 22.2162 2.17615   1
  -3  -4 -10 0.69534 0.93648   1
  -3   4 -10 0.55336 0.76182   1
  -3   4 -10 2.75113 0.74951   1
   3   4  10 2.92521 1.24934   1
  -4  -4 -10 12.5813 1.62174   1
   4   4  10 12.5738 1.76240   1
  -4   4 -10 11.5862 1.21163   1
  -4   4 -10 11.0432 1.23756   1
  -5  -4 -10 1.23319 1.16809   1
  -5   4 -10 -0.6221 0.77931   1
  -5   4 -10 0.07704 0.72078   1
   5   4  10 -2.7032 1.11665   1
  -6  -4 -10 0.63330 1.05909   1
  -6   4 -10 1.46927 0.83323   1
   6   4  10 1.29042 1.34987   1
  -6   4 -10 2.57657 0.91156   1
  -7  -4 -10 16.4357 2.01991   1
  -7  -4 -10 19.7524 2.03805   1
  -7   4 -10 20.4497 1.79446   1
   7   4  10 18.9327 2.33789   1
  -8  -4 -10 1.87472 1.24151   1
  -8  -4 -10 -0.4418 1.27575   1
  -8   4 -10 4.66181 1.17714   1
   8   4  10 -0.0471 1.41569   1
  -9  -4 -10 17.2262 2.20266   1
  -9   4 -10 13.7614 1.72912   1
   9   4  10 14.9096 2.31485   1
 -10  -4 -10 -0.8831 1.47787   1
  10   4  10 -1.7160 1.62670   1
 -10   4 -10 0.32443 1.20292   1
 -11  -4 -10 38.3456 3.06915   1
  11   4  10 30.3372 3.09435   1
 -11   4 -10 32.3876 2.70222   1
 -12  -4 -10 31.8822 3.02725   1
 -12   4 -10 28.5510 2.68997   1
  12   4  10 33.7981 3.33550   1
 -13  -4 -10 20.1103 2.63317   1
  13   4  10 28.8973 3.12094   1
 -13   4 -10 17.6985 2.27763   1
 -14  -4 -10 10.5199 2.33250   1
 -14   4 -10 12.7500 2.19280   1
  14   4  10 13.2713 2.69800   1
 -15  -4 -10 3.29894 2.13092   1
  15   4  10 2.46132 2.00936   1
 -15   4 -10 2.19041 1.90121   1
 -16  -4 -10 2.55171 2.13102   1
 -16   4 -10 3.59234 2.05610   1
 -16   5  10 7.68957 2.59472   1
  16   5 -10 7.77691 2.86520   1
 -15   5  10 7.69671 2.40619   1
  15   5 -10 12.5382 3.05979   1
 -14   5  10 3.52697 2.15294   1
  14   5 -10 1.42823 2.26592   1
  13   5 -10 2.93406 1.98765   1
 -13   5  10 2.52612 2.04061   1
  12  -5 -10 0.57217 1.29292   1
  12   5 -10 0.64151 1.92380   1
 -12   5  10 0.19222 1.78014   1
  11  -5 -10 -0.7594 1.22268   1
  11   5 -10 4.11641 2.01020   1
 -11   5  10 2.16721 1.72425   1
  10  -5 -10 8.32988 1.74253   1
  10   5 -10 8.31923 2.04189   1
 -10   5  10 9.93636 2.15072   1
   9  -5 -10 0.62590 1.24568   1
   9   5 -10 -0.5882 1.52415   1
  -9   5  10 2.83806 1.65996   1
   8  -5 -10 25.7848 2.40669   1
   8   5 -10 23.0783 2.46027   1
  -8   5  10 28.6292 2.64804   1
   7  -5 -10 8.79243 1.66607   1
  -7   5  10 5.21673 1.57823   1
   7   5 -10 6.10185 1.71636   1
   6  -5 -10 22.6038 2.23606   1
  -6   5  10 20.7918 2.43142   1
   6   5 -10 24.9967 2.40458   1
   5  -5 -10 57.5527 3.17769   1
  -5   5  10 60.6400 3.44040   1
   5   5 -10 52.7543 3.11833   1
   4  -5 -10 11.6335 1.77736   1
  -4  -5  10 9.39323 1.24541   1
  -4   5  10 13.3347 1.94045   1
   4   5 -10 8.92688 1.62080   1
   3  -5 -10 6.58324 1.50020   1
  -3  -5  10 6.65158 0.85478   1
   3   5 -10 6.69974 1.39166   1
  -3   5  10 7.32263 1.50963   1
   2  -5 -10 0.16425 1.14251   1
  -2  -5  10 0.13959 0.50997   1
  -2   5  10 -0.6103 1.07447   1
   2   5 -10 -0.2101 0.74140   1
   2   5 -10 0.89573 1.09588   1
   1  -5 -10 10.9015 1.68560   1
   1   5 -10 9.28361 1.24307   1
  -1   5  10 9.42659 1.70930   1
   1   5 -10 9.34227 1.47304   1
   0  -5 -10 25.4103 2.22108   1
   0   5 -10 28.3077 1.98912   1
   0   5  10 24.2739 2.49384   1
   0   5 -10 23.3184 1.72184   1
  -1  -5 -10 71.1350 3.44586   1
   1   5  10 73.0147 3.73968   1
  -1   5 -10 71.5217 3.14507   1
  -1   5 -10 66.8503 2.99023   1
  -2  -5 -10 21.6143 2.18737   1
   2   5  10 15.0735 2.01109   1
  -2   5 -10 21.3102 1.74873   1
  -2   5 -10 19.0526 1.74970   1
  -3  -5 -10 3.21112 1.39937   1
  -3   5 -10 5.43548 1.43784   1
   3   5  10 5.71530 1.72228   1
  -3   5 -10 3.83593 1.17905   1
  -4  -5 -10 0.51573 1.22496   1
  -4   5 -10 2.12886 1.10598   1
   4   5  10 3.56598 1.48689   1
  -5  -5 -10 2.16639 1.42235   1
  -5   5 -10 2.19150 1.09010   1
   5   5  10 2.51940 1.57774   1
  -6  -5 -10 30.4290 2.72857   1
   6   5  10 23.8541 2.59067   1
  -6   5 -10 21.7980 2.04405   1
  -7  -5 -10 15.0609 2.13930   1
  -7  -5 -10 11.8025 2.02148   1
   7   5  10 16.7851 2.44010   1
  -7   5 -10 14.8326 1.80378   1
  -8  -5 -10 1.89536 1.44610   1
  -8  -5 -10 0.30736 1.35329   1
   8   5  10 3.13446 1.68578   1
  -8   5 -10 4.69823 1.44444   1
  -9  -5 -10 43.6071 3.18936   1
   9   5  10 41.7789 3.62856   1
  -9   5 -10 42.7597 2.92796   1
 -10  -5 -10 11.0164 2.14034   1
 -10   5 -10 10.3310 1.88675   1
  10   5  10 8.14614 2.31107   1
 -11  -5 -10 53.6045 3.49266   1
 -11   5 -10 59.0164 3.61331   1
  11   5  10 56.1120 4.22228   1
 -12  -5 -10 5.65010 1.99832   1
 -12   5 -10 1.17567 1.71198   1
  12   5  10 4.82151 2.20018   1
 -13  -5 -10 -4.3122 1.55738   1
  13   5  10 0.76887 2.03066   1
 -13   5 -10 -0.4505 1.69175   1
 -14  -5 -10 3.33454 1.92434   1
 -14   5 -10 3.40944 1.92336   1
  14   5  10 3.81444 2.37928   1
 -15  -5 -10 -2.4577 1.72268   1
  15   5  10 -1.2622 1.96626   1
 -15   5 -10 0.03714 1.95554   1
 -14   6  10 14.0131 2.79608   1
  14   6 -10 7.73090 2.81083   1
  13   6 -10 5.69429 2.48356   1
 -13   6  10 2.40734 1.92277   1
 -12   6  10 6.38493 2.38541   1
  12   6 -10 5.30085 2.39726   1
 -11   6  10 -2.1673 1.73826   1
  11   6 -10 0.79140 1.99364   1
 -10   6  10 1.90139 2.02280   1
  10   6 -10 0.97033 1.80012   1
   9   6 -10 26.7529 3.03433   1
  -9   6  10 32.3508 3.25701   1
   8  -6 -10 1.05407 1.24897   1
  -8   6  10 3.15635 1.89097   1
   8   6 -10 2.84329 1.80141   1
   7  -6 -10 1.96991 1.37553   1
   7   6 -10 1.33440 1.63325   1
  -7   6  10 2.28424 1.55076   1
   6  -6 -10 34.2041 2.85405   1
  -6   6  10 29.0831 2.93827   1
   6   6 -10 26.4135 2.87921   1
   5  -6 -10 40.9999 2.91681   1
  -5   6  10 45.1487 3.36386   1
   5   6 -10 41.9610 3.15951   1
   4  -6 -10 2.45137 1.33486   1
  -4   6  10 0.58400 1.55202   1
   4   6 -10 1.95266 1.52976   1
   3  -6 -10 37.0333 2.94875   1
   3   6 -10 34.2388 2.78799   1
  -3   6  10 30.7329 2.97322   1
   2  -6 -10 22.4637 2.32276   1
   2   6 -10 20.7374 2.23987   1
  -2   6  10 18.0453 2.33340   1
   1  -6 -10 10.5793 1.81177   1
   1   6 -10 10.8786 1.84816   1
  -1   6  10 13.5145 2.11286   1
   0  -6 -10 5.85329 1.62045   1
   0   6  10 1.93405 1.74668   1
   0   6 -10 4.64004 1.45480   1
  -1  -6 -10 -0.9238 1.23904   1
   1   6  10 1.42543 1.69827   1
  -1   6 -10 -0.8010 1.14110   1
  -2  -6 -10 9.29199 1.72600   1
   2   6  10 11.9418 2.21351   1
  -2   6 -10 10.5107 1.75884   1
  -3  -6 -10 2.31908 1.45571   1
  -3   6 -10 4.81879 1.39862   1
   3   6  10 3.10919 1.82751   1
  -4  -6 -10 -0.2484 1.39771   1
   4   6  10 0.22134 1.67934   1
  -4   6 -10 0.90417 1.17407   1
  -5  -6 -10 1.16973 1.64552   1
   5   6  10 2.03890 1.87677   1
  -5   6 -10 0.92869 1.32705   1
  -6  -6 -10 8.18813 1.83132   1
  -6  -6 -10 2.59075 1.64925   1
  -6   6 -10 6.12496 1.54609   1
   6   6  10 2.48985 1.98402   1
  -7  -6 -10 13.4942 2.06782   1
  -7  -6 -10 13.0465 2.17162   1
   7   6  10 17.6219 2.76261   1
  -7   6 -10 15.2275 2.09900   1
  -8  -6 -10 12.9901 2.16647   1
   8   6  10 12.3455 2.47558   1
  -8   6 -10 11.8079 2.06041   1
  -9  -6 -10 -1.5811 1.35824   1
  -9   6 -10 2.05935 1.53190   1
   9   6  10 2.87577 2.12172   1
 -10  -6 -10 54.6601 3.74239   1
 -10   6 -10 54.3000 3.62722   1
  10   6  10 43.4417 3.97626   1
 -11  -6 -10 87.4405 4.77785   1
 -11   6 -10 92.6860 4.88861   1
 -12  -6 -10 3.53350 1.87043   1
  12   6  10 -2.3751 1.90489   1
 -12   6 -10 4.31904 1.92259   1
 -13  -6 -10 -1.8402 1.60254   1
 -13   6 -10 3.15444 1.95811   1
  13   6  10 1.89567 2.41494   1
  11   7 -10 21.8548 3.38807   1
 -11   7  10 22.9800 3.43690   1
  10   7 -10 -0.8450 1.97859   1
 -10   7  10 0.66729 2.08344   1
  -9   7  10 5.91813 2.26245   1
   9   7 -10 8.35180 2.42666   1
   8   7 -10 0.29636 2.04768   1
  -8   7  10 0.15227 1.83981   1
   7   7 -10 3.40122 2.06544   1
  -7   7  10 0.20971 1.92222   1
  -6   7  10 1.10728 1.72415   1
  -5   7  10 7.78807 2.24791   1
   5   7 -10 11.7227 2.30448   1
   4   7 -10 6.08598 2.02854   1
  -4   7  10 4.72604 2.12196   1
  -3   7  10 2.36111 1.87429   1
   3   7 -10 -1.1718 1.58210   1
   2  -7 -10 -0.4354 1.19252   1
   2   7 -10 -5.2284 1.29394   1
  -2   7  10 -1.7262 1.74222   1
   1  -7 -10 9.59324 1.84383   1
  -1   7  10 7.71064 2.30574   1
   1   7 -10 4.31331 1.68624   1
   0  -7 -10 5.11417 1.54605   1
   0   7  10 0.73385 1.92878   1
   0   7 -10 1.37290 1.57730   1
  -1  -7 -10 0.12814 1.32115   1
  -1   7 -10 -1.2911 1.43288   1
   1   7  10 4.46138 2.05866   1
  -2  -7 -10 1.14822 1.40695   1
  -2   7 -10 0.24245 1.46801   1
   2   7  10 -0.3880 1.84816   1
  -3  -7 -10 5.02762 1.64191   1
   3   7  10 1.29374 1.96643   1
  -3   7 -10 7.24089 1.85493   1
  -4  -7 -10 3.06438 1.53085   1
  -4   7 -10 -0.3414 1.39389   1
   4   7  10 0.17481 1.86209   1
  -5  -7 -10 0.91108 1.56511   1
   5   7  10 1.07527 2.02728   1
  -5   7 -10 -0.5338 1.53696   1
  -6  -7 -10 5.76490 1.88133   1
  -6  -7 -10 4.24420 1.76045   1
  -6   7 -10 6.42643 1.89816   1
   6   7  10 5.00871 2.26451   1
  -7  -7 -10 22.4060 2.89492   1
  -7  -7 -10 13.5261 2.33472   1
  -7   7 -10 18.9582 2.54396   1
   7   7  10 21.8521 3.11567   1
   8   7  10 4.07218 2.46419   1
  -8   7 -10 0.26614 1.73152   1
   9   7  10 28.2316 3.67539   1
  -9   7 -10 25.8637 3.06632   1
 -10   7 -10 1.86105 1.87786   1
  10   7  10 3.60571 2.52377   1
  -7   8  10 -1.4032 2.06658   1
   7   8 -10 1.58878 2.19521   1
   6   8 -10 -5.0770 2.07594   1
  -6   8  10 4.46203 2.44049   1
   5   8 -10 2.00708 2.17265   1
  -5   8  10 -3.0404 1.90300   1
   4   8 -10 -1.6131 1.90575   1
  -4   8  10 1.06936 1.98576   1
   3   8 -10 1.23954 2.06191   1
  -3   8  10 -1.1366 1.99317   1
  -2   8  10 0.24678 2.19356   1
   2   8 -10 7.57926 2.16662   1
   1   8 -10 2.38226 1.91508   1
  -1   8  10 4.88319 2.32494   1
   0   8  10 7.25896 2.64670   1
   0   8 -10 3.70610 2.09195   1
  -1   8 -10 7.93203 2.15946   1
   1   8  10 0.90423 2.12106   1
   2   8  10 7.62067 2.48815   1
  -2   8 -10 9.93103 2.23052   1
   3   8  10 -1.8197 1.79624   1
  -3   8 -10 0.93289 1.82446   1
  -4   8 -10 -5.5325 1.39004   1
   4   8  10 -2.1010 2.08564   1
  -5   8 -10 11.6013 2.36313   1
   5   8  10 8.53389 2.75637   1
  -6   8 -10 0.11754 1.85737   1
   6   8  10 3.99244 2.48754   1
  19   0 -11 14.2374 2.89596   1
 -19   0  11 14.2292 2.61528   1
  18   0 -11 0.68035 2.00881   1
 -18   0  11 -2.9944 1.51347   1
  17   0 -11 -2.0783 1.80807   1
 -17   0  11 -2.3230 1.59408   1
  16   0 -11 3.88759 1.98610   1
 -16   0  11 -1.5062 1.49127   1
  15   0 -11 -0.4377 1.73173   1
 -15   0  11 2.07206 1.63641   1
  14   0 -11 -1.6288 1.53275   1
 -14   0  11 1.31616 1.47132   1
 -13   0  11 -1.6166 1.20490   1
  13   0 -11 0.93990 1.42401   1
  12   0 -11 -1.0712 1.29033   1
 -12   0  11 0.68108 1.25299   1
 -11   0  11 1.98779 1.17359   1
  11   0 -11 0.62426 1.28065   1
  10   0 -11 -2.2847 1.05019   1
 -10   0  11 0.33057 0.88191   1
   9   0 -11 23.9350 2.07615   1
  -9   0  11 29.1794 1.87166   1
  -8   0  11 0.64537 0.84992   1
   8   0 -11 0.92784 1.05874   1
  -7   0  11 40.6931 2.13667   1
   7   0 -11 40.2648 2.19203   1
  -6   0  11 0.78777 0.81044   1
   6   0 -11 -0.8884 0.86184   1
   5   0 -11 34.1140 1.87763   1
   5   0 -11 33.1198 1.93245   1
  -5   0  11 35.6058 1.77581   1
  -4   0  11 -0.4857 0.66139   1
   4   0 -11 0.01517 0.63854   1
   4   0 -11 -0.0534 0.70126   1
   3   0 -11 46.1360 1.86425   1
  -3   0  11 42.5541 1.78624   1
   3   0 -11 45.2404 1.86346   1
  -2   0  11 0.03378 0.04885   1
   2   0 -11 0.10576 0.55235   1
   2   0 -11 0.15241 0.54612   1
  -1   0  11 38.8723 1.37594   1
   1   0 -11 38.6278 1.53066   1
   1   0 -11 36.1331 1.46099   1
   0   0 -11 1.02591 0.46703   1
   0   0 -11 0.73222 0.48640   1
   0   0  11 0.82466 0.35404   1
  -1   0 -11 309.273 8.60546   1
   1   0  11 308.901 8.46580   1
  -1   0 -11 311.537 8.63973   1
  -2   0 -11 0.05386 0.52890   1
  -2   0 -11 -0.2915 0.48733   1
   2   0  11 -0.2525 0.39744   1
  -3   0 -11 410.155 11.4651   1
  -3   0 -11 407.454 11.3918   1
   4   0  11 0.14184 0.10123   1
  -4   0 -11 -0.2097 0.65857   1
  -4   0 -11 0.48233 0.61431   1
  -5   0 -11 55.2215 2.25487   1
  -5   0 -11 55.8800 2.39549   1
   5   0  11 56.0722 2.22882   1
  -5   0 -11 53.1219 2.28822   1
  -6   0 -11 -0.9995 0.71404   1
   6   0  11 -0.7164 0.69184   1
  -6   0 -11 -0.1246 0.72460   1
  -7   0 -11 44.4586 2.13333   1
   7   0  11 43.4403 2.16404   1
  -8   0 -11 -0.0714 0.78396   1
   8   0  11 -0.1147 0.79422   1
   9   0  11 3.24559 1.05863   1
  -9   0 -11 2.22496 1.03976   1
  10   0  11 0.29537 0.99592   1
 -10   0 -11 -0.6187 0.98885   1
  11   0  11 80.5357 3.61607   1
 -11   0 -11 78.7935 3.62009   1
  12   0  11 0.97067 1.20168   1
 -12   0 -11 0.39891 1.18265   1
  13   0  11 57.9363 3.25025   1
 -13   0 -11 54.0521 3.30720   1
 -14   0 -11 -0.0254 1.39916   1
 -15   0 -11 2.41985 1.70391   1
 -16   0 -11 0.85363 1.70043   1
 -17   0 -11 2.03615 1.89901   1
 -18   0 -11 -2.5126 1.66225   1
  19  -1 -11 9.28652 2.40778   1
 -19  -1  11 5.66628 2.21937   1
 -19   1  11 4.05364 2.28757   1
  19   1 -11 2.57707 2.46927   1
  18  -1 -11 -3.2133 1.70202   1
 -18  -1  11 -0.0358 1.63670   1
 -18   1  11 -1.7967 1.72065   1
  18   1 -11 -0.4961 1.99104   1
  17  -1 -11 3.07629 2.13508   1
 -17  -1  11 1.05205 1.57010   1
 -17   1  11 1.10245 1.77127   1
  17   1 -11 0.10621 1.89900   1
  16  -1 -11 2.74679 1.97606   1
 -16  -1  11 5.16645 1.71727   1
 -16   1  11 2.36416 1.81699   1
  16   1 -11 1.93338 2.08347   1
  15  -1 -11 0.83457 1.51598   1
 -15  -1  11 4.21862 1.73815   1
 -15   1  11 1.95230 1.52706   1
  15   1 -11 0.86350 1.85812   1
  14  -1 -11 -1.6125 1.33472   1
 -14  -1  11 -0.2502 1.31359   1
  14   1 -11 2.66349 1.86493   1
 -14   1  11 -1.7597 1.18337   1
  13  -1 -11 7.51697 1.84064   1
 -13  -1  11 8.70652 1.75763   1
  13   1 -11 4.14705 1.80535   1
 -13   1  11 6.06210 1.71116   1
  12  -1 -11 5.28776 1.66321   1
 -12  -1  11 6.47297 1.44532   1
  12   1 -11 4.61429 1.72472   1
 -12   1  11 6.59634 1.59515   1
  11  -1 -11 30.9232 2.70605   1
 -11  -1  11 37.0091 2.42109   1
  11   1 -11 38.3852 2.92739   1
 -11   1  11 28.4494 2.45386   1
  10  -1 -11 4.68145 1.36386   1
 -10  -1  11 3.52971 1.13325   1
  10   1 -11 4.71300 1.47572   1
 -10   1  11 6.15055 1.34803   1
   9  -1 -11 38.3939 2.43749   1
  -9  -1  11 35.0506 2.10682   1
   9   1 -11 33.3211 2.43192   1
  -9   1  11 36.8904 2.30652   1
  -8  -1  11 128.548 4.46179   1
   8  -1 -11 127.057 4.65944   1
  -8   1  11 125.016 4.61597   1
   8   1 -11 129.335 4.77442   1
   7  -1 -11 384.926 11.5717   1
  -7  -1  11 409.127 11.3476   1
   7   1 -11 395.378 11.6035   1
  -7   1  11 370.274 11.4755   1
  -6  -1  11 99.1605 3.46703   1
   6  -1 -11 98.3395 3.70813   1
   6   1 -11 98.9362 3.68930   1
  -6   1  11 98.4956 3.68814   1
  -5  -1  11 50.9478 2.08360   1
   5  -1 -11 49.2929 2.34525   1
   5   1 -11 51.9700 2.34063   1
   5   1 -11 52.3600 2.08605   1
  -5   1  11 47.0018 2.23369   1
   4  -1 -11 161.726 5.28038   1
   4   1 -11 168.890 5.02872   1
   4   1 -11 174.359 5.18827   1
  -4   1  11 160.846 5.27027   1
  -3  -1  11 107.870 3.35097   1
   3  -1 -11 115.286 4.03336   1
   3  -1 -11 111.197 3.77350   1
  -3   1  11 112.617 3.79000   1
   3   1 -11 116.585 3.57381   1
   3   1 -11 112.738 3.47099   1
   2  -1 -11 73.8087 2.78147   1
   2  -1 -11 74.6433 2.71129   1
  -2   1  11 74.1353 2.72178   1
   2   1 -11 74.3699 2.32591   1
   2   1 -11 74.4994 2.38456   1
   1  -1 -11 189.296 5.70529   1
   1  -1 -11 195.134 5.78426   1
   1   1 -11 184.748 5.18172   1
  -1   1  11 191.512 5.72123   1
   0  -1 -11 0.88038 0.72273   1
   0  -1 -11 -0.5770 0.63267   1
   0   1  11 1.06316 0.69476   1
  -1  -1 -11 1.32637 0.71032   1
  -1  -1 -11 2.07329 0.77795   1
   1   1  11 1.10316 0.69280   1
  -2  -1 -11 59.9699 2.37161   1
  -2  -1 -11 63.6758 2.47444   1
  -2   1 -11 60.5348 1.82278   1
   2   1  11 65.6259 2.43661   1
  -2   1 -11 63.9815 1.83360   1
  -3  -1 -11 25.3657 1.59980   1
  -3  -1 -11 25.7686 1.56593   1
  -3   1 -11 27.3129 1.12916   1
  -3   1 -11 27.7349 1.18197   1
   3   1  11 24.4198 1.52312   1
  -4  -1 -11 32.6581 1.75373   1
   4  -1  11 31.6135 1.02145   1
  -4  -1 -11 30.0966 1.88779   1
  -4   1 -11 30.9038 1.48383   1
  -4   1 -11 30.4711 1.36864   1
   4   1  11 33.7281 1.79261   1
   5  -1  11 168.548 4.83460   1
  -5  -1 -11 166.352 5.31382   1
  -5   1 -11 167.809 5.01068   1
  -5   1 -11 153.430 5.10509   1
   5   1  11 170.866 5.39663   1
  -6  -1 -11 -0.1969 0.82389   1
   6  -1  11 0.36815 0.54840   1
  -6  -1 -11 0.23351 0.86096   1
   6   1  11 1.25105 0.89080   1
  -6   1 -11 0.45340 0.67450   1
  -6   1 -11 0.46828 0.71530   1
   7  -1  11 0.00236 0.08668   1
  -7  -1 -11 0.40731 0.83764   1
  -7   1 -11 0.49584 0.75441   1
  -7   1 -11 0.59408 0.74263   1
   7   1  11 -0.1786 0.87250   1
  -8  -1 -11 69.0780 2.96568   1
   8  -1  11 66.7974 2.65358   1
   8   1  11 65.2023 3.06393   1
  -8   1 -11 62.4380 2.73190   1
   9  -1  11 23.6873 1.63431   1
  -9  -1 -11 22.7746 1.87233   1
   9   1  11 22.1348 1.96503   1
  -9   1 -11 24.0636 1.78940   1
  10  -1  11 11.8334 1.39521   1
 -10  -1 -11 14.6605 1.66056   1
  10   1  11 13.5223 1.73161   1
 -10   1 -11 10.1022 1.44967   1
 -11  -1 -11 27.1688 2.29577   1
  11  -1  11 28.5882 2.14256   1
 -11   1 -11 24.8512 2.15562   1
  11   1  11 24.4785 2.28587   1
  12  -1  11 17.0546 1.95647   1
 -12  -1 -11 14.7749 2.07815   1
 -12   1 -11 15.6456 1.89994   1
  12   1  11 17.3894 2.10149   1
 -13  -1 -11 11.6246 2.02192   1
 -13   1 -11 11.1727 1.85227   1
  13   1  11 12.2767 1.93620   1
 -14  -1 -11 5.93525 1.80822   1
  14   1  11 7.16812 1.70613   1
 -14   1 -11 9.04616 1.89916   1
 -15  -1 -11 3.10555 1.75677   1
 -15   1 -11 1.43666 1.63666   1
 -16  -1 -11 6.55955 2.01271   1
 -16   1 -11 5.91543 1.93149   1
 -17  -1 -11 3.36561 2.08467   1
 -17   1 -11 1.73571 1.86525   1
 -18  -1 -11 0.33393 1.89682   1
 -18   1 -11 2.06142 1.93985   1
  19   2 -11 5.94966 2.61660   1
 -19   2  11 6.57192 2.55122   1
  18  -2 -11 8.52653 2.34233   1
 -18   2  11 6.60423 2.20479   1
  18   2 -11 7.29718 2.55220   1
 -17  -2  11 0.15045 1.63967   1
  17  -2 -11 1.91758 1.71946   1
  17   2 -11 -1.8164 1.96532   1
 -17   2  11 -0.3273 1.77986   1
 -16  -2  11 2.02116 1.51697   1
  16  -2 -11 3.36449 1.77570   1
  16   2 -11 5.39125 2.09150   1
 -16   2  11 2.04536 1.88025   1
  15  -2 -11 0.91924 1.66553   1
 -15  -2  11 -1.1381 1.36502   1
  15   2 -11 3.33280 2.03613   1
 -15   2  11 -0.0481 1.58746   1
 -14  -2  11 12.8336 1.93579   1
  14  -2 -11 15.5908 2.41602   1
 -14   2  11 16.5108 2.37820   1
  14   2 -11 11.7559 2.38861   1
  13  -2 -11 3.29843 1.63688   1
 -13  -2  11 2.02810 1.34801   1
 -13   2  11 1.69088 1.57575   1
  13   2 -11 0.12480 1.63203   1
 -12  -2  11 5.65223 1.42699   1
  12  -2 -11 3.77540 1.47485   1
 -12   2  11 6.30655 1.68503   1
  12   2 -11 2.47999 1.68084   1
  11  -2 -11 24.6091 2.35582   1
 -11  -2  11 24.4683 2.07497   1
 -11   2  11 30.9203 2.53006   1
  11   2 -11 28.9316 2.74127   1
 -10  -2  11 35.7136 2.24823   1
  10  -2 -11 38.1255 2.58825   1
  10   2 -11 30.3327 2.61113   1
 -10   2  11 37.7335 2.78486   1
   9  -2 -11 15.8260 1.73294   1
  -9  -2  11 17.7877 1.61417   1
  -9   2  11 16.0549 1.74141   1
   9   2 -11 15.4364 1.88938   1
  -8  -2  11 7.91412 1.17753   1
   8  -2 -11 7.62065 1.29911   1
   8   2 -11 6.99639 1.33626   1
  -8   2  11 7.34221 1.40264   1
   7  -2 -11 21.3957 1.83365   1
  -7  -2  11 21.8925 1.49789   1
   7   2 -11 21.9054 1.86124   1
  -7   2  11 17.3994 1.67843   1
  -6  -2  11 16.2775 1.28255   1
   6  -2 -11 13.5940 1.46592   1
   6   2 -11 12.9228 1.45959   1
  -6   2  11 12.3856 1.41613   1
   6   2 -11 15.0125 1.27892   1
  -5  -2  11 0.64443 0.62955   1
   5  -2 -11 0.91072 0.95332   1
   5   2 -11 1.03768 0.64151   1
  -5   2  11 0.77629 1.02297   1
   5   2 -11 1.32172 0.86343   1
   4  -2 -11 10.8460 1.33385   1
  -4  -2  11 8.84589 0.77775   1
  -4   2  11 12.3840 1.34453   1
   4   2 -11 13.1702 1.18039   1
   4   2 -11 13.0319 1.01037   1
   3  -2 -11 8.26000 1.15940   1
  -3  -2  11 9.42745 0.63514   1
  -3   2  11 10.1792 1.29273   1
   3   2 -11 7.14960 0.89108   1
   3   2 -11 8.73224 0.79191   1
   2  -2 -11 4.51861 1.00819   1
  -2   2  11 4.44014 1.05983   1
   2   2 -11 3.58715 0.52612   1
   2   2 -11 4.00211 0.64726   1
   1  -2 -11 35.7661 1.79829   1
   1   2 -11 30.5951 1.13547   1
  -1   2  11 30.3775 1.88057   1
   1   2 -11 35.2738 1.24087   1
   0  -2 -11 21.9024 1.49282   1
   0   2  11 23.3041 1.68329   1
  -1  -2 -11 14.7151 1.38866   1
   1   2  11 11.4115 1.30401   1
  -2  -2 -11 200.874 6.30300   1
   2   2  11 198.420 6.35129   1
  -2   2 -11 198.999 5.54597   1
  -2   2 -11 204.982 5.58029   1
  -3  -2 -11 58.8156 2.63266   1
   3   2  11 58.9886 2.69480   1
  -3   2 -11 63.7242 1.99474   1
  -3   2 -11 59.1246 2.02278   1
  -4  -2 -11 241.321 7.44827   1
  -4   2 -11 240.233 6.90031   1
  -4   2 -11 237.908 6.95184   1
   4   2  11 245.971 7.54746   1
  -5  -2 -11 225.196 7.07915   1
  -5   2 -11 225.515 6.60735   1
  -5   2 -11 219.332 6.66757   1
   5   2  11 230.158 7.21798   1
   6  -2  11 7.37662 0.67076   1
  -6  -2 -11 8.90524 1.29392   1
  -6   2 -11 8.86266 1.03578   1
   6   2  11 10.9769 1.45383   1
  -6   2 -11 9.67477 1.08157   1
   7  -2  11 30.0626 1.43888   1
  -7  -2 -11 29.7361 2.10628   1
  -7  -2 -11 28.7928 2.15634   1
   7   2  11 29.3282 2.16566   1
  -7   2 -11 31.4407 1.85556   1
  -7   2 -11 28.5151 1.72682   1
   8  -2  11 25.4670 1.42728   1
  -8  -2 -11 22.4702 2.02138   1
   8   2  11 19.6549 2.05835   1
  -8   2 -11 23.1864 1.69437   1
  -8   2 -11 22.6077 1.73094   1
   9  -2  11 0.09574 0.20830   1
  -9  -2 -11 1.70232 1.17549   1
   9   2  11 -0.9529 1.07694   1
  -9   2 -11 0.46990 0.92293   1
 -10  -2 -11 56.4123 3.10517   1
 -10   2 -11 55.5476 2.86345   1
  10   2  11 55.1489 3.23972   1
 -11  -2 -11 11.7233 1.85150   1
 -11   2 -11 15.8716 1.83803   1
  11   2  11 12.8312 1.94494   1
 -12  -2 -11 -0.1535 1.42701   1
 -12   2 -11 -0.3893 1.14229   1
  12   2  11 -0.2612 1.43098   1
 -13  -2 -11 0.19094 1.31360   1
 -13   2 -11 -0.1224 1.22858   1
  13   2  11 -0.6540 1.43032   1
 -14  -2 -11 2.42251 1.48596   1
 -14   2 -11 0.29920 1.46417   1
  14   2  11 3.31339 1.69570   1
 -15  -2 -11 0.57114 1.68727   1
 -15   2 -11 -1.5001 1.40316   1
 -16  -2 -11 3.46748 2.09368   1
 -16   2 -11 3.60148 1.92970   1
 -17  -2 -11 -0.0930 1.84575   1
 -17   2 -11 -0.2178 1.80565   1
 -18  -2 -11 0.14787 1.88499   1
 -18   2 -11 -1.7694 1.91778   1
  18   3 -11 -0.7931 2.30760   1
 -18   3  11 2.92662 1.99279   1
  17  -3 -11 2.86233 1.86759   1
  17   3 -11 3.82649 2.39033   1
 -17   3  11 -0.1904 1.67915   1
  16  -3 -11 6.02650 1.94185   1
 -16   3  11 5.22934 2.21778   1
  16   3 -11 4.75842 2.41495   1
  15  -3 -11 3.13848 1.77726   1
  15   3 -11 0.01359 1.86070   1
 -15   3  11 -1.5848 1.41232   1
  14  -3 -11 0.17249 1.52329   1
 -14  -3  11 1.86195 1.26576   1
  14   3 -11 0.77137 1.90398   1
 -14   3  11 1.31893 1.49554   1
 -13  -3  11 7.23536 1.59153   1
  13  -3 -11 6.71431 1.95315   1
 -13   3  11 6.20629 1.94219   1
  13   3 -11 6.28424 2.09654   1
  12  -3 -11 8.78848 1.74717   1
 -12  -3  11 8.85473 1.56948   1
  12   3 -11 9.85539 2.13561   1
 -12   3  11 9.06826 1.97712   1
 -11  -3  11 30.3417 2.22801   1
  11  -3 -11 25.7976 2.50040   1
  11   3 -11 28.5424 2.71534   1
 -11   3  11 28.1067 2.67148   1
 -10  -3  11 18.0081 1.73407   1
  10  -3 -11 19.0879 2.16210   1
  10   3 -11 20.2077 2.31327   1
 -10   3  11 12.5407 1.91457   1
  -9  -3  11 36.6013 2.16641   1
   9  -3 -11 36.7927 2.57648   1
  -9   3  11 34.2186 2.57743   1
   9   3 -11 29.8045 2.52796   1
  -8  -3  11 24.3723 1.76654   1
   8  -3 -11 30.6353 2.15256   1
  -8   3  11 25.4542 2.25422   1
   8   3 -11 26.5157 2.27961   1
  -7  -3  11 11.1578 1.17415   1
   7  -3 -11 8.10728 1.46060   1
  -7   3  11 9.14148 1.53660   1
   7   3 -11 9.73109 1.46203   1
  -6  -3  11 39.0500 1.90289   1
   6  -3 -11 37.4850 2.28129   1
  -6   3  11 42.1049 2.49968   1
   6   3 -11 43.0062 2.41435   1
   5  -3 -11 80.0578 3.42464   1
  -5   3  11 78.0428 3.46679   1
   5   3 -11 77.9605 2.96123   1
   5   3 -11 79.8982 3.25141   1
  -4  -3  11 34.6610 1.52452   1
   4  -3 -11 33.6719 2.08360   1
  -4   3  11 34.1053 2.25063   1
   4   3 -11 36.5136 1.73364   1
   4   3 -11 37.7514 2.00521   1
   3  -3 -11 5.43014 1.22386   1
  -3  -3  11 7.90255 0.65251   1
   3   3 -11 6.36701 1.03332   1
   3   3 -11 6.09235 0.79697   1
  -3   3  11 8.91222 1.38730   1
   2  -3 -11 277.913 8.55277   1
   2   3 -11 282.916 8.14507   1
   2   3 -11 276.770 8.02458   1
  -2   3  11 275.647 8.65206   1
   2   3 -11 276.873 7.98809   1
   1  -3 -11 31.1922 2.00478   1
   1   3 -11 28.8916 1.50471   1
   1   3 -11 29.2527 1.36352   1
  -1   3  11 30.5149 2.06873   1
   0  -3 -11 140.719 4.98861   1
   0   3  11 149.196 5.18230   1
   0   3 -11 150.247 4.38937   1
   0   3 -11 146.431 4.46490   1
  -1  -3 -11 52.0177 2.60301   1
   1   3  11 52.6612 2.70247   1
  -1   3 -11 52.7474 1.93144   1
  -1   3 -11 55.0632 2.00550   1
  -2  -3 -11 0.71173 0.95901   1
  -2   3 -11 0.08171 0.49325   1
   2   3  11 1.04393 1.00814   1
  -2   3 -11 0.62839 0.54752   1
  -3  -3 -11 29.9219 2.04702   1
  -3   3 -11 29.3175 1.44667   1
  -3   3 -11 30.9773 1.45541   1
   3   3  11 28.1971 2.11948   1
  -4  -3 -11 3.11188 1.10422   1
  -4   3 -11 3.07859 0.71772   1
  -4   3 -11 3.21665 0.73001   1
   4   3  11 5.27582 1.26663   1
  -5  -3 -11 96.1168 3.84626   1
  -5   3 -11 94.8572 3.28918   1
   5   3  11 91.5661 3.94558   1
  -5   3 -11 93.1307 3.32322   1
  -6  -3 -11 -1.1458 0.96802   1
  -6   3 -11 0.36578 0.67715   1
   6   3  11 1.66501 1.14634   1
  -6   3 -11 0.89667 0.77845   1
  -7  -3 -11 -0.6591 1.10607   1
  -7  -3 -11 0.02513 1.09542   1
   7   3  11 1.65839 1.27130   1
  -7   3 -11 1.12444 0.82728   1
  -7   3 -11 1.29205 0.78415   1
   8  -3  11 38.1879 1.69310   1
  -8  -3 -11 39.7523 2.49541   1
  -8  -3 -11 37.4418 2.55530   1
  -8   3 -11 41.5998 2.28549   1
   8   3  11 39.6933 2.77540   1
  -8   3 -11 38.8394 2.25724   1
  -9  -3 -11 2.67118 1.23816   1
   9   3  11 0.22653 1.37518   1
  -9   3 -11 1.78593 1.02769   1
 -10  -3 -11 3.48265 1.55009   1
  10   3  11 3.64973 1.57269   1
 -10   3 -11 1.54527 1.14308   1
 -11  -3 -11 6.70205 1.74603   1
  11   3  11 4.83476 1.82203   1
 -11   3 -11 3.01362 1.34830   1
 -12  -3 -11 0.70519 1.54360   1
 -12   3 -11 3.00016 1.41468   1
  12   3  11 1.20691 1.71374   1
 -13  -3 -11 4.31337 1.85912   1
 -13   3 -11 2.35858 1.45372   1
  13   3  11 3.41956 1.71077   1
 -14  -3 -11 16.5257 2.45303   1
 -14   3 -11 16.2714 2.24847   1
  14   3  11 15.7302 2.66920   1
 -15  -3 -11 0.37502 1.86286   1
  15   3  11 -0.3668 1.65642   1
 -15   3 -11 1.53517 1.64783   1
 -16  -3 -11 7.42989 2.22110   1
 -16   3 -11 4.12268 1.99915   1
 -17  -3 -11 6.84340 2.27396   1
 -17   3 -11 11.1414 2.40391   1
  17   4 -11 27.3787 3.88961   1
 -17   4  11 20.9090 3.31520   1
 -16   4  11 -1.5002 1.88824   1
  16   4 -11 3.85476 2.43603   1
  15  -4 -11 1.06291 1.57298   1
 -15   4  11 -1.3328 1.83477   1
  15   4 -11 1.31922 2.18508   1
  14  -4 -11 17.7721 2.51997   1
  14   4 -11 14.7663 2.63013   1
 -14   4  11 17.3218 2.75776   1
  13  -4 -11 28.5633 2.75936   1
  13   4 -11 24.5886 3.00415   1
 -13   4  11 26.3759 3.01043   1
  12  -4 -11 0.78437 1.34547   1
  12   4 -11 -1.1231 1.63758   1
 -12   4  11 1.47218 1.63512   1
  11  -4 -11 -0.1698 1.37906   1
  11   4 -11 -0.9782 1.51646   1
 -11   4  11 0.21406 1.44438   1
 -10  -4  11 30.9122 2.21244   1
  10  -4 -11 27.9712 2.55050   1
  10   4 -11 35.7346 3.04382   1
 -10   4  11 30.9321 2.93716   1
   9  -4 -11 13.7995 2.06277   1
  -9  -4  11 14.9238 1.62857   1
  -9   4  11 15.1620 2.13716   1
   9   4 -11 10.5736 1.90131   1
   8  -4 -11 80.4918 3.90435   1
  -8  -4  11 81.9477 3.29139   1
  -8   4  11 77.6118 3.81835   1
   8   4 -11 77.8077 3.85888   1
  -7  -4  11 31.3295 1.84485   1
   7  -4 -11 26.8778 2.31708   1
  -7   4  11 31.3777 2.60410   1
   7   4 -11 28.4002 2.39686   1
   6  -4 -11 2.63644 1.21502   1
  -6  -4  11 1.12912 0.69372   1
  -6   4  11 1.64239 1.31253   1
   6   4 -11 2.59820 1.14959   1
   5  -4 -11 1.86719 1.15683   1
  -5   4  11 1.55600 1.20591   1
   5   4 -11 2.53456 1.17711   1
  -4  -4  11 16.1992 1.11477   1
   4  -4 -11 16.3887 1.73757   1
  -4   4  11 13.7498 1.76487   1
   4   4 -11 16.9165 1.62715   1
   4   4 -11 13.6243 1.32460   1
  -3  -4  11 -0.2276 0.44244   1
   3  -4 -11 -0.6312 0.96039   1
  -3   4  11 2.43007 1.17708   1
   3   4 -11 1.18147 0.93020   1
   3   4 -11 0.37333 0.64341   1
   2  -4 -11 21.9405 2.00028   1
   2   4 -11 20.9909 1.40143   1
   2   4 -11 23.7735 1.74315   1
  -2   4  11 21.7001 2.04998   1
   1  -4 -11 66.7844 3.15202   1
   1   4 -11 66.3996 2.60331   1
   1   4 -11 65.5343 2.73357   1
  -1   4  11 71.3743 3.35065   1
   0  -4 -11 3.47502 1.16421   1
   0   4 -11 4.56910 0.96674   1
   0   4 -11 4.85116 0.81477   1
   0   4  11 4.91674 1.41239   1
  -1  -4 -11 21.3166 1.84388   1
  -1   4 -11 22.6756 1.42378   1
  -1   4 -11 24.5145 1.57215   1
   1   4  11 28.6187 2.35070   1
  -2  -4 -11 4.24935 1.23766   1
  -2   4 -11 4.58840 0.90434   1
   2   4  11 4.71502 1.32945   1
  -2   4 -11 3.94590 0.78682   1
  -3  -4 -11 80.7662 3.53304   1
   3   4  11 74.9301 3.63657   1
  -3   4 -11 79.2574 3.00249   1
  -3   4 -11 75.5199 2.93301   1
  -4  -4 -11 81.0906 3.69260   1
   4   4  11 82.8895 3.84559   1
  -4   4 -11 82.5181 3.17842   1
  -4   4 -11 82.5413 3.12874   1
  -5  -4 -11 5.03097 1.39804   1
  -5   4 -11 4.87048 0.97535   1
  -5   4 -11 3.81460 1.01517   1
   5   4  11 5.25576 1.52334   1
  -6  -4 -11 0.09375 1.18421   1
  -6   4 -11 -0.3474 0.77336   1
   6   4  11 0.11412 1.13580   1
  -6   4 -11 1.25627 0.90017   1
  -7  -4 -11 -0.2045 1.31305   1
  -7  -4 -11 1.36071 1.31066   1
   7   4  11 0.34162 1.38329   1
  -7   4 -11 -1.8427 0.83723   1
  -8  -4 -11 3.16258 1.52579   1
  -8  -4 -11 3.44783 1.47433   1
   8   4  11 2.06972 1.60450   1
  -8   4 -11 1.09183 1.06068   1
  -9  -4 -11 18.3308 2.26719   1
  -9   4 -11 17.5680 1.88585   1
   9   4  11 14.5580 2.20285   1
 -10  -4 -11 2.06417 1.57581   1
  10   4  11 2.40220 1.74049   1
 -10   4 -11 2.30282 1.27293   1
 -11  -4 -11 4.15397 1.74620   1
  11   4  11 2.65813 1.88366   1
 -11   4 -11 1.45379 1.30110   1
 -12  -4 -11 0.81775 1.62557   1
  12   4  11 2.04789 1.95261   1
 -12   4 -11 1.03601 1.30677   1
 -13  -4 -11 28.2861 2.99636   1
  13   4  11 24.6887 3.09495   1
 -13   4 -11 22.4331 2.52325   1
 -14  -4 -11 25.9789 3.21424   1
  14   4  11 21.7883 2.95716   1
 -14   4 -11 28.3569 2.88418   1
 -15  -4 -11 -0.4692 1.88294   1
 -15   4 -11 1.15961 1.58418   1
  15   4  11 4.72641 2.19751   1
 -16  -4 -11 0.45624 1.89980   1
 -16   4 -11 -3.3138 1.68116   1
  16   5 -11 -1.0802 2.23362   1
 -16   5  11 0.42338 2.21276   1
 -15   5  11 6.79141 2.54348   1
  15   5 -11 4.00025 2.52472   1
  14   5 -11 -2.0077 1.96364   1
 -14   5  11 2.53996 1.98880   1
 -13   5  11 8.42785 2.14988   1
  13   5 -11 8.33550 2.39259   1
  12  -5 -11 1.30724 1.37818   1
  12   5 -11 1.15875 1.98068   1
 -12   5  11 -0.6591 1.80715   1
  11  -5 -11 4.50122 1.62283   1
  11   5 -11 4.18877 2.00455   1
 -11   5  11 5.10052 1.92023   1
  10  -5 -11 35.7819 2.95753   1
 -10   5  11 34.9255 3.26501   1
  10   5 -11 31.9866 3.04993   1
   9  -5 -11 13.6154 1.96736   1
   9   5 -11 10.7901 2.08362   1
  -9   5  11 7.31750 2.06286   1
   8  -5 -11 11.3284 1.94133   1
   8   5 -11 11.4640 2.04038   1
  -8   5  11 11.1456 2.09723   1
   7  -5 -11 7.55435 1.61347   1
   7   5 -11 6.89446 1.74121   1
  -7   5  11 8.35130 1.89606   1
   6  -5 -11 4.00701 1.37387   1
  -6   5  11 6.63177 1.74673   1
   6   5 -11 7.26347 1.62975   1
   5  -5 -11 2.26244 1.33287   1
  -5   5  11 0.51960 1.37765   1
   5   5 -11 -4.5872 0.96497   1
   4  -5 -11 -0.4226 1.17012   1
   4   5 -11 1.20558 1.21936   1
  -4   5  11 0.68003 1.35834   1
   3  -5 -11 23.4212 2.26035   1
  -3   5  11 22.3434 2.37553   1
   3   5 -11 21.8966 2.07515   1
   2  -5 -11 1.83266 1.26143   1
   2   5 -11 0.19280 0.76185   1
   2   5 -11 -0.5849 0.99151   1
  -2   5  11 1.60561 1.37619   1
   1  -5 -11 3.27209 1.30540   1
   1   5 -11 2.68782 1.15330   1
   1   5 -11 4.24247 0.99211   1
  -1   5  11 3.45399 1.51769   1
   0  -5 -11 30.9602 2.51242   1
   0   5  11 25.1014 2.39594   1
   0   5 -11 25.6473 1.75496   1
   0   5 -11 26.9043 1.96148   1
  -1  -5 -11 0.72629 1.13949   1
   1   5  11 1.27947 1.40498   1
  -1   5 -11 0.01068 0.75754   1
  -1   5 -11 0.13269 0.92157   1
  -2  -5 -11 6.73867 1.43576   1
   2   5  11 5.44598 1.51307   1
  -2   5 -11 9.75224 1.34256   1
  -2   5 -11 4.90319 1.05940   1
  -3  -5 -11 6.17342 1.58366   1
   3   5  11 6.62651 1.78708   1
  -3   5 -11 8.27172 1.37281   1
  -4  -5 -11 16.2781 2.07395   1
  -4   5 -11 16.6231 1.66846   1
   4   5  11 17.8958 2.26679   1
  -5  -5 -11 39.3759 3.00292   1
   5   5  11 40.8390 3.20335   1
  -5   5 -11 39.7968 2.44743   1
  -6  -5 -11 11.2515 1.89313   1
  -6   5 -11 9.74327 1.54864   1
   6   5  11 9.65343 2.10221   1
  -7  -5 -11 5.60271 1.75173   1
  -7  -5 -11 6.36161 1.84480   1
   7   5  11 4.98482 1.89538   1
  -7   5 -11 6.50778 1.42759   1
  -8  -5 -11 0.81362 1.51676   1
  -8  -5 -11 0.30145 1.53757   1
  -8   5 -11 0.10097 1.19821   1
   8   5  11 -1.1715 1.60078   1
  -9  -5 -11 0.75945 1.65425   1
  -9   5 -11 -0.1932 1.26616   1
   9   5  11 -0.0507 1.76569   1
 -10  -5 -11 33.6592 2.96835   1
 -10   5 -11 28.4492 2.63087   1
  10   5  11 33.0359 3.29095   1
 -11  -5 -11 6.62079 2.02789   1
 -11   5 -11 2.97037 1.54112   1
  11   5  11 2.82319 2.03092   1
 -12  -5 -11 -0.5634 1.65380   1
 -12   5 -11 5.93779 1.77092   1
  12   5  11 4.70578 2.18864   1
 -13  -5 -11 1.25696 1.87394   1
  13   5  11 5.93106 2.33438   1
 -13   5 -11 4.41123 1.91160   1
 -14  -5 -11 -1.6891 1.78920   1
  14   5  11 -2.0201 1.94306   1
 -14   5 -11 3.40318 1.89155   1
 -15  -5 -11 1.36789 2.16943   1
  15   5  11 1.88882 2.02640   1
 -15   5 -11 1.40668 1.87667   1
 -14   6  11 4.41156 2.38966   1
  14   6 -11 3.22996 2.37244   1
 -13   6  11 3.58462 2.28963   1
  13   6 -11 0.61581 2.18918   1
  12   6 -11 0.50042 2.08268   1
 -12   6  11 -1.5540 1.85777   1
  11   6 -11 2.33288 2.10859   1
 -11   6  11 0.44806 1.92535   1
 -10   6  11 -0.2216 1.59663   1
  10   6 -11 1.28801 1.99577   1
   9  -6 -11 55.8165 3.76637   1
   9   6 -11 38.1062 3.54744   1
  -9   6  11 54.0316 4.22132   1
   8  -6 -11 1.89898 1.41756   1
   8   6 -11 3.37404 1.79039   1
  -8   6  11 6.51943 1.98332   1
   7  -6 -11 3.09018 1.45849   1
   7   6 -11 -1.0716 1.58730   1
  -7   6  11 1.90763 1.75477   1
   6  -6 -11 12.6430 1.97485   1
  -6   6  11 10.2997 2.20722   1
   6   6 -11 11.9957 2.17639   1
   5  -6 -11 7.38205 1.67908   1
   5   6 -11 1.75921 1.64948   1
  -5   6  11 4.35036 1.76489   1
   4  -6 -11 15.9390 2.10403   1
   4   6 -11 17.0460 2.20928   1
  -4   6  11 17.7742 2.41339   1
   3  -6 -11 69.1373 3.74465   1
  -3   6  11 66.5203 4.02744   1
   3   6 -11 72.4432 3.73151   1
   2  -6 -11 23.5636 2.39619   1
   2   6 -11 24.9726 2.45103   1
  -2   6  11 28.6356 2.88202   1
   1  -6 -11 1.32052 1.23408   1
   1   6 -11 0.05326 1.21801   1
  -1   6  11 1.26203 1.64544   1
   0  -6 -11 1.03053 1.27022   1
   0   6  11 0.11554 1.56654   1
   0   6 -11 1.14633 1.22702   1
  -1  -6 -11 17.7736 2.20328   1
   1   6  11 16.8841 2.46357   1
  -1   6 -11 12.2952 1.80591   1
  -2  -6 -11 42.9274 3.26924   1
   2   6  11 41.6332 3.40247   1
  -2   6 -11 38.0153 2.65109   1
  -3  -6 -11 12.2091 2.02412   1
  -3   6 -11 12.9504 1.76112   1
   3   6  11 9.89368 2.21793   1
  -4  -6 -11 5.83123 1.65050   1
  -4   6 -11 7.08142 1.59184   1
   4   6  11 6.60420 2.03178   1
  -5  -6 -11 9.19961 1.84216   1
  -5   6 -11 4.92967 1.54486   1
   5   6  11 6.12528 1.95054   1
  -6  -6 -11 1.56202 1.66301   1
  -6   6 -11 2.37680 1.40517   1
   6   6  11 3.02372 1.72221   1
  -7  -6 -11 4.99572 1.94200   1
  -7  -6 -11 6.71528 2.02492   1
   7   6  11 3.19381 1.91999   1
  -7   6 -11 7.06693 1.75941   1
  -8  -6 -11 1.85587 1.63483   1
  -8  -6 -11 -1.7192 1.58597   1
   8   6  11 -0.1645 1.89889   1
  -8   6 -11 -0.1735 1.33839   1
  -9  -6 -11 3.14886 1.80368   1
  -9   6 -11 1.74491 1.55235   1
   9   6  11 3.32462 2.05368   1
 -10  -6 -11 3.98645 1.86421   1
 -10   6 -11 -0.1533 1.62968   1
  10   6  11 1.92658 2.22459   1
 -11  -6 -11 0.81673 1.63886   1
 -11   6 -11 -3.8363 1.46449   1
  11   6  11 -4.5484 1.90487   1
 -12  -6 -11 2.25195 1.77944   1
 -12   6 -11 0.96646 1.79004   1
  12   6  11 2.16496 2.28404   1
 -13  -6 -11 -0.2075 1.81296   1
  13   6  11 0.77684 2.13502   1
 -13   6 -11 -3.5358 1.63951   1
 -11   7  11 1.41815 2.06407   1
  11   7 -11 -1.3766 2.05688   1
  10   7 -11 17.9967 2.98252   1
 -10   7  11 19.6686 3.10438   1
   9   7 -11 1.81482 2.07861   1
  -9   7  11 5.87491 2.39878   1
   8   7 -11 6.22910 2.36186   1
  -8   7  11 4.80034 2.26294   1
   7   7 -11 0.63080 2.02319   1
  -7   7  11 1.52673 1.99451   1
  -6   7  11 6.10619 2.24986   1
   6   7 -11 -7.2342 1.53485   1
   5   7 -11 1.61667 1.75470   1
  -5   7  11 2.11912 1.92861   1
  -4   7  11 -3.2236 1.63724   1
   4   7 -11 -0.1822 1.74908   1
   3  -7 -11 2.82878 1.47525   1
  -3   7  11 -0.2928 1.73622   1
   3   7 -11 2.19703 1.69000   1
   2  -7 -11 2.19223 1.31274   1
   2   7 -11 5.71896 1.73977   1
  -2   7  11 0.17525 1.83357   1
   1  -7 -11 3.00298 1.56615   1
  -1   7  11 4.04225 2.06903   1
   1   7 -11 6.02661 1.84737   1
   0  -7 -11 7.45842 1.76917   1
   0   7  11 3.34099 2.14393   1
   0   7 -11 5.22046 1.84761   1
  -1  -7 -11 2.25475 1.41667   1
   1   7  11 3.25980 1.84160   1
  -1   7 -11 2.51581 1.58252   1
  -2  -7 -11 4.40978 1.60872   1
  -2   7 -11 3.86192 1.62762   1
   2   7  11 4.81277 2.23088   1
  -3  -7 -11 13.2002 2.12720   1
  -3   7 -11 6.17857 1.80508   1
   3   7  11 12.2535 2.42988   1
  -4  -7 -11 27.5019 2.92748   1
  -4   7 -11 29.4721 2.85618   1
   4   7  11 36.0080 3.74672   1
  -5  -7 -11 12.6455 2.23895   1
  -5   7 -11 10.1342 2.00352   1
   5   7  11 2.11003 1.90371   1
  -6  -7 -11 18.0864 2.55550   1
  -6  -7 -11 26.3641 2.78259   1
  -6   7 -11 23.9334 2.66893   1
   6   7  11 24.6014 3.37579   1
  -7  -7 -11 18.8896 2.71059   1
  -7  -7 -11 23.5212 2.69743   1
  -7   7 -11 24.2408 2.70401   1
   7   7  11 26.3457 3.52480   1
  -8  -7 -11 -2.4257 1.32343   1
  -8   7 -11 -1.8202 1.58323   1
   8   7  11 2.39572 2.15806   1
   9   7  11 -0.7108 2.11283   1
  -9   7 -11 1.88112 1.74385   1
 -10   7 -11 2.02703 1.95270   1
  10   7  11 2.65307 2.46173   1
   7   8 -11 -4.0651 1.93436   1
  -7   8  11 0.06474 2.18607   1
   6   8 -11 -9.2696 1.90414   1
  -6   8  11 0.52473 2.19182   1
  -5   8  11 2.74639 2.19833   1
   5   8 -11 -6.8446 2.05057   1
  -4   8  11 5.52857 2.42528   1
   4   8 -11 2.35058 2.19104   1
   3   8 -11 7.09621 2.32828   1
  -3   8  11 2.70099 2.22517   1
   2   8 -11 26.1963 2.99568   1
  -2   8  11 23.1340 3.42869   1
   1   8 -11 5.23753 2.12516   1
  -1   8  11 7.75253 2.58889   1
   0   8  11 10.1154 2.66777   1
   0   8 -11 11.8725 2.38824   1
   1   8  11 4.62370 2.17635   1
  -1   8 -11 1.04442 1.84538   1
   2   8  11 37.9480 4.01931   1
  -2   8 -11 35.6350 3.42690   1
   3   8  11 2.88203 2.44362   1
  -3   8 -11 5.59231 2.08971   1
   4   8  11 8.39394 2.74710   1
  -4   8 -11 7.97153 2.25194   1
   5   8  11 1.53854 2.43550   1
  -5   8 -11 2.75818 1.92195   1
  -6   8 -11 0.50831 1.80507   1
   6   8  11 0.97364 2.15883   1
  19   0 -12 -0.9285 2.07385   1
 -19   0  12 3.14066 1.78882   1
 -18   0  12 1.87146 1.63140   1
  18   0 -12 4.91222 2.35462   1
  17   0 -12 3.62908 2.25261   1
 -17   0  12 0.11023 1.51318   1
 -16   0  12 8.33335 2.00827   1
  16   0 -12 12.8894 2.58126   1
  15   0 -12 1.40946 1.79176   1
 -15   0  12 -1.6403 1.46721   1
  14   0 -12 19.8286 2.59887   1
 -14   0  12 15.4368 2.13483   1
  13   0 -12 -3.4130 1.31694   1
 -13   0  12 -0.8566 1.20412   1
 -12   0  12 1.54862 1.28061   1
  12   0 -12 -1.3974 1.30611   1
  11   0 -12 -0.8833 1.20537   1
 -11   0  12 -0.1034 1.06791   1
 -10   0  12 2.88396 1.13308   1
  10   0 -12 0.25791 1.17701   1
  -9   0  12 1.69415 0.97604   1
   9   0 -12 -0.1137 1.04979   1
  -8   0  12 24.9982 1.83879   1
   8   0 -12 28.0550 2.06719   1
   7   0 -12 -0.2266 0.94559   1
  -7   0  12 -0.6179 0.83762   1
   6   0 -12 1.02662 0.90531   1
  -6   0  12 -0.3407 0.79017   1
   5   0 -12 1.59399 0.75422   1
   5   0 -12 -0.1199 0.81633   1
  -5   0  12 1.19870 0.76547   1
  -4   0  12 11.9225 1.07608   1
   4   0 -12 9.73588 1.04674   1
   4   0 -12 14.1118 1.21997   1
   3   0 -12 0.11875 0.60204   1
   3   0 -12 -0.1045 0.59714   1
  -3   0  12 0.08651 0.60165   1
   2   0 -12 62.3544 2.25262   1
   2   0 -12 63.5285 2.23444   1
   1   0 -12 0.17923 0.49215   1
  -1   0  12 -0.5592 0.40044   1
   1   0 -12 0.75425 0.55188   1
   0   0  12 4.53652 0.44737   1
   0   0 -12 4.14691 0.59773   1
   0   0 -12 4.74652 0.62720   1
  -1   0 -12 0.01722 0.46322   1
   1   0  12 -0.3116 0.32646   1
  -1   0 -12 0.09564 0.50612   1
  -2   0 -12 13.3715 0.93986   1
  -2   0 -12 13.3892 0.95775   1
   2   0  12 12.6597 0.77795   1
  -3   0 -12 0.22990 0.56618   1
  -3   0 -12 -0.7076 0.57146   1
   3   0  12 -0.3526 0.44588   1
  -4   0 -12 53.6921 2.10542   1
  -4   0 -12 52.8550 2.20213   1
  -5   0 -12 -0.6003 0.70978   1
  -5   0 -12 0.07347 0.69215   1
   5   0  12 -0.5034 0.54135   1
  -5   0 -12 1.27678 0.76024   1
   6   0  12 116.682 3.97076   1
  -6   0 -12 120.758 4.00264   1
  -6   0 -12 117.380 4.18831   1
  -7   0 -12 0.48348 0.75751   1
   7   0  12 -1.0591 0.70665   1
  -8   0 -12 6.32014 1.09669   1
   8   0  12 6.42706 1.08131   1
  -9   0 -12 0.20744 0.89724   1
   9   0  12 0.67704 0.90782   1
  10   0  12 100.604 4.07459   1
 -10   0 -12 109.206 4.18468   1
 -11   0 -12 0.75591 1.14227   1
  11   0  12 -0.5487 0.97842   1
  12   0  12 24.1211 2.14343   1
 -12   0 -12 18.5934 2.12100   1
 -13   0 -12 -1.5584 1.30573   1
 -14   0 -12 0.14410 1.36847   1
 -15   0 -12 -2.3728 1.40702   1
 -16   0 -12 23.8606 2.83547   1
 -17   0 -12 -0.6310 1.64577   1
 -18   0 -12 19.1077 3.04434   1
  19  -1 -12 3.34667 2.04688   1
  19   1 -12 0.53686 2.31625   1
 -19   1  12 1.26508 1.95203   1
 -18  -1  12 0.38818 1.60502   1
  18  -1 -12 0.67984 1.96599   1
 -18   1  12 0.59170 1.90504   1
  18   1 -12 -0.3114 2.13179   1
 -17  -1  12 5.13218 1.94710   1
  17  -1 -12 4.39615 2.06239   1
 -17   1  12 4.95274 1.85547   1
  17   1 -12 10.0780 2.59761   1
  16  -1 -12 13.3176 2.50486   1
 -16  -1  12 11.5461 2.17002   1
  16   1 -12 12.4413 2.41920   1
 -16   1  12 12.5327 2.32736   1
 -15  -1  12 2.11057 1.50639   1
  15  -1 -12 1.46912 1.87878   1
 -15   1  12 0.84791 1.68122   1
  15   1 -12 -0.1002 1.73096   1
 -14  -1  12 2.01874 1.46261   1
  14  -1 -12 3.00830 1.79365   1
  14   1 -12 1.12329 1.75241   1
 -14   1  12 4.10973 1.75620   1
 -13  -1  12 6.44099 1.54066   1
  13  -1 -12 7.39747 1.87236   1
  13   1 -12 11.0350 2.13270   1
 -13   1  12 6.18309 1.69256   1
  12  -1 -12 17.0955 2.26691   1
 -12  -1  12 16.8869 2.01540   1
 -12   1  12 18.2558 2.16509   1
  12   1 -12 21.3097 2.39747   1
  11  -1 -12 5.80047 1.64244   1
 -11  -1  12 10.1346 1.57842   1
  11   1 -12 8.94446 1.72482   1
 -11   1  12 7.18032 1.49446   1
  10  -1 -12 -0.1849 1.10406   1
 -10  -1  12 -0.6157 0.93089   1
 -10   1  12 -0.7551 0.96734   1
  10   1 -12 -0.2817 1.13833   1
   9  -1 -12 -1.0382 0.99669   1
  -9  -1  12 -0.7119 0.84124   1
  -9   1  12 -0.3709 1.00512   1
   9   1 -12 0.21845 1.10675   1
  -8  -1  12 13.5407 1.43051   1
   8  -1 -12 14.3543 1.59599   1
   8   1 -12 13.0648 1.64004   1
  -8   1  12 16.6568 1.68911   1
  -7  -1  12 3.50505 0.89433   1
   7  -1 -12 3.50017 1.13129   1
  -7   1  12 3.04915 1.00663   1
   7   1 -12 1.13435 0.95275   1
  -6  -1  12 1.18838 0.78858   1
   6  -1 -12 1.79479 0.89710   1
   6   1 -12 3.03362 1.02790   1
   6   1 -12 1.26461 1.18860   1
  -6   1  12 1.60626 1.00079   1
  -5  -1  12 2.72558 0.77191   1
   5  -1 -12 2.07798 0.85931   1
   5   1 -12 3.91997 0.96942   1
   5   1 -12 5.17221 0.83156   1
  -5   1  12 2.81724 0.95203   1
   4  -1 -12 0.30339 0.72906   1
  -4  -1  12 -0.0716 0.05417   1
   4   1 -12 -0.7894 0.51111   1
   4   1 -12 0.76260 0.72937   1
  -4   1  12 -1.3357 0.73012   1
   3  -1 -12 149.921 4.95137   1
   3  -1 -12 141.728 4.60374   1
  -3  -1  12 139.447 4.13915   1
   3   1 -12 147.946 4.29733   1
   3   1 -12 145.162 4.38400   1
  -3   1  12 135.318 4.57575   1
   2  -1 -12 39.5446 1.82018   1
   2  -1 -12 41.4042 1.90155   1
   2   1 -12 37.5234 1.42786   1
   2   1 -12 38.5356 1.48703   1
  -2   1  12 38.7526 1.82904   1
   1  -1 -12 21.2518 1.42380   1
   1  -1 -12 19.2028 1.31630   1
  -1   1  12 19.8623 1.34716   1
   1   1 -12 21.1967 0.73573   1
   1   1 -12 20.5025 0.77302   1
   0  -1 -12 98.6573 3.36328   1
   0  -1 -12 97.1843 3.27362   1
   0   1  12 97.0927 3.28806   1
  -1  -1 -12 16.2673 1.29428   1
  -1  -1 -12 16.8925 1.21481   1
   1   1  12 15.0236 1.16338   1
  -2  -1 -12 117.031 3.88807   1
  -2  -1 -12 118.350 3.83750   1
  -2   1 -12 114.932 3.24643   1
  -2   1 -12 117.455 3.26055   1
   2   1  12 111.889 3.77066   1
  -3  -1 -12 1.72131 0.75213   1
  -3  -1 -12 0.44857 0.78842   1
  -3   1 -12 1.72511 0.49748   1
  -3   1 -12 1.26239 0.44996   1
   3   1  12 1.21055 0.75707   1
  -4  -1 -12 8.61363 1.15737   1
  -4  -1 -12 9.27294 1.11836   1
  -4   1 -12 7.59327 0.77107   1
  -4   1 -12 8.78484 0.86705   1
   4   1  12 10.3819 1.17641   1
   5  -1  12 0.40876 0.43432   1
  -5  -1 -12 0.62284 0.80898   1
  -5   1 -12 -0.2997 0.56142   1
   5   1  12 -0.2474 0.83143   1
  -5   1 -12 -0.5192 0.61850   1
  -6  -1 -12 16.9381 1.56010   1
   6  -1  12 14.3073 1.05097   1
  -6  -1 -12 16.4260 1.49240   1
   6   1  12 17.9002 1.54486   1
  -6   1 -12 15.7657 1.20830   1
  -6   1 -12 15.8184 1.35249   1
  -7  -1 -12 18.5858 1.60221   1
   7   1  12 16.3234 1.58969   1
  -7   1 -12 15.4922 1.43254   1
  -7   1 -12 15.5953 1.33013   1
  -8  -1 -12 4.39184 1.14000   1
  -8   1 -12 5.58926 1.03691   1
  -8   1 -12 6.48712 1.18879   1
   8   1  12 5.40462 1.18868   1
   9  -1  12 1.79322 0.83382   1
  -9  -1 -12 1.61619 0.98523   1
   9   1  12 2.84774 1.12686   1
  -9   1 -12 0.42173 0.93959   1
 -10  -1 -12 50.8597 2.81866   1
  10  -1  12 48.0894 2.42964   1
  10   1  12 49.6492 2.80352   1
 -10   1 -12 54.1993 2.68009   1
 -11  -1 -12 8.00838 1.55038   1
  11  -1  12 7.41981 1.25392   1
  11   1  12 8.85327 1.63213   1
 -11   1 -12 6.89542 1.41063   1
 -12  -1 -12 8.32116 1.78232   1
  12   1  12 9.26684 1.69296   1
 -12   1 -12 8.71977 1.63225   1
 -13  -1 -12 2.73589 1.49902   1
 -13   1 -12 3.06871 1.49525   1
[truncated: 506,636 more chars]
