# Supplementary material for: Crystal structure and fluorescence of 1-[8-phenyl-9-(phenyl­ethyn­yl)-4H-benzo[def]carbazol-4-yl]ethan-1-one
Source: Acta Crystallogr E Crystallogr Commun. 2022 May 13;78(Pt 6):590–3. doi: 10.1107/S2056989022004509 (PMC9431799; doi:10.1107/S2056989022004509)
Supplement: Supplementary file 2 [file e-78-00590-Isup2.hkl]

data_I                                                                          
_shelx_title ' 210213LT_0m in P2(1)/n'                                          
_shelx_refln_list_code          4                                               
_shelx_F_calc_maximum      556.49                                               
_exptl_crystal_F_000      1712.00                                               
_reflns_d_resolution_high  0.7977                                               
                                                                                
loop_                                                                           
 _space_group_symop_operation_xyz                                               
 'x, y, z'                                                                      
 '-x+1/2, y+1/2, -z+1/2'                                                        
 '-x, -y, -z'                                                                   
 'x-1/2, -y-1/2, z-1/2'                                                         
                                                                                
_cell_length_a    15.8350                                                       
_cell_length_b     7.0408                                                       
_cell_length_c    37.2445                                                       
_cell_angle_alpha  90.000                                                       
_cell_angle_beta   96.464                                                       
_cell_angle_gamma  90.000                                                       
                                                                                
_shelx_F_squared_multiplier     1.000                                           
                                                                                
loop_                                                                           
 _refln_index_h                                                                 
 _refln_index_k                                                                 
 _refln_index_l                                                                 
 _refln_F_squared_calc                                                          
 _refln_F_squared_meas                                                          
 _refln_F_squared_sigma                                                         
 _refln_observed_status                                                         
   2   0   0        639.14        532.10        12.55 o                         
   4   0   0       7005.04       6389.28       108.70 o                         
   6   0   0       1547.19       1493.44        47.12 o                         
   8   0   0       7702.45       8015.92       174.34 o                         
  10   0   0       1096.07       1158.22        51.65 o                         
  12   0   0        852.84        819.74        87.99 o                         
  14   0   0        114.16        190.27        44.85 o                         
  16   0   0       2489.66       2299.48        98.88 o                         
  18   0   0        400.79        366.71        73.87 o                         
   1   1   0       7740.91       7073.11        70.06 o                         
   2   1   0       7169.89       6508.77        65.59 o                         
   3   1   0       3076.85       2815.81        34.51 o                         
   4   1   0        659.36        634.61        18.19 o                         
   5   1   0         23.03         21.53        11.16 o                         
   6   1   0       6427.59       6346.64        97.53 o                         
   7   1   0          1.83          0.89        14.03 o                         
   8   1   0       1137.66       1108.46        32.64 o                         
   9   1   0         21.89         24.00        15.43 o                         
  10   1   0        613.34        748.08        31.49 o                         
  11   1   0        915.91        915.63        35.49 o                         
  12   1   0       6606.73       6709.47       115.22 o                         
  13   1   0        369.88        348.92        28.94 o                         
  14   1   0       4468.10       4422.98        90.09 o                         
  15   1   0        442.08        429.61        33.64 o                         
  16   1   0         69.24         69.97        33.48 o                         
  17   1   0         62.99         52.83        29.69 o                         
  18   1   0         25.71         50.60        32.27 o                         
  19   1   0         20.08         34.23        47.94 o                         
   0   2   0     309686.47     294717.28      4597.27 o                         
   1   2   0      90588.17      87548.05       971.84 o                         
   2   2   0       5778.61       5755.21        70.28 o                         
   3   2   0       1133.62       1112.24        21.64 o                         
   4   2   0       1661.79       1643.45        30.58 o                         
   5   2   0        168.44        165.16        14.97 o                         
   6   2   0        275.11        266.34        18.23 o                         
   7   2   0       1037.31       1029.45        37.74 o                         
   8   2   0        449.66        549.71        25.97 o                         
   9   2   0        999.18       1046.46        33.84 o                         
  10   2   0        128.93        126.26        18.57 o                         
  11   2   0          0.17          0.64        17.23 o                         
  12   2   0        435.58        429.48        29.48 o                         
  13   2   0       1451.20       1443.41        48.29 o                         
  14   2   0         14.27         35.56        21.90 o                         
  15   2   0          0.85         -8.89        22.42 o                         
  16   2   0        275.92        303.89        38.46 o                         
  17   2   0          3.06         14.14        32.08 o                         
  18   2   0        180.51        224.55        40.55 o                         
  19   2   0         74.06         31.34        35.61 o                         
   1   3   0       1886.27       1959.27        35.01 o                         
   2   3   0       2665.67       2629.59        43.34 o                         
   3   3   0       1981.32       1940.67        35.62 o                         
   4   3   0        735.34        768.75        23.29 o                         
   5   3   0       1556.63       1571.05        36.98 o                         
   6   3   0       3909.60       4169.52        72.66 o                         
   7   3   0        243.14        195.03        18.16 o                         
   8   3   0         21.93         36.73        17.23 o                         
   9   3   0         16.82         30.78        16.39 o                         
  10   3   0          1.80         -7.63        16.58 o                         
  11   3   0       2692.47       2642.67        61.57 o                         
  12   3   0        784.83        904.62        42.44 o                         
  13   3   0        268.97        288.91        28.00 o                         
  14   3   0       1096.02        992.96        53.29 o                         
  15   3   0          3.77         -7.46        27.64 o                         
  16   3   0        246.99        306.97        65.41 o                         
  17   3   0         31.55        121.06        35.43 o                         
  18   3   0          1.41         -4.66        35.82 o                         
   0   4   0       5326.05       5625.34       128.99 o                         
   1   4   0      18664.42      18664.38       265.24 o                         
   2   4   0       9058.02       9161.66       138.83 o                         
   3   4   0        544.97        569.63        44.19 o                         
   4   4   0         79.53         71.25        13.26 o                         
   5   4   0       1879.76       1923.78        47.61 o                         
   6   4   0        240.25        247.61        20.18 o                         
   7   4   0          5.36        -11.23        14.29 o                         
   8   4   0         17.21         13.01        15.76 o                         
   9   4   0       1907.53       1937.39        56.07 o                         
  10   4   0         38.81         38.52        20.07 o                         
  11   4   0         21.28         10.50        19.39 o                         
  12   4   0        435.59        376.62        41.46 o                         
  13   4   0        328.34        381.10        38.60 o                         
  14   4   0        578.75        574.75        97.28 o                         
  15   4   0        116.67        174.89        41.68 o                         
  16   4   0        116.87         91.19        36.19 o                         
  17   4   0         88.61         76.05        36.76 o                         
   1   5   0        778.84        776.54        58.21 o                         
   2   5   0       2614.37       2586.05        54.64 o                         
   3   5   0        141.39        144.46        15.70 o                         
   4   5   0        841.41        900.32        34.22 o                         
   5   5   0        175.09        184.40        20.34 o                         
   6   5   0          4.68         14.98        16.43 o                         
   7   5   0          0.18         21.12        20.30 o                         
   8   5   0         62.58         58.32        21.24 o                         
   9   5   0         50.32         49.10        26.92 o                         
  10   5   0        845.83        870.29        54.25 o                         
  11   5   0         65.18         -4.42        26.32 o                         
  12   5   0        201.39        198.53        34.84 o                         
  13   5   0        465.13        430.53        43.26 o                         
  14   5   0         67.99         24.28        38.84 o                         
  15   5   0        253.94        262.30        55.37 o                         
  16   5   0         27.03         24.66        48.23 o                         
   0   6   0        637.03        716.60        46.70 o                         
   1   6   0       1145.76       1068.15        38.55 o                         
   2   6   0       2530.65       2377.60        56.45 o                         
   3   6   0         92.07        132.03        20.41 o                         
   4   6   0        244.77        292.20        25.82 o                         
   5   6   0         25.86         14.14        23.40 o                         
   6   6   0        611.61        598.40        40.59 o                         
   7   6   0         88.76        111.69        29.39 o                         
   8   6   0         24.90         26.32        27.59 o                         
   9   6   0         17.12        -34.43        34.68 o                         
  10   6   0        416.01        362.00        73.25 o                         
  11   6   0         72.62        114.71        43.70 o                         
  12   6   0        606.57        591.15        64.98 o                         
  13   6   0        287.00        207.00        54.78 o                         
  14   6   0        199.78        171.66        62.44 o                         
   1   7   0        125.20        150.56        40.69 o                         
   2   7   0        762.49        757.90        60.06 o                         
   3   7   0       1099.07       1123.41        72.08 o                         
   4   7   0        522.15        511.12       120.78 o                         
   5   7   0        225.54        205.92        43.92 o                         
   6   7   0        174.80        177.63        78.51 o                         
   7   7   0         55.69         64.95        41.89 o                         
   8   7   0        146.28        227.70        48.76 o                         
   9   7   0         39.23         66.42        43.19 o                         
  10   7   0        158.70        130.88        49.17 o                         
  11   7   0        100.09         74.16        47.82 o                         
  12   7   0         26.48        124.70        70.30 o                         
   0   8   0        139.29        217.02        71.47 o                         
   1   8   0        621.34        592.03        84.78 o                         
   2   8   0        113.36        119.39        45.91 o                         
   3   8   0        294.89        318.88        54.57 o                         
   4   8   0         15.48         11.07        43.84 o                         
   5   8   0        658.08        617.32        67.08 o                         
   6   8   0          8.59         -2.72        43.42 o                         
   7   8   0          0.06        -31.15        45.28 o                         
   8   8   0          1.30        -29.23        45.24 o                         
 -19   0   1         19.55         -4.74        58.54 o                         
 -17   0   1         51.10         67.99        38.68 o                         
 -15   0   1          0.45        -33.78        33.78 o                         
 -13   0   1       1640.36       1596.23        69.86 o                         
 -11   0   1         66.75         56.16        23.98 o                         
  -9   0   1         14.96          9.37        19.65 o                         
  -7   0   1       1223.30       1503.11        49.98 o                         
  -5   0   1        222.95        250.38        42.29 o                         
  -3   0   1       6116.98       5228.25        76.13 o                         
   3   0   1        330.25        302.62        12.88 o                         
   5   0   1       6364.74       5585.47       120.05 o                         
   7   0   1       2752.42       2644.23        71.34 o                         
   9   0   1        236.29        210.03        27.59 o                         
  11   0   1        874.70        795.97        46.13 o                         
  13   0   1       3986.05       3813.86       111.09 o                         
  15   0   1        109.69        147.76        38.83 o                         
  17   0   1         91.97        121.97        40.01 o                         
  19   0   1        302.27        262.61        72.94 o                         
 -19   1   1         59.62         56.11        37.61 o                         
 -18   1   1         39.00          3.48        32.75 o                         
 -17   1   1         64.71         77.35        27.40 o                         
 -16   1   1         61.41         43.28        24.72 o                         
 -15   1   1         51.80         26.16        24.07 o                         
 -14   1   1        963.10       1071.51        43.95 o                         
 -13   1   1        752.81        796.80        56.97 o                         
 -12   1   1          9.75         50.28        18.68 o                         
 -11   1   1       1765.55       1643.87        44.53 o                         
 -10   1   1        141.79        120.10        18.69 o                         
  -9   1   1        461.74        618.36        45.98 o                         
  -8   1   1        227.46        273.21        22.23 o                         
  -7   1   1       3308.43       3446.37        61.48 o                         
  -6   1   1        188.98        199.77        15.71 o                         
  -5   1   1       1043.53        991.13        25.90 o                         
  -4   1   1        282.64        254.44        12.75 o                         
  -3   1   1       9961.41       9277.19       107.03 o                         
  -2   1   1        751.20        689.30        11.64 o                         
  -1   1   1        416.82        405.45         8.13 o                         
   0   1   1        264.10        246.02         6.42 o                         
   1   1   1       2146.84       1966.85        22.10 o                         
   2   1   1       3814.28       3494.10        35.22 o                         
   3   1   1        716.84        638.76        15.54 o                         
   4   1   1        390.35        383.52        14.46 o                         
   5   1   1        731.22        709.70        19.84 o                         
   6   1   1          1.66          0.16        11.87 o                         
   7   1   1       1314.86       1438.65        35.21 o                         
   8   1   1        166.36        147.63        17.36 o                         
   9   1   1       1005.40       1036.03        32.12 o                         
  10   1   1        176.35        219.48        20.35 o                         
  11   1   1         33.73          2.31        25.80 o                         
  12   1   1        658.36        721.98        63.33 o                         
  13   1   1       3664.65       3708.83        77.32 o                         
  14   1   1        336.05        364.97        31.25 o                         
  15   1   1         69.21         58.85        23.96 o                         
  16   1   1        100.16         86.31        35.30 o                         
  17   1   1        419.55        415.45        41.87 o                         
  18   1   1          5.37         19.66        32.03 o                         
  19   1   1        451.09        615.33        93.74 o                         
 -19   2   1          2.20         22.72        43.91 o                         
 -18   2   1        444.50        395.85        45.99 o                         
 -17   2   1        140.67         91.39        32.84 o                         
 -16   2   1         41.53        102.81        31.90 o                         
 -15   2   1         85.53         64.87        25.43 o                         
 -14   2   1        530.67        518.37        34.56 o                         
 -13   2   1         10.23         28.88        21.61 o                         
 -12   2   1        670.18        642.71        32.92 o                         
 -11   2   1          7.04         11.25        17.94 o                         
 -10   2   1        657.38        664.24        29.95 o                         
  -9   2   1        698.57        749.33        39.46 o                         
  -8   2   1         59.09         61.93        15.20 o                         
  -7   2   1        324.94        288.27        19.07 o                         
  -6   2   1        205.79        243.03        21.59 o                         
  -5   2   1       1569.41       1625.99        35.58 o                         
  -4   2   1       1957.78       1834.20        45.11 o                         
  -3   2   1       4755.57       4737.59        60.06 o                         
  -2   2   1      57718.11      55616.36       567.75 o                         
  -1   2   1      68109.53      66550.05       740.97 o                         
   0   2   1        974.79       1031.23        19.76 o                         
   1   2   1      22768.05      22646.69       253.50 o                         
   2   2   1          8.78          2.09         7.81 o                         
   3   2   1          0.91         -3.48         8.04 o                         
   4   2   1        374.03        375.26        20.72 o                         
   5   2   1        704.91        715.47        22.69 o                         
   6   2   1        334.20        330.64        18.85 o                         
   7   2   1       3934.98       3855.14        67.61 o                         
   8   2   1       2764.93       2786.32        55.15 o                         
   9   2   1        376.96        370.49        32.25 o                         
  10   2   1          0.01          8.66        15.33 o                         
  11   2   1       1582.98       1564.21        44.26 o                         
  12   2   1       1272.20       1241.41        43.00 o                         
  13   2   1       2175.87       2162.93        57.54 o                         
  14   2   1        333.97        317.03        29.52 o                         
  15   2   1        641.62        674.53        42.63 o                         
  16   2   1         56.04          6.38        29.01 o                         
  17   2   1         51.30         31.68        32.41 o                         
  18   2   1        554.74        634.81        52.40 o                         
  19   2   1         13.50          9.49        67.10 o                         
 -18   3   1         39.65         82.31        36.90 o                         
 -17   3   1          0.38         10.05        32.58 o                         
 -16   3   1         48.48         15.65        31.27 o                         
 -15   3   1        378.77        361.24        41.06 o                         
 -14   3   1        477.40        580.48        85.57 o                         
 -13   3   1       2065.78       1997.37       104.47 o                         
 -12   3   1        254.64        215.91        36.94 o                         
 -11   3   1        991.99       1059.72        54.58 o                         
 -10   3   1         83.64        112.30        20.23 o                         
  -9   3   1        673.97        672.26        33.29 o                         
  -8   3   1        332.84        384.96        26.04 o                         
  -7   3   1        884.04       1031.37        32.39 o                         
  -6   3   1        853.39        890.82        28.81 o                         
  -5   3   1        245.11        245.21        25.71 o                         
  -4   3   1        985.11       1035.59        29.10 o                         
  -3   3   1         67.56         62.17        11.93 o                         
  -2   3   1        323.32        333.07        17.91 o                         
  -1   3   1       1009.63        992.52        23.89 o                         
   0   3   1       1785.28       1723.68        31.90 o                         
   1   3   1         19.41         10.00         9.83 o                         
   2   3   1        269.79        335.73        21.63 o                         
   3   3   1       2720.24       2659.93        47.56 o                         
   4   3   1        417.55        433.97        21.75 o                         
   5   3   1       1324.50       1374.27        34.34 o                         
   6   3   1        848.23        853.05        28.72 o                         
   7   3   1          3.37          7.60        13.10 o                         
   8   3   1       1176.22       1116.93        34.79 o                         
   9   3   1          0.58         -5.78        15.79 o                         
  10   3   1         31.70         32.97        17.14 o                         
  11   3   1         22.24         17.63        18.82 o                         
  12   3   1        857.77        849.92        38.68 o                         
  13   3   1        188.70        131.78        24.34 o                         
  14   3   1       1013.78        920.20        54.65 o                         
  15   3   1        237.35        268.50        37.89 o                         
  16   3   1         37.33         72.33        33.58 o                         
  17   3   1         30.58         14.45        45.13 o                         
  18   3   1        225.38        300.54        48.10 o                         
 -17   4   1         43.22        119.84        40.52 o                         
 -16   4   1          6.35          5.36        30.84 o                         
 -15   4   1       1063.72       1031.61        59.20 o                         
 -14   4   1          6.41        -19.32        27.64 o                         
 -13   4   1         40.39         39.64        29.01 o                         
 -12   4   1        368.88        413.88        49.78 o                         
 -11   4   1       2267.65       2211.15        57.87 o                         
 -10   4   1         72.36         88.53        20.71 o                         
  -9   4   1        200.68        232.67        23.16 o                         
  -8   4   1        902.29        959.46        35.84 o                         
  -7   4   1        157.48        130.07        18.42 o                         
  -6   4   1        267.77        273.75        20.99 o                         
  -5   4   1         55.19         62.84        15.13 o                         
  -4   4   1        456.33        532.48        25.13 o                         
  -3   4   1      11004.50      11019.71       146.65 o                         
  -2   4   1      16634.81      16623.66       238.52 o                         
  -1   4   1       2603.69       2651.19        56.13 o                         
   0   4   1        584.12        630.69        24.84 o                         
   1   4   1       7342.41       7407.15       145.73 o                         
   2   4   1        377.54        458.34        22.54 o                         
   3   4   1        398.95        362.07        20.98 o                         
   4   4   1        122.80        120.48        14.04 o                         
   5   4   1        426.19        473.90        31.48 o                         
   6   4   1       1401.95       1406.75        38.61 o                         
   7   4   1        279.30        304.28        21.92 o                         
   8   4   1       1025.14       1143.09        37.74 o                         
   9   4   1        154.96        138.16        20.14 o                         
  10   4   1          0.32        -13.25        17.87 o                         
  11   4   1         48.17         64.22        26.55 o                         
  12   4   1        254.77        245.98        33.12 o                         
  13   4   1         10.50         61.50        28.42 o                         
  14   4   1        990.16       1023.46        57.97 o                         
  15   4   1         12.75         94.08        41.89 o                         
  16   4   1         51.93         98.98        36.33 o                         
  17   4   1         19.15        -16.91        41.03 o                         
 -16   5   1         90.64         72.80        47.37 o                         
 -15   5   1        421.05        403.65        60.22 o                         
 -14   5   1       1475.26       1415.71        89.91 o                         
 -13   5   1        283.50        347.53        39.21 o                         
 -12   5   1         86.74        104.05        30.73 o                         
 -11   5   1          1.14        -18.74        24.50 o                         
 -10   5   1          4.11         16.00        25.03 o                         
  -9   5   1        286.19        361.16        51.30 o                         
  -8   5   1        174.70        237.29        25.40 o                         
  -7   5   1        888.62        897.22        36.97 o                         
  -6   5   1       3109.49       3225.52        81.95 o                         
  -5   5   1       1097.18       1095.73        38.53 o                         
  -4   5   1        101.74        110.13        17.85 o                         
  -3   5   1       1112.67       1030.59        30.06 o                         
  -2   5   1          0.38         -0.42        13.71 o                         
  -1   5   1        221.37        227.42        19.60 o                         
   0   5   1          3.94          7.31        13.16 o                         
   1   5   1        122.41        138.17        17.22 o                         
   2   5   1         72.28        106.63        16.45 o                         
   3   5   1        446.30        465.38        25.07 o                         
   4   5   1       1328.98       1375.15        37.96 o                         
   5   5   1       2382.13       2404.98        53.92 o                         
   6   5   1          2.08         -7.13        15.22 o                         
   7   5   1          1.99        -15.78        15.78 o                         
   8   5   1        287.60        238.72        29.76 o                         
   9   5   1        341.94        332.81        33.74 o                         
  10   5   1        491.50        528.58        39.67 o                         
  11   5   1         10.88         12.45        27.09 o                         
  12   5   1         46.35         50.13        30.49 o                         
  13   5   1        807.94        793.17        52.21 o                         
  14   5   1          2.04        -33.08        46.25 o                         
  15   5   1        161.46        101.57        49.42 o                         
  16   5   1         11.83        -30.45        43.99 o                         
 -14   6   1         75.33         59.47        76.37 o                         
 -13   6   1         10.22        124.38        49.68 o                         
 -12   6   1         31.40          7.88        41.76 o                         
 -11   6   1        992.98       1012.54       123.88 o                         
 -10   6   1          0.92        -15.59        52.15 o                         
  -9   6   1        628.57        621.66        73.99 o                         
  -8   6   1         43.43         82.41        38.64 o                         
  -7   6   1         77.03         94.10        31.00 o                         
  -6   6   1          0.41          6.65        30.09 o                         
  -5   6   1         14.66         22.04        22.06 o                         
  -4   6   1        841.78        859.02        43.11 o                         
  -3   6   1       1410.11       1343.06        37.46 o                         
  -2   6   1       2085.64       1969.45        44.38 o                         
  -1   6   1        724.41        757.79        34.39 o                         
   0   6   1         28.35          2.32        16.38 o                         
   1   6   1        362.12        385.36        26.54 o                         
   2   6   1        954.85       1006.19        57.38 o                         
   3   6   1        550.45        604.01        32.08 o                         
   4   6   1        475.42        523.05        42.81 o                         
   5   6   1         35.42         46.33        43.26 o                         
   6   6   1          4.28        -15.58        22.76 o                         
   7   6   1        420.47        470.46        38.06 o                         
   8   6   1         83.50         61.38        26.64 o                         
   9   6   1         72.45         68.16        32.07 o                         
  10   6   1          0.95        -36.12        36.12 o                         
  11   6   1         11.91         23.00        50.10 o                         
  12   6   1          8.76         53.62        60.06 o                         
  13   6   1        192.92        146.55        55.72 o                         
  14   6   1        188.16        122.17        51.70 o                         
 -12   7   1         50.01         42.72        48.23 o                         
 -11   7   1         44.36         62.04        47.99 o                         
 -10   7   1          0.71         59.40        45.40 o                         
  -9   7   1         31.16         37.97        41.33 o                         
  -8   7   1        129.12        187.92        87.53 o                         
  -7   7   1          8.43         -2.06        70.25 o                         
  -6   7   1        274.72        271.91        47.13 o                         
  -5   7   1       1141.08       1153.41        73.07 o                         
  -4   7   1        207.80        165.71        43.04 o                         
  -3   7   1          1.27         10.54        35.53 o                         
  -2   7   1        374.54        405.80        50.01 o                         
  -1   7   1        333.61        363.56        83.61 o                         
   0   7   1        467.29        460.98        51.30 o                         
   1   7   1        213.31        235.99        42.27 o                         
   2   7   1         65.71         86.39        41.51 o                         
   3   7   1         67.07         86.83        38.46 o                         
   4   7   1         62.58         43.80        36.85 o                         
   5   7   1        192.82        162.80        42.81 o                         
   6   7   1          5.81         11.18        53.49 o                         
   7   7   1         26.92        149.33        44.94 o                         
   8   7   1          3.66        -35.29        38.61 o                         
   9   7   1        749.64        820.25        70.52 o                         
  10   7   1         53.96         83.54        46.30 o                         
  11   7   1          9.76        -37.50        44.29 o                         
  -8   8   1        133.26        181.69        55.01 o                         
  -7   8   1        125.40        107.19        67.64 o                         
  -6   8   1         63.59         73.28        47.71 o                         
  -5   8   1          1.34         -5.44        43.65 o                         
  -4   8   1         23.39         13.38        55.05 o                         
  -3   8   1        494.37        508.55        61.25 o                         
  -2   8   1        149.58         80.60        67.21 o                         
  -1   8   1        236.75        331.25        53.96 o                         
   0   8   1        255.86        336.60        53.63 o                         
   1   8   1          0.37        -23.24        50.27 o                         
   2   8   1         25.65          9.31        76.44 o                         
   3   8   1        421.27        468.64        94.89 o                         
   4   8   1        357.72        388.80        60.65 o                         
   5   8   1         30.12         41.76        45.03 o                         
   6   8   1          4.91        -66.69        66.69 o                         
   7   8   1         29.16         33.36        47.67 o                         
   8   8   1        161.37        150.35        67.78 o                         
 -18   0   2        317.66        476.31        56.32 o                         
 -16   0   2       1415.44       1400.56        78.31 o                         
 -14   0   2       3450.88       3229.60       167.33 o                         
 -12   0   2        380.42        376.36        50.40 o                         
 -10   0   2       1210.03       1293.19        54.18 o                         
  -8   0   2        259.75        341.53        29.32 o                         
  -6   0   2          6.74         16.08        16.99 o                         
  -4   0   2        392.73        521.52        42.87 o                         
  -2   0   2      25468.72      23501.91       317.76 o                         
   2   0   2      12615.15      11322.80       155.07 o                         
   4   0   2       1029.81       1003.97        27.92 o                         
   6   0   2      21451.62      20998.35       563.48 o                         
   8   0   2       2896.87       2926.35        78.59 o                         
  10   0   2        561.23        623.57        40.55 o                         
  12   0   2         43.94         31.58        27.63 o                         
  14   0   2        700.46        637.41        85.98 o                         
  16   0   2        106.20        143.61        38.85 o                         
  18   0   2         20.51         22.51        53.54 o                         
 -19   1   2         84.63         76.24        35.49 o                         
 -18   1   2        112.41        195.88        37.97 o                         
 -17   1   2        277.80        296.79        33.42 o                         
 -16   1   2        565.33        506.72        36.83 o                         
 -15   1   2        457.10        512.16        36.36 o                         
 -14   1   2        433.97        395.60        30.88 o                         
 -13   1   2         68.77         63.45        22.51 o                         
 -12   1   2        707.12        764.71        35.77 o                         
 -11   1   2         83.65         62.21        30.85 o                         
 -10   1   2          5.91         -4.77        15.01 o                         
  -9   1   2         51.45         24.56        14.63 o                         
  -8   1   2        937.60        966.88        32.21 o                         
  -7   1   2        632.28        709.59        26.60 o                         
  -6   1   2        411.52        402.73        19.62 o                         
  -5   1   2       5615.38       5369.34       118.27 o                         
  -4   1   2       2533.34       2440.02        34.89 o                         
  -3   1   2        132.90        135.43        14.19 o                         
  -2   1   2       3782.04       3587.37        38.33 o                         
  -1   1   2          0.88          6.96         4.09 o                         
   0   1   2         65.60         69.84         4.80 o                         
   1   1   2         20.58         19.23         4.72 o                         
   2   1   2         24.98         26.77         5.55 o                         
   3   1   2       1633.40       1508.33        24.65 o                         
   4   1   2          1.36          7.61         8.88 o                         
   5   1   2         79.21         94.10        12.93 o                         
   6   1   2        351.20        332.30        20.86 o                         
   7   1   2        169.17        190.31        16.79 o                         
   8   1   2         27.80         38.92        14.45 o                         
   9   1   2        179.52        206.26        19.35 o                         
  10   1   2        187.01        209.13        20.11 o                         
  11   1   2          0.43        -15.61        15.61 o                         
  12   1   2       3316.46       3408.13        70.81 o                         
  13   1   2         13.38         33.99        20.81 o                         
  14   1   2        152.92        197.46        25.62 o                         
  15   1   2         43.97         69.18        24.02 o                         
  16   1   2         20.53          8.58        27.09 o                         
  17   1   2         21.80         42.54        30.80 o                         
  18   1   2        100.49        153.76        40.72 o                         
  19   1   2         90.08        208.29        48.29 o                         
 -19   2   2          0.18        -42.35        45.37 o                         
 -18   2   2         54.13        103.50        34.43 o                         
 -17   2   2        102.22         82.67        33.66 o                         
 -16   2   2        419.33        406.58        35.91 o                         
 -15   2   2        324.47        327.58        31.84 o                         
 -14   2   2       1896.85       1881.59        55.86 o                         
 -13   2   2         45.46         45.23        21.66 o                         
 -12   2   2        284.09        357.29        28.39 o                         
 -11   2   2        208.45        243.19        23.08 o                         
 -10   2   2         76.94         86.59        18.07 o                         
  -9   2   2         32.33         21.13        15.43 o                         
  -8   2   2       2178.22       2285.37        48.97 o                         
  -7   2   2         93.87         95.43        15.36 o                         
  -6   2   2       2050.12       2152.42        43.98 o                         
  -5   2   2        306.80        271.17        16.65 o                         
  -4   2   2        471.45        460.85        19.10 o                         
  -3   2   2       1427.25       1322.65        23.72 o                         
  -2   2   2         85.19         99.60         8.48 o                         
  -1   2   2      13109.97      12466.12       143.06 o                         
   0   2   2       1202.69       1140.89        20.35 o                         
   1   2   2        337.49        334.54        14.01 o                         
   2   2   2        150.45        156.12        10.61 o                         
   3   2   2       3163.66       3102.08        49.10 o                         
   4   2   2        620.40        653.71        17.73 o                         
   5   2   2       3852.42       3880.56        57.87 o                         
   6   2   2       1240.43       1295.44        32.19 o                         
   7   2   2       3769.29       3935.93        90.15 o                         
   8   2   2        728.02        782.89        28.81 o                         
   9   2   2          0.29         12.60        14.75 o                         
  10   2   2        138.09        119.24        18.81 o                         
  11   2   2         51.26         35.63        18.04 o                         
  12   2   2        689.31        614.71        32.38 o                         
  13   2   2         67.14        132.87        30.59 o                         
  14   2   2        709.24        765.92        44.37 o                         
  15   2   2        314.49        304.20        35.45 o                         
  16   2   2        126.15        166.81        46.72 o                         
  17   2   2        167.67        251.44        38.56 o                         
  18   2   2        124.05        135.56        37.02 o                         
  19   2   2          7.17        -40.95        40.95 o                         
 -18   3   2         18.29         27.19        33.24 o                         
 -17   3   2        114.52        181.36        38.25 o                         
 -16   3   2          0.06         22.85        42.06 o                         
 -15   3   2        103.83         89.17        32.18 o                         
 -14   3   2         14.14         12.46        23.10 o                         
 -13   3   2          0.39         10.62        20.31 o                         
 -12   3   2         78.02         90.14        21.69 o                         
 -11   3   2        244.53        298.27        25.84 o                         
 -10   3   2         42.70         42.46        17.86 o                         
  -9   3   2          0.02          1.94        15.76 o                         
  -8   3   2          1.58         -2.57        14.62 o                         
  -7   3   2       1468.58       1563.11        39.22 o                         
  -6   3   2       1642.88       1687.67        39.92 o                         
  -5   3   2        760.12        838.11        27.63 o                         
  -4   3   2         95.10         67.33        13.41 o                         
  -3   3   2         31.77         22.36        12.44 o                         
  -2   3   2       1063.28       1128.83        23.46 o                         
  -1   3   2         95.31         73.21        11.24 o                         
   0   3   2       2779.22       2700.12        43.24 o                         
   1   3   2        400.06        422.42        17.82 o                         
   2   3   2       1353.18       1331.05        27.71 o                         
   3   3   2          0.49         -5.82         9.77 o                         
   4   3   2         41.65         60.99        10.61 o                         
   5   3   2        675.34        726.94        33.54 o                         
   6   3   2          0.45        -11.52        12.35 o                         
   7   3   2         47.97         63.02        18.70 o                         
   8   3   2        294.58        333.64        21.63 o                         
   9   3   2         19.47         25.87        15.37 o                         
  10   3   2        516.99        499.42        28.69 o                         
  11   3   2       2186.27       2123.42        68.59 o                         
  12   3   2        651.47        734.61        53.69 o                         
  13   3   2         80.97         96.80        28.71 o                         
  14   3   2        549.37        547.72        43.27 o                         
  15   3   2        175.20        220.21        37.00 o                         
  16   3   2         27.29         23.66        36.29 o                         
  17   3   2         23.11         40.90        32.83 o                         
  18   3   2        173.97        208.19        42.53 o                         
 -17   4   2          3.24         75.21        67.16 o                         
 -16   4   2        135.87         53.40        47.82 o                         
 -15   4   2        463.25        547.53        47.48 o                         
 -14   4   2        793.99        810.70        50.95 o                         
 -13   4   2         25.74         62.36        28.42 o                         
 -12   4   2          0.05          9.01        21.13 o                         
 -11   4   2        418.12        412.37        29.96 o                         
 -10   4   2         13.45          9.45        20.12 o                         
  -9   4   2        425.60        455.99        28.64 o                         
  -8   4   2         17.87         37.16        16.66 o                         
  -7   4   2        127.02         75.78        16.78 o                         
  -6   4   2        245.44        251.18        19.97 o                         
  -5   4   2         32.53         48.20        14.40 o                         
  -4   4   2          0.05        -12.13        12.13 o                         
  -3   4   2         90.28         94.53        13.26 o                         
  -2   4   2          0.89         22.18        12.93 o                         
  -1   4   2       2403.69       2371.69        48.04 o                         
   0   4   2       4798.10       4694.87        78.83 o                         
   1   4   2        825.25        810.26        26.85 o                         
   2   4   2         54.82         75.34        13.87 o                         
   3   4   2        543.89        580.20        25.90 o                         
   4   4   2       1124.20       1123.76        29.13 o                         
   5   4   2         16.60          8.92        12.83 o                         
   6   4   2          0.17         -6.99        13.39 o                         
   7   4   2        622.45        645.84        28.90 o                         
   8   4   2         12.39          3.69        15.51 o                         
   9   4   2         10.36        -14.43        15.78 o                         
  10   4   2        539.11        578.95        32.24 o                         
  11   4   2        401.67        399.63        68.83 o                         
  12   4   2        452.87        506.91        41.22 o                         
  13   4   2        107.00        147.10        32.39 o                         
  14   4   2       1199.74       1208.46        61.65 o                         
  15   4   2       2197.46       2256.98        79.78 o                         
  16   4   2         39.18         26.50        34.35 o                         
  17   4   2         18.19         12.89        53.22 o                         
 -16   5   2        170.45        144.05        52.78 o                         
 -15   5   2         49.36          6.29        50.99 o                         
 -14   5   2        130.11        194.78        48.63 o                         
 -13   5   2       2126.40       2115.42        98.63 o                         
 -12   5   2        106.90         32.79        36.98 o                         
 -11   5   2        159.30        180.74        32.39 o                         
 -10   5   2         24.09          6.52        30.36 o                         
  -9   5   2         70.34         82.90        22.19 o                         
  -8   5   2        261.98        265.50        25.02 o                         
  -7   5   2         24.62         59.79        18.41 o                         
  -6   5   2        266.76        311.67        24.25 o                         
  -5   5   2        730.83        731.92        31.94 o                         
  -4   5   2        308.02        300.93        22.57 o                         
  -3   5   2         97.46        102.72        14.56 o                         
  -2   5   2          0.14         -4.76        11.83 o                         
  -1   5   2       1086.41       1110.83        34.30 o                         
   0   5   2        754.97        763.22        30.21 o                         
   1   5   2        128.76        144.18        17.11 o                         
   2   5   2        247.38        258.79        20.37 o                         
   3   5   2        378.58        386.95        23.48 o                         
   4   5   2        183.33        201.81        18.40 o                         
   5   5   2         31.30         63.37        14.94 o                         
   6   5   2         12.31         27.52        16.74 o                         
   7   5   2          0.03          9.32        19.99 o                         
   8   5   2         54.30         19.48        23.78 o                         
   9   5   2         42.40         44.22        24.61 o                         
  10   5   2        374.76        312.90        34.69 o                         
  11   5   2        132.59        162.54        33.27 o                         
  12   5   2         57.74         18.09        29.08 o                         
  13   5   2         42.45         38.36        31.14 o                         
  14   5   2        383.74        326.44        41.81 o                         
  15   5   2        119.20        136.42        42.55 o                         
  16   5   2          0.95         60.10        99.98 o                         
 -14   6   2        140.47        186.20        63.85 o                         
 -13   6   2          2.12        -40.61        40.61 o                         
 -12   6   2          3.04        -37.78        37.78 o                         
 -11   6   2        142.00        126.86        45.12 o                         
 -10   6   2        325.74        343.16        49.69 o                         
  -9   6   2        146.85        119.91        48.76 o                         
  -8   6   2         13.58         -8.63        33.65 o                         
  -7   6   2         94.22         90.21        36.78 o                         
  -6   6   2        227.64        213.21        38.59 o                         
  -5   6   2        113.22        111.58        27.49 o                         
  -4   6   2        351.57        386.76        29.00 o                         
  -3   6   2        223.70        246.36        23.32 o                         
  -2   6   2        170.40        205.22        19.45 o                         
  -1   6   2        584.49        638.97        32.16 o                         
   0   6   2         29.32         -5.52        18.65 o                         
   1   6   2        257.34        242.99        28.55 o                         
   2   6   2          2.67        -17.93        20.65 o                         
   3   6   2        213.90        211.19        28.11 o                         
   4   6   2         93.53         59.08        19.92 o                         
   5   6   2        415.19        461.83        34.99 o                         
   6   6   2          8.18         34.07        23.80 o                         
   7   6   2          2.29         22.82        24.83 o                         
   8   6   2          8.68         17.77        25.90 o                         
   9   6   2        160.37        139.92        31.88 o                         
  10   6   2        554.99        638.99        52.01 o                         
  11   6   2        172.79        199.39        49.00 o                         
  12   6   2        391.15        431.08        67.28 o                         
  13   6   2         21.50         44.48        45.92 o                         
  14   6   2         33.99         18.28        77.00 o                         
 -12   7   2          6.04         -7.70        45.70 o                         
 -11   7   2         31.44         46.83        44.61 o                         
 -10   7   2         45.33        -39.46        39.46 o                         
  -9   7   2         89.28         86.15        45.37 o                         
  -8   7   2         39.76         49.99        48.41 o                         
  -7   7   2          6.29        -44.30        44.30 o                         
  -6   7   2        179.79        249.05        47.45 o                         
  -5   7   2        312.41        367.96        64.57 o                         
  -4   7   2         53.48         51.18        38.40 o                         
  -3   7   2        288.39        246.27        44.58 o                         
  -2   7   2        195.78        244.86        45.00 o                         
  -1   7   2        468.77        427.66        49.69 o                         
   0   7   2         49.09         53.04        60.32 o                         
   1   7   2         34.98        -12.21        35.06 o                         
   2   7   2        202.72        259.68        44.36 o                         
   3   7   2         19.07        -13.47        33.23 o                         
   4   7   2        171.54        177.04        44.68 o                         
   5   7   2          4.02        -18.58        34.28 o                         
   6   7   2        113.55         97.82        40.28 o                         
   7   7   2         69.47        -18.64        38.73 o                         
   8   7   2          0.27         24.27        40.02 o                         
   9   7   2          0.21         61.82        44.08 o                         
  10   7   2         13.18        -42.50        42.50 o                         
  11   7   2         45.30         36.30        45.38 o                         
  -8   8   2        215.25        201.77        56.02 o                         
  -7   8   2        305.58        365.16        60.95 o                         
  -6   8   2         13.81        -27.21        42.92 o                         
  -5   8   2         79.73        115.10        47.42 o                         
  -4   8   2         42.21         27.84        58.81 o                         
  -3   8   2        185.82        280.65        53.94 o                         
  -2   8   2        485.47        534.57        61.26 o                         
  -1   8   2        366.59        353.18        56.14 o                         
   0   8   2         62.99         88.69        44.86 o                         
   1   8   2        767.20        744.85        68.69 o                         
   2   8   2          4.26         53.80        43.52 o                         
   3   8   2        195.37        116.41        47.90 o                         
   4   8   2          2.63        -24.07        42.09 o                         
   5   8   2        226.83        226.40        69.53 o                         
   6   8   2         17.20        -43.41        43.41 o                         
   7   8   2         11.03         52.10        47.65 o                         
   8   8   2         73.46         46.79        47.59 o                         
 -19   0   3         47.51         83.32        62.36 o                         
 -17   0   3         37.79         58.92        42.28 o                         
 -15   0   3       1933.92       1918.79        82.84 o                         
 -13   0   3       1231.76       1208.57        60.82 o                         
 -11   0   3        100.26        104.24        26.75 o                         
  -9   0   3        648.08        717.56        94.26 o                         
  -7   0   3       5198.88       5451.39       249.60 o                         
  -5   0   3        443.16        546.79        41.24 o                         
  -3   0   3       5489.80       4928.51        72.53 o                         
   3   0   3       2565.50       2519.51        47.20 o                         
   5   0   3       3971.11       3840.17        71.66 o                         
   7   0   3       1908.77       2084.00        86.67 o                         
   9   0   3        936.68        983.33        45.02 o                         
  11   0   3        918.33        936.81        52.05 o                         
  13   0   3       3121.44       3013.08        97.16 o                         
  15   0   3        190.38        233.21        41.60 o                         
  17   0   3          0.50        -26.06        50.96 o                         
  19   0   3         30.59        -50.24        52.52 o                         
 -19   1   3         12.66         33.10        33.49 o                         
 -18   1   3         19.51         90.00        58.18 o                         
 -17   1   3          6.21         15.24        26.41 o                         
 -16   1   3         28.67         -2.84        31.75 o                         
 -15   1   3       2579.68       2416.86        65.66 o                         
 -14   1   3          2.83         13.26        21.96 o                         
 -13   1   3         46.78         48.63        21.68 o                         
 -12   1   3        101.79        101.26        32.24 o                         
 -11   1   3       1306.60       1364.27        41.21 o                         
 -10   1   3         56.63         51.50        16.31 o                         
  -9   1   3       1064.11       1079.83        33.68 o                         
  -8   1   3       1059.44       1133.48        33.43 o                         
  -7   1   3       3289.47       3575.06        63.45 o                         
  -6   1   3          4.67         -3.14        12.20 o                         
  -5   1   3        488.74        540.08        39.22 o                         
  -4   1   3       5185.54       4980.83        67.82 o                         
  -3   1   3      13151.60      12324.18       140.35 o                         
  -2   1   3       7627.30       7081.68        71.07 o                         
  -1   1   3      40521.07      38161.81       391.67 o                         
   0   1   3         43.67         38.06         3.51 o                         
   1   1   3       2275.07       2134.85        25.18 o                         
   2   1   3      11726.47      10860.82       113.89 o                         
   3   1   3       3844.19       3664.88        42.89 o                         
   4   1   3          6.37          7.07         8.49 o                         
   5   1   3        604.31        629.50        18.51 o                         
   6   1   3        229.85        194.77        15.39 o                         
   7   1   3        558.07        555.59        23.45 o                         
   8   1   3        127.46        131.60        16.30 o                         
   9   1   3        210.30        229.91        19.69 o                         
  10   1   3        576.19        561.39        30.65 o                         
  11   1   3        722.87        662.41        33.23 o                         
  12   1   3         38.49         31.00        18.67 o                         
  13   1   3       7103.58       7134.16       123.53 o                         
  14   1   3       1421.66       1421.11        47.48 o                         
  15   1   3        160.63        204.35        27.73 o                         
  16   1   3          4.20         13.97        27.91 o                         
  17   1   3         19.01         34.53        43.93 o                         
  18   1   3         12.49        -39.94        39.94 o                         
  19   1   3         39.75         34.42        44.17 o                         
 -19   2   3          0.11        -30.84        30.84 o                         
 -18   2   3        434.64        400.79        44.54 o                         
 -17   2   3        332.92        327.44        41.69 o                         
 -16   2   3         20.54         -3.14        23.36 o                         
 -15   2   3        304.99        336.28        32.06 o                         
 -14   2   3        344.21        318.16        30.01 o                         
 -13   2   3        317.05        296.05        27.50 o                         
 -12   2   3        999.20        958.08        39.06 o                         
 -11   2   3        347.54        381.76        31.66 o                         
 -10   2   3          1.36         -8.81        15.39 o                         
  -9   2   3        796.16        869.49        31.86 o                         
  -8   2   3        238.49        278.98        26.29 o                         
  -7   2   3         40.17         47.60        13.71 o                         
  -6   2   3        606.87        671.58        25.37 o                         
  -5   2   3          0.18        -11.00        11.00 o                         
  -4   2   3        339.34        340.32        16.70 o                         
  -3   2   3         21.21         31.66        10.10 o                         
  -2   2   3        700.86        726.59        19.40 o                         
  -1   2   3     120508.41     116206.64      1195.77 o                         
   0   2   3       2201.53       2049.76        33.22 o                         
   1   2   3      34825.75      33305.71       452.89 o                         
   2   2   3        879.37        879.78        22.79 o                         
   3   2   3       2369.68       2281.44        36.21 o                         
   4   2   3       4516.64       4589.82        59.19 o                         
   5   2   3        191.28        166.19        12.89 o                         
   6   2   3        522.35        486.53        19.33 o                         
   7   2   3         49.89         46.22        13.83 o                         
   8   2   3        207.54        198.76        17.68 o                         
   9   2   3       1292.93       1382.81        37.77 o                         
  10   2   3        473.25        545.15        28.08 o                         
  11   2   3        805.01        852.02        60.89 o                         
  12   2   3         14.17         -9.37        18.19 o                         
  13   2   3       1174.15       1267.71        45.35 o                         
  14   2   3       2157.55       2139.25        59.84 o                         
  15   2   3        521.00        439.92        39.90 o                         
  16   2   3          5.63        -10.19        36.48 o                         
  17   2   3          8.82         -0.55        38.76 o                         
  18   2   3          8.30          3.97        37.92 o                         
  19   2   3         13.69        -38.87        38.87 o                         
 -18   3   3        158.97        148.09        40.84 o                         
 -17   3   3          1.23         -8.11        30.99 o                         
 -16   3   3        109.11        142.80        36.59 o                         
 -15   3   3        596.96        608.96        71.46 o                         
 -14   3   3        655.60        661.28        39.36 o                         
 -13   3   3        191.41        261.97        40.18 o                         
 -12   3   3        265.27        264.17        26.12 o                         
 -11   3   3       1212.94       1252.69        42.16 o                         
 -10   3   3        585.37        615.98        50.83 o                         
  -9   3   3        611.89        618.43        29.59 o                         
  -8   3   3        297.92        285.72        21.48 o                         
  -7   3   3        166.52        193.51        18.67 o                         
  -6   3   3        682.40        700.15        26.95 o                         
  -5   3   3         11.00         28.42        12.97 o                         
  -4   3   3        843.60        833.08        26.76 o                         
  -3   3   3        293.06        296.20        20.91 o                         
  -2   3   3        681.59        700.11        18.93 o                         
  -1   3   3       2642.12       2691.37        43.41 o                         
   0   3   3          3.41          6.18         9.33 o                         
   1   3   3       3377.95       3413.27        51.66 o                         
   2   3   3        892.49        926.77        22.98 o                         
   3   3   3        179.00        208.32        16.63 o                         
   4   3   3       2134.79       2204.51        39.14 o                         
   5   3   3        194.99        202.57        17.16 o                         
   6   3   3         53.63         32.66        12.92 o                         
   7   3   3       1840.49       1994.65        44.83 o                         
   8   3   3          8.33          8.70        13.89 o                         
   9   3   3       1167.89       1224.30        37.13 o                         
  10   3   3        428.48        455.41        27.39 o                         
  11   3   3        488.27        511.11        30.31 o                         
  12   3   3        621.57        653.17        51.00 o                         
  13   3   3        348.72        302.79        34.23 o                         
  14   3   3         17.04         35.78        29.97 o                         
  15   3   3        270.76        286.58        38.50 o                         
  16   3   3         59.52         77.30        50.42 o                         
  17   3   3         14.33         30.82        36.65 o                         
  18   3   3          0.03        -29.98        52.91 o                         
 -17   4   3        114.71         19.63        66.12 o                         
 -16   4   3         12.86         44.70        35.97 o                         
 -15   4   3          9.47         26.58        37.71 o                         
 -14   4   3       1314.44       1240.11        60.45 o                         
 -13   4   3        118.25         87.78        29.88 o                         
 -12   4   3       1393.46       1401.43        49.12 o                         
 -11   4   3        334.96        390.26        29.69 o                         
 -10   4   3          0.46          5.22        18.86 o                         
  -9   4   3        160.69        144.13        27.80 o                         
  -8   4   3         94.53        114.39        18.52 o                         
  -7   4   3          7.75         28.90        15.28 o                         
  -6   4   3         56.90         52.30        15.33 o                         
  -5   4   3        680.99        702.21        37.88 o                         
  -4   4   3        140.10        163.66        17.03 o                         
  -3   4   3       3357.93       3372.97        62.22 o                         
  -2   4   3      22526.86      22575.76       283.90 o                         
  -1   4   3       7836.58       7920.22       122.04 o                         
   0   4   3       1698.00       1659.17        37.87 o                         
   1   4   3       1431.93       1453.96        32.53 o                         
   2   4   3        155.53        156.56        14.68 o                         
   3   4   3        851.97        848.71        28.43 o                         
   4   4   3          5.80          0.72        12.67 o                         
   5   4   3        595.85        643.49        23.92 o                         
   6   4   3       1419.30       1429.22        38.68 o                         
   7   4   3         51.59         41.81        14.76 o                         
   8   4   3        163.65        206.00        20.50 o                         
   9   4   3         30.92         14.67        16.04 o                         
  10   4   3        989.28       1015.92        81.95 o                         
  11   4   3         99.29        125.28        34.81 o                         
  12   4   3        329.64        347.80        39.43 o                         
  13   4   3          9.89         -4.57        27.53 o                         
  14   4   3        656.65        534.26        45.28 o                         
  15   4   3        215.68        265.45        39.09 o                         
  16   4   3         76.91         23.26        32.12 o                         
  17   4   3        203.50        216.88        40.42 o                         
 -16   5   3         63.68         57.05        55.44 o                         
 -15   5   3         27.62        -25.27        95.55 o                         
 -14   5   3        621.90        509.53        62.33 o                         
 -13   5   3        144.22        119.46        89.48 o                         
 -12   5   3        788.58        786.45        51.05 o                         
 -11   5   3         19.97         28.28        26.94 o                         
 -10   5   3        610.98        621.61        42.02 o                         
  -9   5   3         10.22         48.61        19.78 o                         
  -8   5   3         16.40         16.17        17.99 o                         
  -7   5   3        262.07        266.83        26.65 o                         
  -6   5   3         36.48         42.97        17.37 o                         
  -5   5   3         26.96         62.73        16.84 o                         
  -4   5   3         41.29         33.58        15.18 o                         
  -3   5   3        326.96        401.77        24.13 o                         
  -2   5   3       1053.71       1078.45        30.07 o                         
  -1   5   3          4.13          4.27        13.59 o                         
   0   5   3         11.16         17.70        13.53 o                         
   1   5   3         14.20         22.44        13.65 o                         
   2   5   3        120.95        152.52        17.57 o                         
   3   5   3        494.00        480.85        25.03 o                         
   4   5   3         98.66        137.89        17.85 o                         
   5   5   3        757.23        756.42        28.49 o                         
   6   5   3          3.55         -4.43        15.20 o                         
   7   5   3          0.75        -25.85        28.06 o                         
   8   5   3        112.67        109.06        26.13 o                         
   9   5   3        878.67        824.38        83.20 o                         
  10   5   3        163.24        212.70        32.94 o                         
  11   5   3        252.87        235.51        34.63 o                         
  12   5   3        664.79        732.71        49.83 o                         
  13   5   3         62.16         14.97        29.54 o                         
  14   5   3         17.39         44.69        32.56 o                         
  15   5   3         52.86          0.23        33.31 o                         
  16   5   3          3.31         35.50        48.10 o                         
 -14   6   3        391.47        428.76        63.29 o                         
 -13   6   3         47.18         26.70        46.10 o                         
 -12   6   3        285.41        356.88        57.79 o                         
 -11   6   3         33.10         11.22        41.58 o                         
 -10   6   3        211.95        198.65        46.18 o                         
  -9   6   3        308.32        380.88        49.21 o                         
  -8   6   3         39.35         51.40        35.92 o                         
  -7   6   3         18.01         36.12        35.85 o                         
  -6   6   3          0.73         40.08        33.09 o                         
  -5   6   3         64.89         78.67        26.63 o                         
  -4   6   3        288.91        285.30        29.98 o                         
  -3   6   3       9036.62       8642.57       210.43 o                         
  -2   6   3      13732.89      12827.07       230.08 o                         
  -1   6   3        308.41        297.49        30.01 o                         
   0   6   3        327.04        342.15        34.40 o                         
   1   6   3        137.04        128.24        25.10 o                         
   2   6   3         58.50         85.51        30.77 o                         
   3   6   3         22.46         29.92        32.10 o                         
   4   6   3        230.00        244.01        24.81 o                         
   5   6   3        229.88        239.80        25.77 o                         
   6   6   3         92.90         99.18        26.72 o                         
   7   6   3         24.98         32.55        28.35 o                         
   8   6   3         58.57         97.74        30.04 o                         
   9   6   3         66.40         77.35        34.70 o                         
  10   6   3         48.08         28.50        27.63 o                         
  11   6   3         31.03        -22.44        36.57 o                         
  12   6   3         64.29         56.34        59.83 o                         
  13   6   3          0.02         26.65        43.26 o                         
  14   6   3         83.14        131.38        53.22 o                         
 -12   7   3        147.67        154.23        54.77 o                         
 -11   7   3        192.75        185.59        54.13 o                         
 -10   7   3         74.59        210.37        51.85 o                         
  -9   7   3          1.60         -9.07        56.52 o                         
  -8   7   3          3.47          8.04        41.23 o                         
  -7   7   3          7.27         46.55        40.75 o                         
  -6   7   3          1.47          3.53        38.48 o                         
  -5   7   3         84.72        122.44        41.06 o                         
  -4   7   3        122.48         99.13        40.44 o                         
  -3   7   3          5.39         16.56        78.02 o                         
  -2   7   3          0.00         18.27        34.12 o                         
  -1   7   3          6.34         -9.47        34.78 o                         
   0   7   3        186.59        187.85        42.23 o                         
   1   7   3        500.07        514.91        53.42 o                         
   2   7   3         19.30         31.09        34.02 o                         
   3   7   3         31.22          7.01        36.21 o                         
   4   7   3         10.21        -34.57        34.57 o                         
   5   7   3        294.16        258.10        44.45 o                         
   6   7   3         16.15        -28.33        39.39 o                         
   7   7   3         16.58        -24.71        35.07 o                         
   8   7   3          6.50         47.83        39.84 o                         
   9   7   3       1281.94       1148.16        79.80 o                         
  10   7   3          5.92        -40.63        40.63 o                         
  11   7   3       1209.57       1076.84       151.79 o                         
  -8   8   3        303.56        410.40       121.07 o                         
  -7   8   3         23.14         54.66        80.66 o                         
  -6   8   3          2.08        -11.35        71.72 o                         
  -5   8   3        402.61        345.50        67.28 o                         
  -4   8   3       1009.16        866.63        75.76 o                         
  -3   8   3       7655.37       6872.94       213.30 o                         
  -2   8   3        503.98        473.60        68.19 o                         
  -1   8   3        247.12        257.87       181.27 o                         
   0   8   3          0.91         42.29        42.85 o                         
   1   8   3         24.51         44.89        54.39 o                         
   2   8   3        150.53        150.74        47.17 o                         
   3   8   3          8.62         63.69        44.17 o                         
   4   8   3          4.74         24.59        44.02 o                         
   5   8   3         29.17        142.46        47.60 o                         
   6   8   3          0.86        -19.55        44.81 o                         
   7   8   3          0.82         34.62        45.52 o                         
   8   8   3          0.33         23.98        50.85 o                         
 -18   0   4         39.58         17.57        51.92 o                         
 -16   0   4         61.30         25.95        36.59 o                         
 -14   0   4       2025.05       1634.01        98.69 o                         
 -12   0   4        201.66        199.46        32.76 o                         
 -10   0   4          0.00          6.17        21.41 o                         
  -8   0   4          8.93        -14.63        18.60 o                         
  -6   0   4       6718.00       6811.05       146.64 o                         
  -4   0   4        469.89        437.36        42.31 o                         
  -2   0   4       2023.41       1705.89        28.22 o                         
   2   0   4       5896.74       5178.65        91.33 o                         
   4   0   4        181.25        188.13        15.57 o                         
   6   0   4        304.91        330.59        25.50 o                         
   8   0   4        616.97        746.33        89.33 o                         
  10   0   4        579.10        486.50        35.53 o                         
  12   0   4       1583.74       1454.49        61.98 o                         
  14   0   4        409.23        406.94        43.80 o                         
  16   0   4        347.75        358.43        86.10 o                         
  18   0   4        253.49        332.91        73.86 o                         
 -19   1   4          6.50        -18.42        32.52 o                         
 -18   1   4         72.11         63.56        51.13 o                         
 -17   1   4         66.54         63.99        26.87 o                         
 -16   1   4          3.48        -11.58        23.15 o                         
 -15   1   4         73.84        144.05        27.31 o                         
 -14   1   4          9.21         41.95        22.67 o                         
 -13   1   4        578.35        582.33        33.28 o                         
 -12   1   4       1260.37       1300.96        53.71 o                         
 -11   1   4        184.25        213.42        21.58 o                         
 -10   1   4         22.10         16.54        14.83 o                         
  -9   1   4         25.03         42.54        15.65 o                         
  -8   1   4       9413.42      10572.12       158.33 o                         
  -7   1   4       1521.35       1669.54        38.99 o                         
  -6   1   4        132.27        145.35        15.41 o                         
  -5   1   4       4787.74       4638.05        73.47 o                         
  -4   1   4       2417.98       2345.63        43.40 o                         
  -3   1   4        323.86        318.86        13.01 o                         
  -2   1   4       3088.16       3001.36        33.07 o                         
  -1   1   4         14.10          4.59         3.84 o                         
   0   1   4      13753.25      12878.45       144.06 o                         
   1   1   4      16017.64      14534.27       162.60 o                         
   2   1   4      12393.08      11497.65       129.75 o                         
   3   1   4        280.24        277.89        11.76 o                         
   4   1   4        328.16        312.28        12.12 o                         
   5   1   4        588.65        588.15        18.37 o                         
   6   1   4       2253.36       2355.18        40.05 o                         
   7   1   4        473.95        532.54        40.28 o                         
   8   1   4          4.86          3.52        13.45 o                         
   9   1   4        414.58        389.94        23.09 o                         
  10   1   4        105.39        105.88        17.48 o                         
  11   1   4       1125.67       1066.82        50.21 o                         
  12   1   4        430.39        393.93        27.37 o                         
  13   1   4       1087.36       1107.35        56.23 o                         
  14   1   4         90.86         93.86        22.42 o                         
  15   1   4          7.38         50.55        23.33 o                         
  16   1   4          5.34         61.89        32.02 o                         
  17   1   4        373.44        345.08        43.44 o                         
  18   1   4        107.12        157.64        43.71 o                         
  19   1   4         35.36         11.64        68.55 o                         
 -19   2   4          4.73        -32.23        32.23 o                         
 -18   2   4          2.99        -12.54        31.72 o                         
 -17   2   4         52.65         61.63        32.80 o                         
 -16   2   4        194.71        208.43        29.97 o                         
 -15   2   4        117.27         95.32        26.01 o                         
 -14   2   4       2469.68       2374.87        63.65 o                         
 -13   2   4        324.07        302.70        28.36 o                         
 -12   2   4        244.32        258.72        26.52 o                         
 -11   2   4        285.49        314.85        25.83 o                         
 -10   2   4        817.76        815.17        33.58 o                         
  -9   2   4          4.56          7.58        14.05 o                         
  -8   2   4        815.04        919.23        33.11 o                         
  -7   2   4       2867.86       3078.51        57.83 o                         
  -6   2   4       1106.19       1105.44        30.30 o                         
  -5   2   4       2116.36       2113.34        42.22 o                         
  -4   2   4       1364.11       1239.87        25.92 o                         
  -3   2   4        262.24        257.04        18.18 o                         
  -2   2   4         63.01         41.88         8.85 o                         
  -1   2   4      96113.05      91145.50      1242.29 o                         
   0   2   4        677.48        775.84        20.68 o                         
   1   2   4        228.13        195.57        12.23 o                         
   2   2   4        120.32        137.29        11.29 o                         
   3   2   4       2362.78       2248.85        40.50 o                         
   4   2   4       1211.68       1131.13        24.20 o                         
   5   2   4        736.17        759.78        19.40 o                         
   6   2   4          0.71        -10.11        10.11 o                         
   7   2   4        624.46        645.57        24.60 o                         
   8   2   4        958.84       1007.80        30.86 o                         
   9   2   4       1023.12        973.56        62.13 o                         
  10   2   4        160.45        164.37        28.75 o                         
  11   2   4         68.03        105.13        19.68 o                         
  12   2   4        794.31        850.40        38.92 o                         
  13   2   4        363.14        418.09        38.27 o                         
  14   2   4        252.38        268.87        34.63 o                         
  15   2   4         11.46          1.98        27.79 o                         
  16   2   4         47.82         78.38        31.80 o                         
  17   2   4          1.96         10.90        48.58 o                         
  18   2   4         30.78         65.30        45.21 o                         
 -18   3   4        172.24        194.70        39.43 o                         
 -17   3   4        238.18        263.20        40.76 o                         
 -16   3   4          3.09         -6.88        30.68 o                         
 -15   3   4       2185.73       2202.40        67.02 o                         
 -14   3   4          0.73        -14.28        25.99 o                         
 -13   3   4       2981.73       2967.01        71.00 o                         
 -12   3   4       1779.03       1672.14        50.74 o                         
 -11   3   4        313.33        326.20        26.54 o                         
 -10   3   4         12.85         28.68        17.15 o                         
  -9   3   4          0.93         12.00        15.82 o                         
  -8   3   4       3894.62       4198.62        76.44 o                         
  -7   3   4         16.46         23.38        14.73 o                         
  -6   3   4       1532.12       1555.22        38.35 o                         
  -5   3   4       5774.47       5780.49        93.12 o                         
  -4   3   4         53.57         39.38        12.98 o                         
  -3   3   4       4654.40       4584.21        66.88 o                         
  -2   3   4         81.48        108.23        12.41 o                         
  -1   3   4       8222.84       8040.84        96.86 o                         
   0   3   4          2.71          8.54         8.90 o                         
   1   3   4       1276.31       1261.74        30.48 o                         
   2   3   4         71.96         72.35        12.97 o                         
   3   3   4         19.06          4.30         6.81 o                         
   4   3   4       1698.01       1667.42        32.52 o                         
   5   3   4          0.00          5.87         9.50 o                         
   6   3   4         58.23         65.47        13.46 o                         
   7   3   4       1178.37       1205.18        43.52 o                         
   8   3   4        545.25        562.81        33.85 o                         
   9   3   4          0.08         15.23        15.07 o                         
  10   3   4       1416.95       1398.81        41.42 o                         
  11   3   4          0.11         14.39        18.87 o                         
  12   3   4        337.06        324.29        34.13 o                         
  13   3   4         76.44         77.92        29.68 o                         
  14   3   4         27.25         13.09        27.86 o                         
  15   3   4        118.01         97.82        32.23 o                         
  16   3   4          3.75        -12.65        28.43 o                         
  17   3   4        194.18        249.23        61.85 o                         
  18   3   4          0.91         -5.63        33.44 o                         
 -17   4   4          3.33        -18.59       113.74 o                         
 -16   4   4          6.86         25.50        44.78 o                         
 -15   4   4        890.84        870.20        85.96 o                         
 -14   4   4        595.39        525.94        64.52 o                         
 -13   4   4        485.60        473.03        40.06 o                         
 -12   4   4        110.12        153.68        24.91 o                         
 -11   4   4          4.39         18.63        19.96 o                         
 -10   4   4          0.11        -17.93        17.93 o                         
  -9   4   4        260.05        221.82        22.75 o                         
  -8   4   4        160.51        152.18        20.43 o                         
  -7   4   4        274.99        277.48        21.98 o                         
  -6   4   4          0.24          2.33        13.73 o                         
  -5   4   4          9.67          7.52        13.68 o                         
  -4   4   4         41.42         47.87        14.18 o                         
  -3   4   4       4632.99       4619.83        79.04 o                         
  -2   4   4      23528.06      23440.04       294.21 o                         
  -1   4   4      25555.32      25302.85       315.67 o                         
   0   4   4       1799.55       1821.68        35.90 o                         
   1   4   4       1456.23       1505.34        31.71 o                         
   2   4   4       1671.87       1672.16        34.10 o                         
   3   4   4        259.58        265.51        15.80 o                         
   4   4   4         97.65        106.64        13.36 o                         
   5   4   4         27.56         22.39        12.01 o                         
   6   4   4        135.10        146.45        17.08 o                         
   7   4   4        476.40        497.52        25.71 o                         
   8   4   4        183.29        212.64        27.37 o                         
   9   4   4         13.76          0.35        16.08 o                         
  10   4   4        142.98        147.61        27.77 o                         
  11   4   4        200.86        188.24        30.90 o                         
  12   4   4        613.03        637.21       100.65 o                         
  13   4   4          0.38        -11.41        27.13 o                         
  14   4   4        289.75        320.68        40.06 o                         
  15   4   4         16.38         88.65        33.59 o                         
  16   4   4        270.62        320.04        43.64 o                         
  17   4   4        166.40        197.24        40.70 o                         
 -16   5   4         36.00        -13.30        86.24 o                         
 -15   5   4         50.68         36.65        44.46 o                         
 -14   5   4       1069.16       1089.49       123.40 o                         
 -13   5   4        337.21        339.17        53.63 o                         
 -12   5   4       2265.04       2193.62       100.12 o                         
 -11   5   4        319.74        344.33        39.07 o                         
 -10   5   4        133.44        166.89        28.93 o                         
  -9   5   4        310.69        296.07        27.08 o                         
  -8   5   4        741.78        766.16        42.01 o                         
  -7   5   4          0.37          9.17        16.70 o                         
  -6   5   4        181.80        231.62        23.35 o                         
  -5   5   4        261.93        253.17        21.84 o                         
  -4   5   4        233.70        244.16        20.82 o                         
  -3   5   4          8.35         11.16        14.13 o                         
  -2   5   4       1044.30        991.63        29.43 o                         
  -1   5   4       1479.04       1472.14        33.86 o                         
   0   5   4          0.00          9.68        13.00 o                         
   1   5   4        253.79        243.03        23.12 o                         
   2   5   4        125.23        155.04        16.81 o                         
   3   5   4        122.50        132.33        16.87 o                         
   4   5   4        190.06        214.60        19.56 o                         
   5   5   4         10.40         21.15        17.84 o                         
   6   5   4          0.39        -16.97        16.97 o                         
   7   5   4        659.56        729.92        41.09 o                         
   8   5   4        199.09        273.11        31.53 o                         
   9   5   4        129.62        156.12        29.06 o                         
  10   5   4        842.92        811.51        48.18 o                         
  11   5   4          4.94         18.90        26.51 o                         
  12   5   4         48.73         41.56        50.82 o                         
  13   5   4        682.93        554.15        67.39 o                         
  14   5   4         57.55         48.93        45.42 o                         
  15   5   4        130.40        189.22        49.45 o                         
 -14   6   4          3.93         -0.40        46.80 o                         
 -13   6   4        288.78        284.78        88.62 o                         
 -12   6   4        458.39        415.58        56.92 o                         
 -11   6   4         16.64         -1.15        79.37 o                         
 -10   6   4          4.41        -10.36        37.56 o                         
  -9   6   4          1.15         -1.51        35.41 o                         
  -8   6   4          1.85         -4.34        34.07 o                         
  -7   6   4          0.36         37.36        34.47 o                         
  -6   6   4         30.16          1.47        31.64 o                         
  -5   6   4         53.92         77.92        24.77 o                         
  -4   6   4       3601.08       3490.58       115.55 o                         
  -3   6   4       7022.37       6702.76       136.01 o                         
  -2   6   4      11292.96      10659.85       196.81 o                         
  -1   6   4       1748.70       1591.50        61.55 o                         
   0   6   4        184.52        219.65        28.01 o                         
   1   6   4         57.87         46.21        22.06 o                         
   2   6   4         13.95         31.49        21.88 o                         
   3   6   4          2.56         -4.71        21.54 o                         
   4   6   4        283.98        245.95        30.51 o                         
   5   6   4        259.32        390.06        31.38 o                         
   6   6   4         10.65         11.24        24.71 o                         
   7   6   4       1061.92        915.32        48.94 o                         
   8   6   4        757.72        753.40        52.35 o                         
   9   6   4        387.78        473.79        51.46 o                         
  10   6   4          5.81         -9.43        26.77 o                         
  11   6   4         28.12         31.61        30.76 o                         
  12   6   4        348.63        328.26        54.41 o                         
  13   6   4         88.43         44.08        45.32 o                         
  14   6   4         31.39        -31.01        46.58 o                         
 -12   7   4        551.92        549.22        69.89 o                         
 -11   7   4        202.06        280.82        56.60 o                         
 -10   7   4        251.99        196.88        56.25 o                         
  -9   7   4         47.66         81.63        42.54 o                         
  -8   7   4        311.03        391.36       101.51 o                         
  -7   7   4        450.27        494.04        59.35 o                         
  -6   7   4        399.78        377.05        54.31 o                         
  -5   7   4        301.06        318.01        48.86 o                         
  -4   7   4          0.08         36.04        41.40 o                         
  -3   7   4        128.08         91.77        39.77 o                         
  -2   7   4        192.53        214.18        50.95 o                         
  -1   7   4         42.64         60.83        36.96 o                         
   0   7   4        225.37        290.19        45.70 o                         
   1   7   4        476.79        502.32        53.61 o                         
   2   7   4        354.14        441.66        51.91 o                         
   3   7   4        313.69        301.88        71.86 o                         
   4   7   4        506.28        493.77        55.11 o                         
   5   7   4         27.45         15.87        71.80 o                         
   6   7   4         42.00         67.22        36.65 o                         
   7   7   4         56.36        -19.65        39.17 o                         
   8   7   4        186.43        276.69        97.81 o                         
   9   7   4        250.30        235.89        94.07 o                         
  10   7   4          6.43          9.78        44.34 o                         
  11   7   4          4.26         40.55        46.61 o                         
  -8   8   4        135.17        138.93        56.19 o                         
  -7   8   4          9.02         70.58        47.89 o                         
  -6   8   4          0.16         19.86        45.12 o                         
  -5   8   4        490.35        402.35        59.68 o                         
  -4   8   4       1856.47       1681.64       181.14 o                         
  -3   8   4       3902.93       3332.85       124.95 o                         
  -2   8   4       4285.24       3684.54       131.68 o                         
  -1   8   4         31.67         22.42        41.92 o                         
   0   8   4         55.11         96.56        44.67 o                         
   1   8   4         42.46         83.92        58.51 o                         
   2   8   4          0.84         27.78        72.11 o                         
   3   8   4         24.33        -37.12        37.12 o                         
   4   8   4          0.04          3.13        41.21 o                         
   5   8   4         82.79          1.65        42.62 o                         
   6   8   4         20.14         95.62        53.21 o                         
   7   8   4          5.30        -35.20        41.37 o                         
 -19   0   5        170.92        291.95        52.23 o                         
 -17   0   5         23.52         33.69        43.37 o                         
 -15   0   5        783.95        670.12        55.61 o                         
 -13   0   5        649.85        613.80        69.75 o                         
 -11   0   5       3267.05       3319.99        95.46 o                         
  -9   0   5        811.84        905.37        46.15 o                         
  -7   0   5       1157.23       1407.68        48.92 o                         
  -5   0   5        526.69        477.95        55.34 o                         
  -3   0   5       5049.22       4571.60        79.44 o                         
  -1   0   5       5070.10       4594.51        74.63 o                         
   1   0   5       9649.33       8740.07       137.73 o                         
   3   0   5         15.16          3.87         9.28 o                         
   5   0   5        201.90        151.32        14.82 o                         
   7   0   5         17.62          0.49        21.31 o                         
   9   0   5         98.29        125.79        22.48 o                         
  11   0   5       2031.99       1912.12        72.37 o                         
  13   0   5       8668.52       8415.34       198.06 o                         
  15   0   5        284.43        229.94        39.48 o                         
  17   0   5         77.25         12.03        51.62 o                         
  19   0   5        128.14        111.51        65.22 o                         
 -19   1   5          1.38        -32.54        32.54 o                         
 -18   1   5        134.57        196.00        36.49 o                         
 -17   1   5        276.50        230.10        32.31 o                         
 -16   1   5        130.74        135.57        28.68 o                         
 -15   1   5       1135.52       1198.86        83.13 o                         
 -14   1   5        165.04        150.30        26.05 o                         
 -13   1   5        323.58        287.33        30.68 o                         
 -12   1   5          0.26        -17.91        17.91 o                         
 -11   1   5        467.89        474.78        32.88 o                         
 -10   1   5          2.07          3.92        15.81 o                         
  -9   1   5       1521.34       1690.00        42.29 o                         
  -8   1   5       2255.32       2348.04        49.24 o                         
  -7   1   5      17407.23      18694.75       264.87 o                         
  -6   1   5       4336.31       4388.92        72.10 o                         
  -5   1   5       1379.50       1363.13        30.74 o                         
  -4   1   5        919.09        905.32        20.67 o                         
  -3   1   5      29416.97      27003.13       329.28 o                         
  -2   1   5       4648.06       4202.76        47.69 o                         
  -1   1   5      12003.21      10684.89       104.00 o                         
   0   1   5       6632.08       6234.36        90.08 o                         
   1   1   5       3215.68       3128.76        52.79 o                         
   2   1   5       2431.26       2343.25        27.72 o                         
   3   1   5       3168.67       3053.40        43.87 o                         
   4   1   5        224.68        229.40        10.46 o                         
   5   1   5       6707.36       6719.64        89.65 o                         
   6   1   5        634.30        670.06        21.05 o                         
   7   1   5        735.56        762.80        26.36 o                         
   8   1   5        127.57        131.73        15.98 o                         
   9   1   5        275.70        273.47        24.96 o                         
  10   1   5        303.79        324.69        22.31 o                         
  11   1   5        163.48        156.54        20.61 o                         
  12   1   5       3386.98       3334.78        69.70 o                         
  13   1   5          2.49         35.27        19.71 o                         
  14   1   5        109.77         54.52        21.68 o                         
  15   1   5       1109.42       1163.16        56.34 o                         
  16   1   5          8.43        -10.17        27.11 o                         
  17   1   5        302.28        374.70        49.66 o                         
  18   1   5          4.72          7.18        40.61 o                         
  19   1   5        244.17        429.57        58.51 o                         
 -19   2   5        228.49        321.69        75.23 o                         
 -18   2   5        193.06        144.22        35.67 o                         
 -17   2   5         92.34         83.41        29.33 o                         
 -16   2   5        113.25        136.91        28.13 o                         
 -15   2   5       1005.02        963.85        49.06 o                         
 -14   2   5          2.52         40.30        22.28 o                         
 -13   2   5         27.97          0.03        20.72 o                         
 -12   2   5         17.20         -3.30        26.15 o                         
 -11   2   5        457.80        431.75        27.88 o                         
 -10   2   5        596.23        575.50        28.68 o                         
  -9   2   5        895.23        954.30        32.68 o                         
  -8   2   5        119.68        146.30        17.02 o                         
  -7   2   5          0.56         10.19        13.53 o                         
  -6   2   5        176.82        175.18        16.42 o                         
  -5   2   5          0.93          2.97        11.64 o                         
  -4   2   5        895.60        855.45        21.58 o                         
  -3   2   5        587.13        611.39        17.63 o                         
  -2   2   5       6259.32       5829.87        95.78 o                         
  -1   2   5      19563.36      19034.12       262.55 o                         
   0   2   5        997.65        931.50        18.43 o                         
   1   2   5       1661.71       1597.10        26.19 o                         
   2   2   5       1326.34       1250.34        27.71 o                         
   3   2   5        561.82        527.72        18.49 o                         
   4   2   5       1114.56       1153.51        28.05 o                         
   5   2   5       1198.93       1187.42        24.00 o                         
   6   2   5       1377.10       1381.97        29.71 o                         
   7   2   5        102.52        116.45        15.12 o                         
   8   2   5        353.42        335.71        20.49 o                         
   9   2   5        434.63        424.79        23.59 o                         
  10   2   5         34.54         63.14        16.87 o                         
  11   2   5        120.73         87.15        18.75 o                         
  12   2   5       1320.70       1329.96        43.67 o                         
  13   2   5       9106.90       8697.25       145.32 o                         
  14   2   5        439.10        444.00        39.57 o                         
  15   2   5        249.89        192.34        33.89 o                         
  16   2   5         81.72         78.30        33.34 o                         
  17   2   5         59.82         69.83        32.87 o                         
  18   2   5         49.26        104.21        44.62 o                         
 -18   3   5         40.33         70.43        62.98 o                         
 -17   3   5        425.31        516.62        47.92 o                         
 -16   3   5        669.30        715.10        51.46 o                         
 -15   3   5        196.84        221.99        29.36 o                         
 -14   3   5        174.64        163.60        27.32 o                         
 -13   3   5          1.85         60.69        22.62 o                         
 -12   3   5        282.79        328.00        28.29 o                         
 -11   3   5        266.31        343.67        26.92 o                         
 -10   3   5       1010.82       1031.89        38.47 o                         
  -9   3   5        350.96        358.16        32.27 o                         
  -8   3   5        334.45        377.46        27.53 o                         
  -7   3   5        448.60        519.07        25.44 o                         
  -6   3   5       1734.52       1742.23        40.81 o                         
  -5   3   5       2324.19       2393.13        48.30 o                         
  -4   3   5          6.22         -9.83        11.68 o                         
  -3   3   5         11.73         12.74        10.02 o                         
  -2   3   5       1093.86       1082.11        24.62 o                         
  -1   3   5        103.97        111.45        13.36 o                         
   0   3   5         51.01         38.98        11.77 o                         
   1   3   5          8.27         12.69         6.74 o                         
   2   3   5        400.43        395.28        18.81 o                         
   3   3   5        131.68        156.78        14.27 o                         
   4   3   5       2019.97       2191.28        44.45 o                         
   5   3   5       2628.98       2700.00        46.92 o                         
   6   3   5        268.11        292.93        14.99 o                         
   7   3   5        430.29        442.19        23.05 o                         
   8   3   5         77.37         96.22        16.33 o                         
   9   3   5        104.76        128.46        17.86 o                         
  10   3   5         14.79         35.68        17.05 o                         
  11   3   5        231.61        231.80        23.88 o                         
  12   3   5       1561.66       1619.53        59.31 o                         
  13   3   5        331.47        292.38        33.63 o                         
  14   3   5         45.47         79.24        31.11 o                         
  15   3   5         90.42         78.72        31.61 o                         
  16   3   5         87.25         86.52        63.39 o                         
  17   3   5         69.41         24.43        36.12 o                         
  18   3   5        152.18        168.03        48.37 o                         
 -17   4   5          0.85          5.56        76.60 o                         
 -16   4   5         51.37         88.29        75.10 o                         
 -15   4   5        545.89        619.10        55.36 o                         
 -14   4   5        120.02        101.71        31.48 o                         
 -13   4   5        606.66        605.89        37.42 o                         
 -12   4   5         42.29          6.80        21.79 o                         
 -11   4   5        574.00        581.41        38.71 o                         
 -10   4   5        361.71        359.41        29.82 o                         
  -9   4   5        182.07        174.23        22.27 o                         
  -8   4   5         84.51         92.00        18.86 o                         
  -7   4   5        298.45        256.87        21.28 o                         
  -6   4   5         66.92         92.63        16.67 o                         
  -5   4   5          1.68          2.83        12.56 o                         
  -4   4   5        283.81        292.86        19.93 o                         
  -3   4   5       1076.72        984.83        30.34 o                         
  -2   4   5       1627.14       1596.36        37.75 o                         
  -1   4   5       1753.66       1828.44        32.26 o                         
   0   4   5         82.48         93.24        14.72 o                         
   1   4   5       2190.25       2142.64        45.67 o                         
   2   4   5        106.20        120.73        15.38 o                         
   3   4   5        289.45        309.63        19.93 o                         
   4   4   5        519.62        545.79        37.27 o                         
   5   4   5       3021.17       3121.88        62.56 o                         
   6   4   5        794.36        793.15        31.79 o                         
   7   4   5       1412.70       1458.02        39.72 o                         
   8   4   5          0.21         22.54        15.46 o                         
   9   4   5          1.37          4.05        21.45 o                         
  10   4   5          0.38        -20.89        20.89 o                         
  11   4   5        836.87        839.25        49.99 o                         
  12   4   5        298.85        258.45        41.51 o                         
  13   4   5       1122.94       1126.34        58.20 o                         
  14   4   5       1299.05       1234.15        61.43 o                         
  15   4   5         58.47         56.23        32.92 o                         
  16   4   5          4.23        -39.24        39.24 o                         
  17   4   5         34.81         47.14        35.69 o                         
 -16   5   5         44.26         89.96        50.50 o                         
 -15   5   5         27.79        -27.16        42.87 o                         
 -14   5   5         79.04         67.77        43.98 o                         
 -13   5   5         16.87        -15.54        55.66 o                         
 -12   5   5          1.28        -29.28        88.31 o                         
 -11   5   5         18.24         19.81        36.74 o                         
 -10   5   5        340.50        346.59        29.09 o                         
  -9   5   5          0.93        -17.41        17.41 o                         
  -8   5   5        371.26        405.31        28.23 o                         
  -7   5   5        371.75        381.57        26.56 o                         
  -6   5   5        146.62        195.44        22.55 o                         
  -5   5   5        546.43        517.34        27.80 o                         
  -4   5   5        423.98        419.84        24.83 o                         
  -3   5   5         82.56         94.73        16.35 o                         
  -2   5   5         88.25        102.20        16.35 o                         
  -1   5   5        105.34        106.62        13.48 o                         
   0   5   5         99.69        114.37        15.64 o                         
   1   5   5        481.40        538.26        41.94 o                         
   2   5   5         25.18          5.49         5.18 o                         
   3   5   5        236.68        274.72        38.91 o                         
   4   5   5        113.92        137.04        23.77 o                         
   5   5   5          4.55         -0.21        21.60 o                         
   6   5   5         39.60         45.24        19.58 o                         
   7   5   5        162.19        187.00        41.09 o                         
   8   5   5          0.56         36.32        24.17 o                         
   9   5   5        464.98        458.48        37.44 o                         
  10   5   5        358.34        462.99        39.36 o                         
  11   5   5        175.73        220.37        33.77 o                         
  12   5   5          9.97        -18.49        28.15 o                         
  13   5   5        114.35        141.26        33.51 o                         
  14   5   5         22.52         13.05        56.31 o                         
  15   5   5        103.17        146.73        37.22 o                         
 -14   6   5         20.20        -39.42        71.42 o                         
 -13   6   5         24.07         19.13        97.07 o                         
 -12   6   5          1.49        -49.16        58.24 o                         
 -11   6   5         84.96         88.28        42.44 o                         
 -10   6   5        480.09        478.22        96.35 o                         
  -9   6   5         61.70        -32.50        61.17 o                         
  -8   6   5        665.82        622.15        56.79 o                         
  -7   6   5         10.73         37.34        33.70 o                         
  -6   6   5         21.24          8.81        23.10 o                         
  -5   6   5         47.93          8.48        22.54 o                         
  -4   6   5       1064.32       1100.27        50.52 o                         
  -3   6   5       3812.36       3635.55        88.39 o                         
  -2   6   5       1495.25       1376.40        68.56 o                         
  -1   6   5        207.82        184.07        27.31 o                         
   0   6   5          2.19         21.31        21.04 o                         
   1   6   5          9.33         -1.84        33.81 o                         
   2   6   5        114.30         97.36        25.06 o                         
   3   6   5        341.25        376.50        33.45 o                         
   4   6   5        494.43        589.59        40.05 o                         
   5   6   5        411.47        433.51        37.13 o                         
   6   6   5        424.85        394.03        31.97 o                         
   7   6   5        172.19        178.66        30.71 o                         
   8   6   5        438.07        396.57        46.73 o                         
   9   6   5         99.36         67.96        88.05 o                         
  10   6   5        102.26         72.04        30.10 o                         
  11   6   5        455.18        449.31        69.99 o                         
  12   6   5         72.41         83.55        47.96 o                         
  13   6   5        690.23        626.96        66.55 o                         
  14   6   5       1691.70       1904.76       214.97 o                         
 -12   7   5         46.58        113.36        51.13 o                         
 -11   7   5         24.55         87.80        85.06 o                         
 -10   7   5        741.70        677.68       160.58 o                         
  -9   7   5        126.28        112.47        45.05 o                         
  -8   7   5         13.98          1.71        40.72 o                         
  -7   7   5        364.06        346.77        52.68 o                         
  -6   7   5         81.47         96.00        42.65 o                         
  -5   7   5        390.83        386.64        89.23 o                         
  -4   7   5       1879.15       1759.33        86.09 o                         
  -3   7   5        356.68        355.51        48.80 o                         
  -2   7   5       2027.04       1969.28        86.19 o                         
  -1   7   5        388.46        391.66        49.48 o                         
   0   7   5       1394.06       1473.67        77.17 o                         
   1   7   5        148.44        170.20        42.18 o                         
   2   7   5        509.18        728.56       136.18 o                         
   3   7   5         74.17         81.23        39.41 o                         
   4   7   5        256.80        272.37        54.33 o                         
   5   7   5         58.31         39.63        38.24 o                         
   6   7   5          0.04         73.82        38.16 o                         
   7   7   5        357.53        414.69        52.73 o                         
   8   7   5         46.17         49.14        53.50 o                         
   9   7   5        147.53        115.03        49.39 o                         
  10   7   5          3.04         20.56        41.81 o                         
  11   7   5          1.31        -48.48        48.48 o                         
  -8   8   5         91.00         63.74        89.43 o                         
  -7   8   5        567.99        514.44        66.88 o                         
  -6   8   5        181.52        156.90        59.79 o                         
  -5   8   5       1084.74       1007.58        79.66 o                         
  -4   8   5       2911.84       2751.85       115.81 o                         
  -3   8   5        994.54        946.17       114.07 o                         
  -2   8   5        905.21        763.88        70.13 o                         
  -1   8   5          0.37        -16.68        40.92 o                         
   0   8   5          5.90         26.10        39.90 o                         
   1   8   5         98.18        141.30        49.16 o                         
   2   8   5         38.78        -35.17        81.90 o                         
   3   8   5         59.20         27.11        41.23 o                         
   4   8   5        157.37        181.48        48.77 o                         
   5   8   5         68.77         43.17       117.45 o                         
   6   8   5        463.48        466.74        65.74 o                         
   7   8   5         16.03         56.80        46.74 o                         
 -18   0   6        173.82        232.87        47.73 o                         
 -16   0   6         67.24         16.18        36.12 o                         
 -14   0   6        912.75        841.67        57.88 o                         
 -12   0   6       2853.69       2854.94        90.28 o                         
 -10   0   6        310.40        362.98        34.46 o                         
  -8   0   6       6456.45       6496.55       231.68 o                         
  -6   0   6        252.57        195.27        21.84 o                         
  -4   0   6        984.55        901.53        26.74 o                         
  -2   0   6       3386.73       2937.89        72.46 o                         
   0   0   6       7265.28       6440.71       101.95 o                         
   2   0   6      31870.46      29369.01       457.67 o                         
   4   0   6        741.08        634.11        25.56 o                         
   6   0   6        860.66        705.28        32.94 o                         
   8   0   6       1988.67       2035.45        61.64 o                         
  10   0   6        710.96        702.69        42.25 o                         
  12   0   6        985.12       1006.96       124.56 o                         
  14   0   6       2698.82       2645.70        91.59 o                         
  16   0   6        686.16        620.37        80.38 o                         
  18   0   6        310.36        340.48        78.73 o                         
 -19   1   6        271.04        287.28        67.62 o                         
 -18   1   6        107.05        127.35        30.60 o                         
 -17   1   6          2.67         38.16        26.01 o                         
 -16   1   6         56.02         74.57        26.82 o                         
 -15   1   6        204.08        208.08        28.93 o                         
 -14   1   6        788.89        783.56        46.71 o                         
 -13   1   6        659.17        683.33        43.34 o                         
 -12   1   6        133.28         95.68        22.64 o                         
 -11   1   6         28.55          6.64        16.60 o                         
 -10   1   6       1060.07       1058.01        39.55 o                         
  -9   1   6        781.62        784.76        29.79 o                         
  -8   1   6       3001.11       3068.47        84.99 o                         
  -7   1   6         39.69         49.64        14.39 o                         
  -6   1   6         20.77         10.96        12.74 o                         
  -5   1   6        382.79        390.76        28.00 o                         
  -4   1   6       1216.36       1199.26        24.17 o                         
  -3   1   6       2082.14       1847.84        30.07 o                         
  -2   1   6        533.49        439.63        14.90 o                         
  -1   1   6       9253.12       8433.97        96.82 o                         
   0   1   6      18367.25      17033.98       277.78 o                         
   1   1   6       6473.39       5914.99       100.25 o                         
   2   1   6       9477.58       8690.77       109.43 o                         
   3   1   6         18.90         30.37         6.62 o                         
   4   1   6       1144.97       1095.64        24.81 o                         
   5   1   6       1516.47       1506.65        28.34 o                         
   6   1   6       1822.49       1966.91        35.44 o                         
   7   1   6        132.35        160.05        18.51 o                         
   8   1   6        886.05        949.23        29.32 o                         
   9   1   6        305.56        285.03        32.48 o                         
  10   1   6        329.43        345.45        22.86 o                         
  11   1   6        193.69        213.23        34.08 o                         
  12   1   6        109.26        109.70        20.93 o                         
  13   1   6        786.06        809.47        37.83 o                         
  14   1   6        762.41        675.44        36.06 o                         
  15   1   6          0.67         41.75        33.22 o                         
  16   1   6         98.77         82.38        30.45 o                         
  17   1   6        185.94        167.30        43.16 o                         
  18   1   6        121.47        146.80        43.27 o                         
  19   1   6         13.94         -2.59        42.28 o                         
 -19   2   6          2.44         10.21        35.01 o                         
 -18   2   6         84.71        141.88        37.95 o                         
 -17   2   6         15.56         27.08        25.68 o                         
 -16   2   6         61.79        115.78        27.25 o                         
 -15   2   6         39.47         63.93        25.31 o                         
 -14   2   6        310.63        351.07        39.59 o                         
 -13   2   6        344.67        354.38        29.49 o                         
 -12   2   6       2163.96       2296.93        57.60 o                         
 -11   2   6        219.60        229.38        23.36 o                         
 -10   2   6        189.70        203.66        20.97 o                         
  -9   2   6         87.36         76.06        16.12 o                         
  -8   2   6         86.41         84.81        16.54 o                         
  -7   2   6         60.61         80.77        15.20 o                         
  -6   2   6       1271.79       1270.01        32.74 o                         
  -5   2   6       1235.40       1227.08        31.03 o                         
  -4   2   6       1476.42       1446.34        28.22 o                         
  -3   2   6       4329.22       3991.24        56.63 o                         
  -2   2   6        113.03        149.73        13.35 o                         
  -1   2   6         10.77         13.94         6.80 o                         
   0   2   6       3542.56       3471.54        47.55 o                         
   1   2   6        141.69        120.36        10.24 o                         
   2   2   6         69.85         86.71         7.39 o                         
   3   2   6       1734.59       1618.33        27.40 o                         
   4   2   6         66.35         74.24         9.19 o                         
   5   2   6        484.06        446.28        18.21 o                         
   6   2   6        300.63        322.53        16.06 o                         
   7   2   6       1077.01       1047.32        27.08 o                         
   8   2   6        122.92        126.85        15.90 o                         
   9   2   6       2536.57       2459.96        52.40 o                         
  10   2   6       1252.05       1230.05        37.75 o                         
  11   2   6          6.75         10.47        16.42 o                         
  12   2   6       1567.89       1561.32        47.13 o                         
  13   2   6         54.98        108.74        27.72 o                         
  14   2   6       2062.26       2022.99        88.22 o                         
  15   2   6         97.79         86.61        29.85 o                         
  16   2   6          5.86         -4.03        27.57 o                         
  17   2   6        263.69        265.58        40.37 o                         
  18   2   6        486.46        580.83        62.87 o                         
 -18   3   6          4.29         18.28        51.89 o                         
 -17   3   6         23.80         -9.10        29.93 o                         
 -16   3   6        365.87        377.75        41.07 o                         
 -15   3   6        187.53        239.82        38.10 o                         
 -14   3   6        148.17        166.09        27.79 o                         
 -13   3   6       3794.29       3629.89        84.82 o                         
 -12   3   6        340.49        359.23        29.24 o                         
 -11   3   6        104.52         87.35        21.52 o                         
 -10   3   6        572.94        580.23        38.64 o                         
  -9   3   6       1550.94       1565.03        43.42 o                         
  -8   3   6          6.77         -0.49        14.71 o                         
  -7   3   6       1082.07       1066.09        45.28 o                         
  -6   3   6        355.20        369.30        21.11 o                         
  -5   3   6        595.38        625.58        36.71 o                         
  -4   3   6        659.78        741.75        22.68 o                         
  -3   3   6        923.05        895.80        23.38 o                         
  -2   3   6        545.46        535.91        21.85 o                         
  -1   3   6        966.14        976.92        26.70 o                         
   0   3   6          1.82          1.61         8.34 o                         
   1   3   6         45.35         37.26         9.00 o                         
   2   3   6       3537.63       3447.60        51.40 o                         
   3   3   6       1720.99       1700.54        31.34 o                         
   4   3   6       1035.84       1111.68        25.30 o                         
   5   3   6       1056.96       1129.71        30.90 o                         
   6   3   6        314.88        316.70        17.84 o                         
   7   3   6        558.06        554.09        24.29 o                         
   8   3   6        367.21        424.35        29.70 o                         
   9   3   6        687.98        775.72        31.39 o                         
  10   3   6         58.12         87.72        18.31 o                         
  11   3   6        377.34        382.47        30.61 o                         
  12   3   6       1057.50       1055.03        51.59 o                         
  13   3   6          6.52         27.29        29.01 o                         
  14   3   6         59.08         73.66        30.17 o                         
  15   3   6          0.49        -22.79        30.94 o                         
  16   3   6          5.58         37.05        31.35 o                         
  17   3   6         76.56        100.77        35.75 o                         
  18   3   6          6.74        -36.86        36.86 o                         
 -17   4   6        185.40        181.82        55.65 o                         
 -16   4   6          7.61         42.31        45.14 o                         
 -15   4   6         14.31        116.08        46.16 o                         
 -14   4   6          0.92         29.14        35.04 o                         
 -13   4   6        195.97        207.27        27.69 o                         
 -12   4   6        303.10        318.90        29.95 o                         
 -11   4   6        131.77        141.39        24.03 o                         
 -10   4   6          3.07         28.01        21.00 o                         
  -9   4   6        219.01        281.30        24.85 o                         
  -8   4   6         10.15          8.46        16.48 o                         
  -7   4   6        930.01        931.54        33.32 o                         
  -6   4   6        495.03        489.55        25.24 o                         
  -5   4   6         74.91        114.14        16.48 o                         
  -4   4   6         13.14         28.36        13.00 o                         
  -3   4   6        475.60        465.09        22.76 o                         
  -2   4   6       4460.45       4450.11        67.47 o                         
  -1   4   6        614.03        619.65        33.23 o                         
   0   4   6         48.11         17.36        10.52 o                         
   1   4   6        181.08        215.13        14.15 o                         
   2   4   6       2198.04       2191.66        39.68 o                         
   3   4   6        139.45        172.05        13.68 o                         
   4   4   6        220.93        225.28        16.05 o                         
   5   4   6         78.37         91.99        12.62 o                         
   6   4   6         18.06         20.11         7.78 o                         
   7   4   6        170.24        154.57        24.68 o                         
   8   4   6        224.89        219.76        26.32 o                         
   9   4   6        449.79        448.52        44.64 o                         
  10   4   6         98.53        197.82        28.99 o                         
  11   4   6        331.80        334.11        34.98 o                         
  12   4   6       2271.78       2302.44        73.52 o                         
  13   4   6        404.09        438.46        41.77 o                         
  14   4   6       1099.29       1143.86        59.44 o                         
  15   4   6        159.15        233.81        39.44 o                         
  16   4   6         11.65         60.00        35.05 o                         
  17   4   6        132.59        154.67        39.92 o                         
 -16   5   6         36.25         -4.31        46.09 o                         
 -15   5   6         63.72         37.03        60.36 o                         
 -14   5   6        743.69        848.04       124.76 o                         
 -13   5   6         86.82        102.30        43.99 o                         
 -12   5   6         52.52         61.75        41.66 o                         
 -11   5   6        226.82        240.84        45.72 o                         
 -10   5   6        654.78        628.28        49.12 o                         
  -9   5   6          0.06         -8.26        18.53 o                         
  -8   5   6        184.40        170.50        22.93 o                         
  -7   5   6         18.05         21.44        18.07 o                         
  -6   5   6       1052.19       1072.51        38.15 o                         
  -5   5   6         52.55         38.08        15.99 o                         
  -4   5   6        106.96        101.31        17.05 o                         
  -3   5   6        853.04        839.05        31.14 o                         
  -2   5   6        169.43        151.42        17.32 o                         
  -1   5   6         93.34         91.51        20.43 o                         
   0   5   6         23.02         28.95        32.94 o                         
   1   5   6         63.46         75.11        13.81 o                         
   2   5   6        548.62        549.08        35.11 o                         
   3   5   6        673.04        653.44        38.60 o                         
   4   5   6          0.35        -12.34        12.34 o                         
   5   5   6         45.80         37.88        27.55 o                         
   6   5   6        299.34        316.44        26.12 o                         
   7   5   6        711.14        703.25        54.66 o                         
   8   5   6       1021.28       1098.02        49.78 o                         
   9   5   6         48.67         27.86        25.30 o                         
  10   5   6       1190.21       1251.43        57.90 o                         
  11   5   6        910.56        911.17        69.40 o                         
  12   5   6         39.32        108.37        61.74 o                         
  13   5   6        153.93        288.36        54.74 o                         
  14   5   6         98.71        112.79        35.49 o                         
  15   5   6         34.76         65.92        34.49 o                         
 -14   6   6         54.38        -47.96        93.65 o                         
 -13   6   6         51.35         32.17        78.14 o                         
 -12   6   6         47.75         35.46        42.96 o                         
 -11   6   6          0.68          1.42        39.01 o                         
 -10   6   6         10.52         12.57        39.23 o                         
  -9   6   6         31.07        113.76        39.74 o                         
  -8   6   6       1274.99       1264.01        76.02 o                         
  -7   6   6         87.00         83.15        35.73 o                         
  -6   6   6        530.15        537.58        39.73 o                         
  -5   6   6         32.23         26.52        23.60 o                         
  -4   6   6        171.36        200.51        40.52 o                         
  -3   6   6         32.00         63.44        27.42 o                         
  -2   6   6       1654.34       1592.05        60.42 o                         
  -1   6   6        348.90        352.64        32.40 o                         
   0   6   6        608.08        601.54        38.71 o                         
   1   6   6        143.18        163.02        29.35 o                         
   2   6   6        226.78        268.21        29.93 o                         
   3   6   6        530.89        524.48        37.45 o                         
   4   6   6         19.84         -3.23        29.99 o                         
   5   6   6         55.10         54.17        33.36 o                         
   6   6   6        397.13        367.15        40.85 o                         
   7   6   6        166.77        182.20        30.93 o                         
   8   6   6        131.94        141.12        30.40 o                         
   9   6   6        339.27        333.69        38.40 o                         
  10   6   6         50.50         74.40        29.56 o                         
  11   6   6        320.76        443.34        43.78 o                         
  12   6   6         13.14        -23.55        30.03 o                         
  13   6   6         26.04        -40.51        40.51 o                         
 -12   7   6         32.34         98.03        51.94 o                         
 -11   7   6         28.10         28.99        46.80 o                         
 -10   7   6          0.51        -40.86        40.86 o                         
  -9   7   6        115.40        215.50        49.67 o                         
  -8   7   6          0.49          7.17        83.45 o                         
  -7   7   6        156.84        247.90        56.15 o                         
  -6   7   6         12.89         58.43        40.42 o                         
  -5   7   6        107.07         77.87        41.41 o                         
  -4   7   6       1215.32       1179.93        75.07 o                         
  -3   7   6        864.00        812.26        62.71 o                         
  -2   7   6         44.75         24.56        35.54 o                         
  -1   7   6         46.51         36.09        35.19 o                         
   0   7   6        153.03        186.13        43.78 o                         
   1   7   6        102.79         60.40        51.62 o                         
   2   7   6         15.24         57.83        35.58 o                         
   3   7   6          5.79        -30.81        30.81 o                         
   4   7   6         84.80        133.03        38.69 o                         
   5   7   6         18.67        -31.24        31.24 o                         
   6   7   6         86.94        140.60        42.96 o                         
   7   7   6        272.22        303.23        92.85 o                         
   8   7   6       1898.26       1750.76        90.97 o                         
   9   7   6         16.16         36.03        42.78 o                         
  10   7   6       1548.05       1554.16        94.15 o                         
  11   7   6        342.72        293.29        57.50 o                         
  -8   8   6        138.92        142.06        55.23 o                         
  -7   8   6         97.95        175.95        53.43 o                         
  -6   8   6         10.20         34.16        50.13 o                         
  -5   8   6          2.41         60.08        47.47 o                         
  -4   8   6       1296.01       1381.83       135.52 o                         
  -3   8   6        718.56        655.47        91.23 o                         
  -2   8   6        168.90        214.37        49.00 o                         
  -1   8   6         68.11         94.13        43.67 o                         
   0   8   6          0.57          0.88        38.63 o                         
   1   8   6         33.36          5.75        43.76 o                         
   2   8   6        176.24        222.45        55.16 o                         
   3   8   6          0.01          7.95        41.87 o                         
   4   8   6          4.77         -1.99       131.21 o                         
   5   8   6          1.42        -21.00        40.73 o                         
   6   8   6         28.04         15.37        43.37 o                         
   7   8   6         38.43        -42.17        43.31 o                         
 -19   0   7          6.13        -63.96        90.49 o                         
 -17   0   7          1.78          6.54        42.17 o                         
 -15   0   7        246.59        226.17        42.40 o                         
 -13   0   7        135.38        112.31        48.44 o                         
 -11   0   7         35.99         60.42        25.10 o                         
  -9   0   7       4867.82       5216.22       221.35 o                         
  -7   0   7          0.15          2.00        19.71 o                         
  -5   0   7       3362.71       3537.20        83.43 o                         
  -3   0   7      30437.60      28723.67       450.94 o                         
  -1   0   7       3534.67       3371.00        57.07 o                         
   1   0   7       8209.91       7542.37       119.94 o                         
   3   0   7       1046.28        989.77        25.53 o                         
   5   0   7      13730.64      13695.66       223.29 o                         
   7   0   7       5643.51       5771.16       131.93 o                         
   9   0   7        113.30        149.11        24.18 o                         
  11   0   7        487.90        486.88        38.40 o                         
  13   0   7       4840.22       4808.11       130.08 o                         
  15   0   7       1372.60       1346.01        68.96 o                         
  17   0   7        231.00        239.21        60.10 o                         
  19   0   7         29.43        156.44        68.10 o                         
 -19   1   7        439.07        543.27        62.00 o                         
 -18   1   7          1.17         21.37        46.77 o                         
 -17   1   7         67.96         35.77        30.54 o                         
 -16   1   7         49.38         34.46        25.03 o                         
 -15   1   7       1212.60       1098.30        80.67 o                         
 -14   1   7         22.29         45.63        26.75 o                         
 -13   1   7        285.11        238.51        26.91 o                         
 -12   1   7         30.21         29.65        19.60 o                         
 -11   1   7       1021.20       1106.99        58.96 o                         
 -10   1   7         19.41         19.42        21.31 o                         
  -9   1   7        174.46        147.06        18.30 o                         
  -8   1   7       1154.55       1164.89        34.11 o                         
  -7   1   7       2204.18       2238.99        67.38 o                         
  -6   1   7         50.41         51.79        13.82 o                         
  -5   1   7       2026.30       2044.23        44.25 o                         
  -4   1   7       1494.85       1357.56        26.15 o                         
  -3   1   7         20.01         39.98        10.24 o                         
  -2   1   7        344.74        289.58        12.55 o                         
  -1   1   7      41744.61      39565.82       477.42 o                         
   0   1   7      11370.28      10846.08       189.16 o                         
   1   1   7       5783.44       5016.30        87.13 o                         
   2   1   7       1846.80       1712.42        26.55 o                         
   3   1   7       8948.02       8570.87        99.21 o                         
   4   1   7       2152.66       2021.96        36.90 o                         
   5   1   7        354.23        404.32        14.09 o                         
   6   1   7       1350.76       1358.73        28.42 o                         
   7   1   7       1211.10       1345.02        30.34 o                         
   8   1   7        146.25        131.89        15.71 o                         
   9   1   7         23.71         42.16        14.46 o                         
  10   1   7         13.34         19.95        15.44 o                         
  11   1   7       1694.59       1711.64        66.90 o                         
  12   1   7         13.15         37.37        18.89 o                         
  13   1   7          3.37         -3.75        19.35 o                         
  14   1   7         15.00         -3.26        23.68 o                         
  15   1   7        308.93        363.31        44.88 o                         
  16   1   7         70.77         67.17        54.28 o                         
  17   1   7        171.95        268.19        60.17 o                         
  18   1   7         67.38         55.72        66.90 o                         
  19   1   7         12.41        -38.78        38.78 o                         
 -19   2   7         34.94         76.20        35.53 o                         
 -18   2   7        131.83         89.39        34.46 o                         
 -17   2   7         12.67        -28.31        32.01 o                         
 -16   2   7       1152.68       1138.48        51.30 o                         
 -15   2   7        156.63        193.24        28.47 o                         
 -14   2   7        269.90        290.07        29.75 o                         
 -13   2   7         26.13         16.10        21.25 o                         
 -12   2   7         62.81         70.49        21.29 o                         
 -11   2   7        113.98         90.97        20.35 o                         
 -10   2   7         26.74         19.26        16.72 o                         
  -9   2   7         27.11         42.74        16.03 o                         
  -8   2   7        790.57        821.99        29.61 o                         
  -7   2   7          2.52         14.79        13.80 o                         
  -6   2   7        287.28        310.75        32.56 o                         
  -5   2   7       7689.97       7849.13       105.40 o                         
  -4   2   7       2613.14       2518.48        40.71 o                         
  -3   2   7      10792.77      10566.01       151.73 o                         
  -2   2   7      19182.13      18311.29       226.07 o                         
  -1   2   7       9636.65       9399.29       108.07 o                         
   0   2   7      22867.64      22156.88       303.64 o                         
   1   2   7       5301.51       5257.88        78.32 o                         
   2   2   7         68.67         88.28         9.48 o                         
   3   2   7        338.44        370.68        12.31 o                         
   4   2   7       5564.39       5497.65        81.69 o                         
   5   2   7       3942.58       3926.55        65.66 o                         
   6   2   7       6005.09       6073.41        86.03 o                         
   7   2   7         98.83        121.08        13.23 o                         
   8   2   7         24.88          5.18        13.34 o                         
   9   2   7       1118.60       1132.71        33.73 o                         
  10   2   7        541.53        511.98        27.22 o                         
  11   2   7        394.56        471.42        27.71 o                         
  12   2   7        232.91        190.68        24.01 o                         
  13   2   7        428.89        409.71        35.75 o                         
  14   2   7         10.93         34.69        27.16 o                         
  15   2   7         21.03         31.95        27.34 o                         
  16   2   7         46.91        136.69        61.10 o                         
  17   2   7          7.90        -19.94        40.42 o                         
  18   2   7          1.12         -8.85        40.15 o                         
 -18   3   7        118.82        125.36        48.39 o                         
 -17   3   7         42.32         45.70        50.37 o                         
 -16   3   7          8.57          3.10        27.56 o                         
 -15   3   7        694.38        688.20        40.47 o                         
 -14   3   7        150.19        181.86        27.78 o                         
 -13   3   7          8.03         28.71        23.11 o                         
 -12   3   7         25.17         23.82        20.48 o                         
 -11   3   7        367.03        379.26        47.51 o                         
 -10   3   7        146.38        167.73        21.59 o                         
  -9   3   7        184.30        243.11        22.21 o                         
  -8   3   7          0.06          8.53        14.48 o                         
  -7   3   7        282.98        316.24        21.39 o                         
  -6   3   7       2313.14       2361.12        49.07 o                         
  -5   3   7         80.14         88.52        14.81 o                         
  -4   3   7       3528.87       3608.43        56.82 o                         
  -3   3   7        831.90        845.77        21.82 o                         
  -2   3   7         18.03         12.19         5.65 o                         
  -1   3   7       1164.73       1185.14        26.41 o                         
   0   3   7        441.17        409.23        14.75 o                         
   1   3   7        699.55        709.52        18.19 o                         
   2   3   7        380.28        367.72        14.16 o                         
   3   3   7       1096.66       1100.02        30.40 o                         
   4   3   7       1265.40       1226.79        26.32 o                         
   5   3   7       1059.03       1135.65        26.46 o                         
   6   3   7          4.61          1.59         9.02 o                         
   7   3   7       3148.96       3261.18        68.03 o                         
   8   3   7          1.94          9.06        16.35 o                         
   9   3   7         97.79        106.56        16.94 o                         
  10   3   7         15.17         27.88        18.59 o                         
  11   3   7       1308.60       1370.52        59.92 o                         
  12   3   7       5294.12       5401.11       135.36 o                         
  13   3   7          0.03         -4.07        34.55 o                         
  14   3   7          1.17         62.54        30.42 o                         
  15   3   7        258.43        329.81        40.38 o                         
  16   3   7          8.92        -28.38        28.38 o                         
  17   3   7          8.39         25.31        34.15 o                         
 -17   4   7        191.42        192.60        53.19 o                         
 -16   4   7        778.17        732.42        72.39 o                         
 -15   4   7        359.74        304.06        52.87 o                         
 -14   4   7        343.89        353.70        51.27 o                         
 -13   4   7        306.52        337.35        30.95 o                         
 -12   4   7        109.19        143.03        24.93 o                         
 -11   4   7        106.16         80.71        21.60 o                         
 -10   4   7          0.04        -17.43        25.25 o                         
  -9   4   7        613.34        599.67        31.61 o                         
  -8   4   7        244.08        212.29        21.14 o                         
  -7   4   7         12.00         31.07        19.13 o                         
  -6   4   7        152.03        162.45        18.07 o                         
  -5   4   7       1235.41       1215.17        34.92 o                         
  -4   4   7       3430.13       3495.30        64.78 o                         
  -3   4   7       1886.62       1797.93        36.14 o                         
  -2   4   7       8985.16       8682.97       133.67 o                         
  -1   4   7       2051.08       2047.73        37.92 o                         
   0   4   7       1035.46       1030.80        25.27 o                         
   1   4   7        364.12        402.11        21.93 o                         
   2   4   7        688.08        755.02        22.12 o                         
   3   4   7       1551.42       1530.79        31.58 o                         
   4   4   7        809.23        812.32        40.32 o                         
   5   4   7        847.79        835.21        25.01 o                         
   6   4   7       2272.72       2330.27        40.60 o                         
   7   4   7        293.05        293.88        19.13 o                         
   8   4   7        632.12        640.77        37.83 o                         
   9   4   7         47.74        101.46        23.82 o                         
  10   4   7        731.25        697.44        41.57 o                         
  11   4   7        242.87        236.56        32.98 o                         
  12   4   7         13.80         -0.77        26.52 o                         
  13   4   7        187.43        203.65        35.22 o                         
  14   4   7        142.43        196.51        35.76 o                         
  15   4   7          0.73         11.83        38.28 o                         
  16   4   7          0.22        -31.42        31.42 o                         
 -16   5   7         72.65        127.04        55.78 o                         
 -15   5   7        132.70        141.95        51.58 o                         
 -14   5   7        804.26        739.58        69.20 o                         
 -13   5   7          5.25        -22.08        39.50 o                         
 -12   5   7          0.11        -34.32        34.32 o                         
 -11   5   7        576.13        570.05        43.12 o                         
 -10   5   7         70.63         55.78        26.66 o                         
  -9   5   7         43.27         56.43        28.67 o                         
  -8   5   7        147.20        160.66        36.95 o                         
  -7   5   7          3.73          6.99        16.88 o                         
  -6   5   7       2028.32       2059.39        51.23 o                         
  -5   5   7        567.92        615.46        29.89 o                         
  -4   5   7         13.67         -6.13        14.82 o                         
  -3   5   7        248.93        270.61        20.51 o                         
  -2   5   7       1658.98       1573.77        50.75 o                         
  -1   5   7        854.03        733.33        48.57 o                         
   0   5   7         67.40         67.30        13.30 o                         
   1   5   7         45.15         46.80        10.36 o                         
   2   5   7         90.50         82.58        12.92 o                         
   3   5   7         48.53         62.27        12.75 o                         
   4   5   7         17.56         38.21        20.89 o                         
   5   5   7         50.96         89.69        23.51 o                         
   6   5   7        200.03        193.14        22.53 o                         
   7   5   7        119.88        127.55        23.34 o                         
   8   5   7        734.31        659.07        52.54 o                         
   9   5   7        140.03        155.25        29.05 o                         
  10   5   7         72.20         65.76        28.03 o                         
  11   5   7        166.58        141.43        32.00 o                         
  12   5   7        656.56        724.98        49.09 o                         
  13   5   7         24.18         28.08        39.31 o                         
  14   5   7         24.71        -10.91        32.21 o                         
  15   5   7        529.79        498.43        48.90 o                         
 -14   6   7         56.22        120.26        50.67 o                         
 -13   6   7        296.84        298.28        57.28 o                         
 -12   6   7         40.14         43.08        43.15 o                         
 -11   6   7         73.49         71.95        91.43 o                         
 -10   6   7          7.45         -4.72        38.35 o                         
  -9   6   7         55.15        110.50        41.21 o                         
  -8   6   7         18.23         55.03        36.10 o                         
  -7   6   7         76.79         54.81        25.83 o                         
  -6   6   7         17.73         33.33        25.83 o                         
  -5   6   7         38.26         48.21        25.13 o                         
  -4   6   7        554.59        603.64        40.09 o                         
  -3   6   7       1113.75       1027.51        68.56 o                         
  -2   6   7       2352.10       2286.95        67.51 o                         
  -1   6   7        860.59        906.05        46.06 o                         
   0   6   7          3.54         -9.23        22.02 o                         
   1   6   7         29.60         42.70        22.78 o                         
   2   6   7          1.54          1.34        21.38 o                         
   3   6   7       1057.71       1118.67        50.60 o                         
   4   6   7        149.84        200.84        49.95 o                         
   5   6   7        740.17        676.95        42.68 o                         
   6   6   7         51.74         42.63        22.63 o                         
   7   6   7          0.00        -24.16        24.16 o                         
   8   6   7         36.70         31.55        28.34 o                         
   9   6   7         66.05        105.50        30.13 o                         
  10   6   7         76.62         59.24        30.11 o                         
  11   6   7          0.74        -28.76        28.76 o                         
  12   6   7         30.86        -29.11        29.11 o                         
  13   6   7        114.88         76.07        42.54 o                         
 -11   7   7        546.05        456.51        84.80 o                         
 -10   7   7         86.27         82.21        46.45 o                         
  -9   7   7        319.79        393.21        57.17 o                         
  -8   7   7         22.02         15.11        43.18 o                         
  -7   7   7        353.82        360.00       100.29 o                         
  -6   7   7          0.10        -36.84        36.84 o                         
  -5   7   7        618.65        653.52        94.69 o                         
  -4   7   7         50.10         90.66        38.58 o                         
  -3   7   7        832.47        695.83        58.92 o                         
  -2   7   7        196.00        142.15        65.82 o                         
  -1   7   7        319.04        413.43        72.17 o                         
   0   7   7         95.89         13.49       104.66 o                         
   1   7   7        374.89        394.70        49.56 o                         
   2   7   7        511.42        532.68        54.39 o                         
   3   7   7        135.21        142.90        39.96 o                         
   4   7   7          0.10         45.09        35.47 o                         
   5   7   7         16.30        -77.48        77.48 o                         
   6   7   7         10.94         18.49        39.52 o                         
   7   7   7         13.70         12.08        39.11 o                         
   8   7   7        204.07        181.51        48.42 o                         
   9   7   7        387.01        499.45        59.60 o                         
  10   7   7         19.77        116.88        45.24 o                         
  11   7   7         81.11         20.44        48.93 o                         
  -8   8   7         91.61        105.70        50.97 o                         
  -7   8   7         26.46         19.70        74.00 o                         
  -6   8   7         57.37         75.83        47.36 o                         
  -5   8   7         11.51         31.93        47.08 o                         
  -4   8   7        184.79        302.84        55.10 o                         
  -3   8   7       4498.20       4077.34       162.82 o                         
  -2   8   7       1092.29       1079.29        77.32 o                         
  -1   8   7          0.82         33.82       155.38 o                         
   0   8   7          0.07         26.55        57.09 o                         
   1   8   7         44.83         29.82        42.94 o                         
   2   8   7        164.22        306.99        61.30 o                         
   3   8   7        167.90        174.79        49.35 o                         
   4   8   7        744.54        724.25        96.64 o                         
   5   8   7        229.31        131.86        47.99 o                         
   6   8   7         34.61        190.27        50.36 o                         
   7   8   7          0.36        -30.96        98.64 o                         
 -18   0   8        154.81        156.56        46.30 o                         
 -16   0   8        719.37        624.48        57.31 o                         
 -14   0   8        150.34        138.02        37.06 o                         
 -12   0   8        459.57        442.68        42.56 o                         
 -10   0   8       4577.66       5048.90       243.81 o                         
  -8   0   8         20.71         32.43        20.67 o                         
  -6   0   8       6422.60       6581.25       143.36 o                         
  -4   0   8          4.10         -1.65        11.75 o                         
  -2   0   8        291.96        324.50        14.53 o                         
   0   0   8        560.81        532.54        12.06 o                         
   2   0   8        445.09        412.09        19.97 o                         
   4   0   8       5517.43       5313.39        79.86 o                         
   6   0   8       2629.81       2920.28        65.01 o                         
   8   0   8       5080.29       5034.80       117.92 o                         
  10   0   8          2.20         -8.57        24.68 o                         
  12   0   8      11109.74      10196.84       227.50 o                         
  14   0   8       1164.01       1102.38        97.61 o                         
  16   0   8        415.45        442.91        70.80 o                         
  18   0   8        113.76        108.31        60.75 o                         
 -19   1   8         96.68        116.34        31.72 o                         
 -18   1   8        136.59        226.96        34.40 o                         
 -17   1   8         26.28         28.82        33.68 o                         
 -16   1   8        306.36        311.56        33.58 o                         
 -15   1   8        206.32        213.27        33.51 o                         
 -14   1   8       2194.26       2046.28        58.60 o                         
 -13   1   8        386.38        316.97        30.05 o                         
 -12   1   8        530.03        530.18        40.83 o                         
 -11   1   8         82.56        105.05        20.20 o                         
 -10   1   8       1462.91       1616.35        60.73 o                         
  -9   1   8        165.34        162.30        18.51 o                         
  -8   1   8       4495.36       5089.02        85.75 o                         
  -7   1   8        734.22        873.41        29.03 o                         
  -6   1   8       6224.94       6540.00       101.15 o                         
  -5   1   8       1638.37       1575.45        30.22 o                         
  -4   1   8        535.51        551.91        26.32 o                         
  -3   1   8      16767.71      15922.93       220.94 o                         
  -2   1   8       2471.41       2248.38        27.85 o                         
  -1   1   8       5476.18       4832.89        62.93 o                         
   0   1   8        676.35        574.57        21.97 o                         
   1   1   8       3750.62       3687.92        67.36 o                         
   2   1   8       1078.98       1015.40        18.25 o                         
   3   1   8       3438.04       3326.57        42.03 o                         
   4   1   8        713.03        686.06        17.08 o                         
   5   1   8         86.87        108.53        11.31 o                         
   6   1   8       1620.39       1637.82        34.29 o                         
   7   1   8         20.97         12.40        10.61 o                         
   8   1   8          2.14          7.19        12.82 o                         
   9   1   8          1.64         -0.16        13.74 o                         
  10   1   8        294.41        291.69        21.90 o                         
  11   1   8        577.22        547.35        28.28 o                         
  12   1   8        384.48        383.68        33.82 o                         
  13   1   8        321.74        377.38        28.66 o                         
  14   1   8          0.09          5.61        25.06 o                         
  15   1   8         45.25         53.27        27.88 o                         
  16   1   8        167.35        204.48        49.39 o                         
  17   1   8          6.32         17.22        38.18 o                         
  18   1   8         18.88         13.77        38.51 o                         
 -19   2   8        196.92        124.83        50.57 o                         
 -18   2   8         25.97         59.96        50.44 o                         
 -17   2   8         29.60        -17.71        25.03 o                         
 -16   2   8        692.36        693.63        81.10 o                         
 -15   2   8         42.43         64.70        25.20 o                         
 -14   2   8        250.10        264.73        29.44 o                         
 -13   2   8        519.58        542.72        33.84 o                         
 -12   2   8        272.25        301.11        26.66 o                         
 -11   2   8         54.62         56.89        18.28 o                         
 -10   2   8        122.51        108.97        19.41 o                         
  -9   2   8        630.81        761.78        31.59 o                         
  -8   2   8         91.96        107.93        17.15 o                         
  -7   2   8        464.96        512.86        24.20 o                         
  -6   2   8        134.04        124.61        15.43 o                         
  -5   2   8       5723.89       5573.29        95.38 o                         
  -4   2   8        329.07        391.44        15.82 o                         
  -3   2   8         81.11        108.37        21.26 o                         
  -2   2   8       1900.84       1833.14        29.61 o                         
  -1   2   8       2274.30       2238.54        38.64 o                         
   0   2   8        138.83        146.52         9.23 o                         
   1   2   8       5724.06       5491.36        80.94 o                         
   2   2   8        311.38        324.71        13.58 o                         
   3   2   8       1050.79       1058.42        24.71 o                         
   4   2   8        556.39        512.99        20.31 o                         
   5   2   8        262.33        227.14        12.74 o                         
   6   2   8        154.80        183.40        14.10 o                         
   7   2   8         48.84         40.61        13.19 o                         
   8   2   8        920.04        951.64        29.91 o                         
   9   2   8        218.22        189.41        18.23 o                         
  10   2   8         48.97         47.97        15.58 o                         
  11   2   8        479.39        514.79        36.40 o                         
  12   2   8        846.48        829.94        40.04 o                         
  13   2   8        331.97        327.90        33.86 o                         
  14   2   8          4.89         -3.82        25.68 o                         
  15   2   8         55.63         12.73        27.87 o                         
  16   2   8        336.35        378.11        39.67 o                         
  17   2   8          2.70          0.10        38.53 o                         
  18   2   8         77.53         58.76        70.01 o                         
 -18   3   8        266.59        288.92        57.29 o                         
 -17   3   8        259.76        340.32       101.93 o                         
 -16   3   8        318.34        344.99        41.31 o                         
 -15   3   8          0.50         -8.26        23.42 o                         
 -14   3   8        933.88        885.25        50.78 o                         
 -13   3   8        334.17        288.72        29.70 o                         
 -12   3   8        121.91         94.03        23.07 o                         
 -11   3   8         45.46         91.67        21.51 o                         
 -10   3   8        235.57        205.16        23.91 o                         
  -9   3   8       1265.25       1303.53        39.82 o                         
  -8   3   8       4866.72       5068.32        88.49 o                         
  -7   3   8        822.00        854.68        30.48 o                         
  -6   3   8        361.48        501.89        23.96 o                         
  -5   3   8        197.56        189.48        16.83 o                         
  -4   3   8       3683.01       3527.77        56.80 o                         
  -3   3   8       2695.94       2524.81        48.13 o                         
  -2   3   8        838.62        850.77        21.05 o                         
  -1   3   8        203.13        194.58        16.37 o                         
   0   3   8       1251.58       1165.69        22.79 o                         
   1   3   8        363.18        413.24        21.35 o                         
   2   3   8        111.20        111.38        13.37 o                         
   3   3   8          7.28         18.56         7.38 o                         
   4   3   8          7.90         -2.51         7.91 o                         
   5   3   8        519.89        561.05        18.99 o                         
   6   3   8          0.38          3.93         9.06 o                         
   7   3   8        243.60        258.39        15.15 o                         
   8   3   8          4.92          1.59        11.99 o                         
   9   3   8         35.06         10.41        11.91 o                         
  10   3   8          0.02         12.40        16.89 o                         
  11   3   8        442.41        459.15        49.68 o                         
  12   3   8        107.90         96.72        40.06 o                         
  13   3   8        257.26        244.01        48.03 o                         
  14   3   8        179.07        158.58        33.93 o                         
  15   3   8         82.56         42.51        30.95 o                         
  16   3   8         17.01         28.72        32.79 o                         
  17   3   8          4.36         58.14        40.35 o                         
 -17   4   8         64.22        138.65        53.29 o                         
 -16   4   8        583.36        600.57        65.15 o                         
 -15   4   8         25.09        -39.23        39.23 o                         
 -14   4   8        317.91        381.95        49.74 o                         
 -13   4   8          6.18        -15.33        21.62 o                         
 -12   4   8         38.04         30.09        21.96 o                         
 -11   4   8        138.36        123.33        23.26 o                         
 -10   4   8        230.39        238.00        24.83 o                         
  -9   4   8        963.05        988.61        39.97 o                         
  -8   4   8        134.16        123.09        21.21 o                         
  -7   4   8          9.19         25.38        15.79 o                         
  -6   4   8         56.00         39.78        15.37 o                         
  -5   4   8        373.32        427.80        23.70 o                         
  -4   4   8        805.73        803.89        28.40 o                         
  -3   4   8        339.21        328.00        37.93 o                         
  -2   4   8       3054.27       3067.66        50.22 o                         
  -1   4   8       1113.20       1056.80        25.55 o                         
   0   4   8         31.30         38.98         9.50 o                         
   1   4   8        683.21        656.87        41.10 o                         
   2   4   8         94.70        137.82        10.37 o                         
   3   4   8        659.26        694.43        20.59 o                         
   4   4   8          1.51          0.47         9.52 o                         
   5   4   8         94.92         86.23        11.88 o                         
   6   4   8         50.76         65.62        11.42 o                         
   7   4   8        310.68        308.12        18.65 o                         
   8   4   8         27.03         25.14        21.14 o                         
   9   4   8          0.16          7.60        23.18 o                         
  10   4   8        155.15        150.95        30.79 o                         
  11   4   8        466.19        527.20        41.09 o                         
  12   4   8         88.66         62.96        28.32 o                         
  13   4   8        109.28        217.42        39.97 o                         
  14   4   8        264.49        301.20        41.03 o                         
  15   4   8          1.25        -34.37        34.37 o                         
  16   4   8         20.39         -3.81        32.51 o                         
 -16   5   8         89.88         13.33        48.04 o                         
 -15   5   8        143.73        123.58        49.29 o                         
 -14   5   8         11.56        -15.06        40.33 o                         
 -13   5   8        104.17        115.17        41.92 o                         
 -12   5   8         63.46        116.41        41.85 o                         
 -11   5   8       1427.42       1491.29        96.19 o                         
 -10   5   8        185.18        209.86        36.76 o                         
  -9   5   8       1752.67       1723.94        61.63 o                         
  -8   5   8        455.93        459.04        36.62 o                         
  -7   5   8        323.53        339.02        25.70 o                         
  -6   5   8         20.21         38.02        16.82 o                         
  -5   5   8        943.88        978.78        35.15 o                         
  -4   5   8         55.03         83.22        16.72 o                         
  -3   5   8        673.05        656.17        36.36 o                         
  -2   5   8        581.47        605.71        25.76 o                         
  -1   5   8       1417.43       1384.92        33.17 o                         
   0   5   8         97.92        122.94        13.94 o                         
   1   5   8        336.45        326.77        17.85 o                         
   2   5   8        251.53        252.96        15.09 o                         
   3   5   8        595.69        633.26        25.11 o                         
   4   5   8        234.73        296.28        28.88 o                         
   5   5   8         14.27         28.64        20.50 o                         
   6   5   8        243.90        258.94        24.31 o                         
   7   5   8        338.92        326.72        28.24 o                         
   8   5   8         38.98         75.98        26.75 o                         
   9   5   8          2.52        -25.47        35.91 o                         
  10   5   8         13.03         -1.73        25.10 o                         
  11   5   8         70.66        146.04        34.49 o                         
  12   5   8        234.51        201.57        36.23 o                         
  13   5   8          9.64        -31.48        32.18 o                         
  14   5   8         89.27         22.85        31.25 o                         
  15   5   8        592.82        657.55        54.06 o                         
 -14   6   8         43.00         -9.63       133.76 o                         
 -13   6   8         10.69        -19.55        43.14 o                         
 -12   6   8         72.91        146.43        53.75 o                         
 -11   6   8         41.12         59.88        47.64 o                         
 -10   6   8         44.69         52.20        92.02 o                         
  -9   6   8        150.57        154.13        42.84 o                         
  -8   6   8        188.38        220.26        44.82 o                         
  -7   6   8         11.00         35.02        24.98 o                         
  -6   6   8        195.09        163.79        47.87 o                         
  -5   6   8        240.84        265.53        36.89 o                         
  -4   6   8        627.16        678.22        58.52 o                         
  -3   6   8        271.97        294.15        31.44 o                         
  -2   6   8        363.82        406.01        34.19 o                         
  -1   6   8        173.78        160.20        26.87 o                         
   0   6   8        236.79        280.09        30.94 o                         
   1   6   8         25.20         19.52        22.04 o                         
   2   6   8          0.76         12.26        23.88 o                         
   3   6   8          0.47        -21.32        21.32 o                         
   4   6   8         14.62         20.82        23.71 o                         
   5   6   8          5.05          9.63        32.89 o                         
   6   6   8         20.28         46.49        22.36 o                         
   7   6   8          0.51         -6.35        27.62 o                         
   8   6   8        211.81        245.83        34.64 o                         
   9   6   8         41.38         66.20        28.66 o                         
  10   6   8        500.56        581.43        51.04 o                         
  11   6   8        425.34        496.19        56.05 o                         
  12   6   8         95.13         90.56        68.78 o                         
  13   6   8          0.15         21.46        32.83 o                         
 -11   7   8        819.48        607.17        75.69 o                         
 -10   7   8        251.00        215.80        52.20 o                         
  -9   7   8        362.99        330.97        55.17 o                         
  -8   7   8         68.06         71.93        45.18 o                         
  -7   7   8        441.65        451.21        55.70 o                         
  -6   7   8        111.42        139.55        42.79 o                         
  -5   7   8        212.75        242.89        43.99 o                         
  -4   7   8       1614.32       1469.27        94.02 o                         
  -3   7   8       1139.09       1282.85        76.89 o                         
  -2   7   8        229.79        283.14        45.84 o                         
  -1   7   8          0.23        -83.16       100.88 o                         
   0   7   8        202.34        157.87        49.98 o                         
   1   7   8         91.45         65.04        40.29 o                         
   2   7   8        100.12         99.24        29.22 o                         
   3   7   8         73.14        101.89        29.71 o                         
   4   7   8         43.68         40.46        27.15 o                         
   5   7   8        141.12         73.98        27.63 o                         
   6   7   8        162.35        189.47        44.64 o                         
   7   7   8        343.18        329.09        55.09 o                         
   8   7   8          0.36        -37.21        37.21 o                         
   9   7   8         90.79         41.13        42.52 o                         
  10   7   8          8.81         22.02        42.77 o                         
  11   7   8          0.83         47.01        54.25 o                         
  -8   8   8          0.55         19.76        65.51 o                         
  -7   8   8          1.08         20.09        67.57 o                         
  -6   8   8         57.01        108.86        49.27 o                         
  -5   8   8        963.02        887.24       110.28 o                         
  -4   8   8       1054.57       1152.39       204.41 o                         
  -3   8   8        216.40        167.99        66.25 o                         
  -2   8   8         12.87         74.36        43.86 o                         
  -1   8   8        543.64        590.97        63.27 o                         
   0   8   8         44.54        -95.67        95.67 o                         
   1   8   8        108.09        -23.09        88.50 o                         
   2   8   8        109.35        231.07        94.75 o                         
   3   8   8          2.89        -22.17        58.87 o                         
   4   8   8          1.43         22.84        42.12 o                         
   5   8   8          5.80        -93.35       120.71 o                         
   6   8   8        631.93        643.60        65.94 o                         
   7   8   8         16.86        -19.82        42.01 o                         
 -19   0   9        251.38        353.21        64.41 o                         
 -17   0   9          3.53         17.66        37.38 o                         
 -15   0   9        640.94        667.95        69.86 o                         
 -13   0   9        630.93        650.29        51.00 o                         
 -11   0   9        406.53        434.67        57.03 o                         
  -9   0   9        893.56       1057.21        63.56 o                         
  -7   0   9         47.64         59.81        28.40 o                         
  -5   0   9        201.04        230.78        21.62 o                         
  -3   0   9         84.58        129.54        12.69 o                         
  -1   0   9        387.29        371.72        14.85 o                         
   1   0   9      10928.79      10086.95       138.18 o                         
   3   0   9       1049.24       1092.17        43.05 o                         
   5   0   9        955.73        935.59        28.92 o                         
   7   0   9        785.86        814.04        65.65 o                         
   9   0   9         20.89         32.02        20.06 o                         
  11   0   9       3743.99       3820.53       103.81 o                         
  13   0   9         93.97         86.07        30.20 o                         
  15   0   9        286.65        214.34        56.64 o                         
  17   0   9        405.37        499.41        77.13 o                         
 -19   1   9         38.95         53.16        31.51 o                         
 -18   1   9          2.57         12.32        27.57 o                         
 -17   1   9         12.22         31.39        26.49 o                         
 -16   1   9          6.81         24.13        25.19 o                         
 -15   1   9        101.16         72.45        24.93 o                         
 -14   1   9        110.39        113.64        24.94 o                         
 -13   1   9        111.46        128.14        23.39 o                         
 -12   1   9        151.82        163.55        23.51 o                         
 -11   1   9         10.83         34.38        18.08 o                         
 -10   1   9         18.73         26.49        16.35 o                         
  -9   1   9       1580.58       1645.58        42.18 o                         
  -8   1   9         36.53         28.66        15.01 o                         
  -7   1   9        731.54        969.89        29.67 o                         
  -6   1   9         14.78          2.80        15.76 o                         
  -5   1   9        395.91        419.14        20.80 o                         
  -4   1   9        667.53        610.55        18.17 o                         
  -3   1   9        215.52        242.20        13.44 o                         
  -2   1   9       2997.57       2765.53        32.74 o                         
  -1   1   9       2982.28       2749.22        55.95 o                         
   0   1   9       4426.27       4173.06        84.03 o                         
   1   1   9       1410.71       1361.52        33.25 o                         
   2   1   9       2978.24       2817.89        39.48 o                         
   3   1   9        629.87        586.03        15.63 o                         
   4   1   9       1804.43       1749.86        28.89 o                         
   5   1   9      13883.00      14746.89       208.18 o                         
   6   1   9         89.83        104.41        12.61 o                         
   7   1   9       1439.69       1520.71        31.66 o                         
   8   1   9        785.57        843.60        28.10 o                         
   9   1   9         82.17         85.01        15.07 o                         
  10   1   9         86.82        143.48        18.39 o                         
  11   1   9        196.15        254.99        40.08 o                         
  12   1   9         15.88          6.87        17.73 o                         
  13   1   9       4095.58       3859.73        80.84 o                         
  14   1   9          7.31         48.72        26.16 o                         
  15   1   9        921.74        817.96        47.67 o                         
  16   1   9        186.61        165.81        39.74 o                         
  17   1   9         46.71         86.78        40.04 o                         
  18   1   9          2.37        -17.56        38.85 o                         
 -19   2   9        274.09        363.46        59.37 o                         
 -18   2   9        167.81        225.94        34.80 o                         
 -17   2   9         89.45         56.30        27.31 o                         
 -16   2   9        648.33        745.96        44.23 o                         
 -15   2   9        367.30        285.75        30.52 o                         
 -14   2   9        126.01         87.01        24.20 o                         
 -13   2   9        178.52        233.87        26.25 o                         
 -12   2   9         59.21         66.30        23.15 o                         
 -11   2   9        345.18        393.40        27.58 o                         
 -10   2   9        376.04        381.18        25.62 o                         
  -9   2   9         65.99         61.48        16.32 o                         
  -8   2   9        106.75        107.37        16.56 o                         
  -7   2   9        788.38        820.64        27.87 o                         
  -6   2   9       3072.30       3190.54        58.51 o                         
  -5   2   9        234.13        274.97        14.94 o                         
  -4   2   9         35.36         54.03         9.64 o                         
  -3   2   9        334.84        324.83        13.04 o                         
  -2   2   9        205.62        223.36        10.38 o                         
  -1   2   9       1828.76       1692.74        31.27 o                         
   0   2   9      12868.61      12651.30       176.34 o                         
   1   2   9          1.69          8.25         5.83 o                         
   2   2   9       1463.01       1443.70        27.83 o                         
   3   2   9         26.43         23.55        14.12 o                         
   4   2   9       1379.62       1352.42        43.87 o                         
   5   2   9        790.96        834.45        20.67 o                         
   6   2   9         59.85         79.32        10.37 o                         
   7   2   9        684.41        777.48        27.51 o                         
   8   2   9          8.84          8.97         8.79 o                         
   9   2   9        211.01        206.30        18.60 o                         
  10   2   9       1014.27       1078.86        36.05 o                         
  11   2   9       3022.48       3119.57        65.49 o                         
  12   2   9          3.84         39.70        23.77 o                         
  13   2   9       1810.70       1698.68        60.75 o                         
  14   2   9        363.62        338.11        35.56 o                         
  15   2   9         18.17         -1.22        26.95 o                         
  16   2   9          3.81        -34.31        34.31 o                         
  17   2   9        290.33        325.81        51.74 o                         
  18   2   9          6.88         50.37        45.13 o                         
 -18   3   9         53.29        -15.06        44.04 o                         
 -17   3   9         42.26         74.39        45.65 o                         
 -16   3   9         83.31         52.86        33.68 o                         
 -15   3   9         10.89         10.58        23.53 o                         
 -14   3   9          0.02          4.39        22.58 o                         
 -13   3   9         25.63         15.96        24.66 o                         
 -12   3   9        362.89        352.31        36.19 o                         
 -11   3   9        490.21        502.99        33.44 o                         
 -10   3   9         61.55         50.63        18.36 o                         
  -9   3   9       2373.43       2439.47        56.89 o                         
  -8   3   9        261.37        270.98        21.21 o                         
  -7   3   9       1612.54       1647.12        40.59 o                         
  -6   3   9        104.44        111.39        16.05 o                         
  -5   3   9          4.92         10.71        10.26 o                         
  -4   3   9        274.85        262.47        20.96 o                         
  -3   3   9        138.50        169.52        10.84 o                         
  -2   3   9         82.88         78.15         9.47 o                         
  -1   3   9       2246.45       2340.81        37.15 o                         
   0   3   9        979.96        957.43        25.96 o                         
   1   3   9       1817.97       1963.20        38.99 o                         
   2   3   9        982.81        960.20        25.76 o                         
   3   3   9        325.58        342.77        17.68 o                         
   4   3   9         14.63         24.17        11.64 o                         
   5   3   9       2207.58       2222.11        38.39 o                         
   6   3   9        482.65        553.01        22.74 o                         
   7   3   9       1201.61       1284.58        28.11 o                         
   8   3   9        911.49        870.50        27.18 o                         
   9   3   9         12.90         19.47        11.11 o                         
  10   3   9        890.18        902.22        46.58 o                         
  11   3   9        341.65        296.56        30.95 o                         
  12   3   9        133.95        125.60        28.59 o                         
  13   3   9        566.15        445.61        74.93 o                         
  14   3   9         13.38         19.31        27.97 o                         
  15   3   9        130.87        126.00        34.31 o                         
  16   3   9          1.38         -1.68        41.64 o                         
  17   3   9         32.50         -0.67        39.50 o                         
 -17   4   9         41.59        -37.64        65.07 o                         
 -16   4   9        278.22        202.93        52.00 o                         
 -15   4   9         84.24        129.44        58.84 o                         
 -14   4   9       1644.31       1674.30        83.71 o                         
 -13   4   9          0.34         -2.43        27.79 o                         
 -12   4   9         64.48         45.71        23.07 o                         
 -11   4   9        615.16        563.00        33.58 o                         
 -10   4   9        156.32        112.47        22.17 o                         
  -9   4   9       1805.27       1761.12        48.42 o                         
  -8   4   9          5.31          0.46        16.21 o                         
  -7   4   9        425.72        442.80        25.59 o                         
  -6   4   9         92.46        116.80        31.45 o                         
  -5   4   9        491.30        518.50        24.71 o                         
  -4   4   9       2088.50       2021.21        45.98 o                         
  -3   4   9       1863.09       1867.09        36.44 o                         
  -2   4   9        955.47        993.40        24.94 o                         
  -1   4   9         37.46         40.52         9.67 o                         
   0   4   9        151.12        169.33        13.79 o                         
   1   4   9        102.78         67.98        13.79 o                         
   2   4   9          0.07          3.94        12.84 o                         
   3   4   9        132.40        126.76        15.61 o                         
   4   4   9         11.16          6.77        12.89 o                         
   5   4   9        129.53        136.36        16.80 o                         
   6   4   9        123.63        129.43        14.93 o                         
   7   4   9         69.26         78.90        15.65 o                         
   8   4   9         94.40         93.77        23.13 o                         
   9   4   9        218.46        229.67        28.67 o                         
  10   4   9        631.08        693.09        63.43 o                         
  11   4   9        740.49        724.01        44.89 o                         
  12   4   9       1061.94        958.48        52.14 o                         
  13   4   9       1067.48       1139.03        58.45 o                         
  14   4   9         29.28         78.79        32.61 o                         
  15   4   9         76.95         24.84        32.44 o                         
  16   4   9        115.66         98.67        35.93 o                         
 -16   5   9          0.21        -22.46        57.59 o                         
 -15   5   9         47.38         -0.82        45.27 o                         
 -14   5   9          9.24        -42.62        74.96 o                         
 -13   5   9         69.25         84.35        44.52 o                         
 -12   5   9         55.31         73.34        37.13 o                         
 -11   5   9         46.95         45.59        27.58 o                         
 -10   5   9        675.25        705.61        48.24 o                         
  -9   5   9       1516.51       1499.77        70.98 o                         
  -8   5   9         21.24         51.40        23.55 o                         
  -7   5   9          0.10          4.61        22.67 o                         
  -6   5   9       1079.80       1040.80        39.43 o                         
  -5   5   9          4.79          9.29        14.79 o                         
  -4   5   9          0.86          6.70        18.62 o                         
  -3   5   9        834.37        848.94        30.76 o                         
  -2   5   9         17.02         26.05        12.09 o                         
  -1   5   9       1124.54       1060.14        28.14 o                         
   0   5   9        138.88        177.10        19.99 o                         
   1   5   9       1137.57       1177.24        36.72 o                         
   2   5   9          0.00          5.01        14.47 o                         
   3   5   9         23.25         -3.16        17.12 o                         
   4   5   9        451.72        511.20        34.28 o                         
   5   5   9        539.72        622.33        84.06 o                         
   6   5   9        624.42        605.59        38.38 o                         
   7   5   9       1426.37       1353.68        46.95 o                         
   8   5   9        730.97        742.58        44.62 o                         
   9   5   9          9.98         20.54        25.93 o                         
  10   5   9          6.25        -25.73        25.73 o                         
  11   5   9        690.52        747.03        49.86 o                         
  12   5   9         15.30         23.11        29.69 o                         
  13   5   9         44.85         -2.90        30.77 o                         
  14   5   9          2.25         12.86        32.62 o                         
  15   5   9         76.56         90.93        47.37 o                         
 -14   6   9        568.64        543.19        68.88 o                         
 -13   6   9        190.55        187.10        53.91 o                         
 -12   6   9        200.59        196.63        49.98 o                         
 -11   6   9          1.35         -1.67        41.70 o                         
 -10   6   9          5.61          6.04        52.92 o                         
  -9   6   9        258.77        257.57        78.95 o                         
  -8   6   9         15.51          8.93        24.81 o                         
  -7   6   9       1680.01       1587.53        62.19 o                         
  -6   6   9        178.87        166.62        40.73 o                         
  -5   6   9         59.44         45.29        25.09 o                         
  -4   6   9        124.91        153.30        35.95 o                         
  -3   6   9         38.63        122.73        35.13 o                         
  -2   6   9         77.39         71.86        25.01 o                         
  -1   6   9        163.00        169.12        42.98 o                         
   0   6   9        566.35        603.67        39.50 o                         
   1   6   9         82.70        105.88        24.65 o                         
   2   6   9         89.91         68.62        38.46 o                         
   3   6   9         79.88        135.34        26.29 o                         
   4   6   9          0.72        -23.51        26.39 o                         
   5   6   9         33.89         96.39        43.73 o                         
   6   6   9        232.15        242.33        40.97 o                         
   7   6   9         63.27         82.41        24.08 o                         
   8   6   9        154.47        170.73        33.26 o                         
   9   6   9          4.41        -25.00        39.38 o                         
  10   6   9        256.51        309.51        39.11 o                         
  11   6   9        442.60        369.49        57.26 o                         
  12   6   9        591.31        655.66        52.02 o                         
  13   6   9         15.30         32.24        54.18 o                         
 -11   7   9        240.74        279.66        72.43 o                         
 -10   7   9        682.64        736.79       139.32 o                         
  -9   7   9         53.12         58.87        43.71 o                         
  -8   7   9        165.36        159.66        48.04 o                         
  -7   7   9         11.94        141.55        44.49 o                         
  -6   7   9         70.31         82.92        58.27 o                         
  -5   7   9          8.28        103.11        40.69 o                         
  -4   7   9          5.98         75.21        39.75 o                         
  -3   7   9        722.23        834.96        77.20 o                         
  -2   7   9          6.88         15.13        35.27 o                         
  -1   7   9         94.23         33.64        49.61 o                         
   0   7   9        285.12        285.40        35.05 o                         
   1   7   9          3.55         23.71        25.43 o                         
   2   7   9         57.36         47.98        27.26 o                         
   3   7   9          1.70         28.04        26.48 o                         
   4   7   9         40.04         76.21        43.37 o                         
   5   7   9        239.60        238.40        34.79 o                         
   6   7   9          6.58          5.74        23.73 o                         
   7   7   9        324.70        330.31        49.28 o                         
   8   7   9        148.98        230.56        67.50 o                         
   9   7   9        662.22        650.53        64.19 o                         
  10   7   9        179.39         49.04       130.52 o                         
  -7   8   9        132.95        128.20        68.03 o                         
  -6   8   9         67.68        109.14        62.55 o                         
  -5   8   9          5.52        112.16        45.99 o                         
  -4   8   9         56.23         86.12        45.34 o                         
  -3   8   9        131.61         61.08        54.59 o                         
  -2   8   9         49.72        131.42        47.01 o                         
  -1   8   9          3.06         15.08        41.92 o                         
   0   8   9        149.16         29.74       134.44 o                         
   1   8   9        194.07        261.26       106.31 o                         
   2   8   9         78.01         70.79        44.83 o                         
   3   8   9         37.06         -0.78        58.83 o                         
   4   8   9          0.71        -47.96        68.72 o                         
   5   8   9        169.79        210.05        50.88 o                         
   6   8   9        252.90        297.73        54.20 o                         
 -18   0  10         48.70         61.09        43.46 o                         
 -16   0  10        634.02        564.15        54.37 o                         
 -14   0  10        326.10        308.36        42.17 o                         
 -12   0  10       1289.19       1336.44        61.17 o                         
 -10   0  10          8.81         34.69        23.02 o                         
  -8   0  10        106.31        165.59        33.60 o                         
  -6   0  10      30434.47      30883.98       602.15 o                         
  -4   0  10       3872.27       3862.16        71.59 o                         
  -2   0  10       4729.55       4575.39        96.30 o                         
   0   0  10       3920.22       3802.16        54.62 o                         
   2   0  10         89.27        124.37        10.12 o                         
   4   0  10         65.26         48.53        11.16 o                         
   6   0  10       6599.35       6851.43       200.96 o                         
   8   0  10        187.97        169.59        22.97 o                         
  10   0  10        723.26        678.61        40.74 o                         
  12   0  10      15199.15      15084.28       320.18 o                         
  14   0  10       1734.19       1700.60       106.15 o                         
  16   0  10        144.30        119.00        54.21 o                         
  18   0  10         90.36         93.25        64.76 o                         
 -19   1  10          0.79         -0.02        31.38 o                         
 -18   1  10          0.22         15.91        29.08 o                         
 -17   1  10         16.79         28.26        26.61 o                         
 -16   1  10        198.46        196.32        30.04 o                         
 -15   1  10       1248.37       1207.92        58.50 o                         
 -14   1  10        925.08        898.06        46.46 o                         
 -13   1  10         30.64         85.09        24.59 o                         
 -12   1  10         53.03         53.73        20.34 o                         
 -11   1  10        305.00        289.29        24.95 o                         
 -10   1  10        381.77        427.77        25.63 o                         
  -9   1  10         56.61         94.77        17.18 o                         
  -8   1  10          0.74         19.92        14.29 o                         
  -7   1  10       1059.46       1245.23        33.83 o                         
  -6   1  10        611.75        686.07        36.49 o                         
  -5   1  10       1206.53       1231.22        26.37 o                         
  -4   1  10        483.41        516.67        29.42 o                         
  -3   1  10       2695.37       2656.54        44.94 o                         
  -2   1  10         19.18         15.30         7.62 o                         
  -1   1  10         73.47         52.65         7.58 o                         
   0   1  10       1309.63       1180.13        30.66 o                         
   1   1  10       4319.98       4256.95        84.93 o                         
   2   1  10       2061.01       2064.26        30.54 o                         
   3   1  10       1787.57       1724.97        25.56 o                         
   4   1  10         24.62         23.15         6.99 o                         
   5   1  10       1397.30       1567.86        40.89 o                         
   6   1  10      13192.67      14817.84       189.08 o                         
   7   1  10         13.50         -1.34        10.03 o                         
   8   1  10        750.48        788.78        26.74 o                         
   9   1  10        113.34        109.57        20.43 o                         
  10   1  10       3212.42       2927.89        59.17 o                         
  11   1  10        789.84        784.93        35.12 o                         
  12   1  10          0.89         12.07        18.07 o                         
  13   1  10         26.36         40.33        24.78 o                         
  14   1  10        143.83        149.16        39.93 o                         
  15   1  10         54.67         56.87        34.21 o                         
  16   1  10        132.13        119.28        40.91 o                         
  17   1  10         28.67          9.05        39.22 o                         
  18   1  10        636.38        707.20        91.24 o                         
 -19   2  10        105.69         94.06        49.18 o                         
 -18   2  10          4.14        -24.63        32.14 o                         
 -17   2  10          8.93          2.77        33.14 o                         
 -16   2  10        183.48        214.89        35.16 o                         
 -15   2  10        231.28        218.13        30.11 o                         
 -14   2  10         55.69         61.24        22.95 o                         
 -13   2  10         47.22         39.87        21.81 o                         
 -12   2  10        172.83        190.76        32.27 o                         
 -11   2  10        148.21        138.09        21.50 o                         
 -10   2  10         49.63         58.10        18.50 o                         
  -9   2  10        792.62        872.32        47.59 o                         
  -8   2  10         84.00         63.33        15.77 o                         
  -7   2  10        849.95        869.24        29.39 o                         
  -6   2  10       7211.48       7549.81       116.51 o                         
  -5   2  10        429.07        426.92        21.46 o                         
  -4   2  10       5943.71       5855.03        90.81 o                         
  -3   2  10          8.40          2.48         7.67 o                         
  -2   2  10         12.97         10.03         9.42 o                         
  -1   2  10       1310.78       1277.55        26.18 o                         
   0   2  10        807.16        868.19        25.90 o                         
   1   2  10        612.70        648.80        14.47 o                         
   2   2  10          8.93          7.14         9.88 o                         
   3   2  10        127.59        152.41        11.13 o                         
   4   2  10        861.28        909.29        24.35 o                         
   5   2  10        290.15        318.71        13.13 o                         
   6   2  10          8.62         17.30         9.39 o                         
   7   2  10        493.56        553.19        19.09 o                         
   8   2  10          6.77          6.14        11.97 o                         
   9   2  10       3523.33       3419.69        77.09 o                         
  10   2  10          9.22         14.26        15.01 o                         
  11   2  10         77.61        116.58        20.77 o                         
  12   2  10       6891.22       6883.44       139.33 o                         
  13   2  10       2228.67       2108.88        67.69 o                         
  14   2  10        372.57        358.85        37.16 o                         
  15   2  10          3.56        -11.41        27.43 o                         
  16   2  10         39.96         44.20        36.41 o                         
  17   2  10          3.47        -12.79        37.42 o                         
  18   2  10          0.67        -36.50        59.84 o                         
 -18   3  10         32.64         77.65        53.42 o                         
 -17   3  10          5.19        -32.50        42.34 o                         
 -16   3  10         37.73         95.36        35.02 o                         
 -15   3  10        805.29        815.67        44.34 o                         
 -14   3  10          4.88         -1.25        22.61 o                         
 -13   3  10          0.54         11.99        25.64 o                         
 -12   3  10          5.00        -19.27        22.56 o                         
 -11   3  10        265.17        336.42        30.77 o                         
 -10   3  10        349.62        329.82        25.50 o                         
  -9   3  10         17.75         31.10        16.71 o                         
  -8   3  10        509.57        555.60        31.24 o                         
  -7   3  10        144.82         96.46        16.17 o                         
  -6   3  10       1836.56       1941.86        57.14 o                         
  -5   3  10       2894.02       2847.57        48.04 o                         
  -4   3  10        529.33        566.59        23.90 o                         
  -3   3  10       2485.93       2519.14        43.40 o                         
  -2   3  10        105.57        104.21         9.27 o                         
  -1   3  10        157.02        178.22        13.92 o                         
   0   3  10        888.33        791.72        22.90 o                         
   1   3  10         34.45         35.67        10.46 o                         
   2   3  10        922.95        880.51        24.81 o                         
   3   3  10        179.77        195.10        14.36 o                         
   4   3  10        465.65        511.53        21.13 o                         
   5   3  10         10.61         21.96        12.02 o                         
   6   3  10       3426.33       3753.74        67.57 o                         
   7   3  10        709.17        770.23        29.32 o                         
   8   3  10        209.49        247.33        16.31 o                         
   9   3  10        317.21        352.69        23.57 o                         
  10   3  10       1448.93       1449.23        60.43 o                         
  11   3  10        625.76        618.78        45.92 o                         
  12   3  10         16.61         58.63        40.51 o                         
  13   3  10        145.12        163.64        30.80 o                         
  14   3  10         34.34         42.94        28.58 o                         
  15   3  10        131.85        117.41        33.24 o                         
  16   3  10        623.89        681.17        83.03 o                         
  17   3  10        102.64        128.73        47.01 o                         
 -17   4  10          5.95         36.38        43.66 o                         
 -16   4  10         33.42        -19.21        50.87 o                         
 -15   4  10         48.51         43.15        57.42 o                         
 -14   4  10          9.62         15.87        35.08 o                         
 -13   4  10         19.38         52.92        29.74 o                         
 -12   4  10       1213.64       1227.13        59.39 o                         
 -11   4  10         43.32         28.10        22.31 o                         
 -10   4  10       1588.66       1599.87        48.49 o                         
  -9   4  10         26.07         30.89        18.50 o                         
  -8   4  10         10.13          1.98        16.66 o                         
  -7   4  10        280.92        266.00        28.65 o                         
  -6   4  10        112.04        105.22        16.70 o                         
  -5   4  10        783.53        697.66        44.56 o                         
  -4   4  10       1438.90       1384.40        74.63 o                         
  -3   4  10       2254.31       2237.03        40.79 o                         
  -2   4  10        741.88        813.00        22.30 o                         
  -1   4  10       1806.79       1775.53        40.62 o                         
   0   4  10        554.71        612.56        24.71 o                         
   1   4  10          5.00          3.78        11.88 o                         
   2   4  10        650.11        705.54        26.28 o                         
   3   4  10         27.65         51.80        19.20 o                         
   4   4  10        313.87        354.08        21.05 o                         
   5   4  10          0.64        -13.97        20.10 o                         
   6   4  10         22.82         46.34        14.86 o                         
   7   4  10        514.83        574.27        30.35 o                         
   8   4  10         60.14         55.89        30.46 o                         
   9   4  10        438.83        455.90        35.22 o                         
  10   4  10         13.58        -19.57        24.31 o                         
  11   4  10       1085.60       1018.47        67.46 o                         
  12   4  10        937.73        936.58        51.72 o                         
  13   4  10        758.39        661.78        92.89 o                         
  14   4  10        343.85        367.20        41.29 o                         
  15   4  10        111.72         78.97        34.81 o                         
  16   4  10         64.62         92.55        44.44 o                         
 -16   5  10        259.33        232.21        57.77 o                         
 -15   5  10        298.52        304.15        72.71 o                         
 -14   5  10         88.55         75.22        46.88 o                         
 -13   5  10         94.27         82.08        42.77 o                         
 -12   5  10          2.87         14.31        27.60 o                         
 -11   5  10         58.82         42.53        39.84 o                         
 -10   5  10        296.83        265.15        33.89 o                         
  -9   5  10          0.98         26.61        26.10 o                         
  -8   5  10        881.13        777.61        43.33 o                         
  -7   5  10        222.54        210.59        31.75 o                         
  -6   5  10        724.32        688.57        40.79 o                         
  -5   5  10       1704.47       1709.75        60.28 o                         
  -4   5  10        317.78        319.27        28.82 o                         
  -3   5  10        174.42        203.19        18.05 o                         
  -2   5  10          1.69          1.91        10.53 o                         
  -1   5  10        291.33        290.80        22.37 o                         
   0   5  10        754.82        763.02        30.76 o                         
   1   5  10       2125.16       2114.08        49.47 o                         
   2   5  10        547.84        589.74        38.14 o                         
   3   5  10        129.37        135.81        20.97 o                         
   4   5  10         47.47         59.54        22.63 o                         
   5   5  10         39.38         68.36        22.79 o                         
   6   5  10        818.59        754.19        69.99 o                         
   7   5  10        437.85        439.98        31.00 o                         
   8   5  10         96.70         74.96        24.41 o                         
   9   5  10       1318.92       1285.57        55.69 o                         
  10   5  10        242.76        302.89        36.25 o                         
  11   5  10       1654.52       1690.61        64.83 o                         
  12   5  10        198.33        111.35        39.57 o                         
  13   5  10          1.15        -43.68        43.68 o                         
  14   5  10        121.45        105.11        35.47 o                         
  15   5  10          4.68        -32.44        32.44 o                         
 -14   6  10        389.62        350.47        94.34 o                         
 -13   6  10        121.16        115.39        49.36 o                         
 -12   6  10         93.00        175.54        50.79 o                         
 -11   6  10         26.02        -23.70        44.43 o                         
 -10   6  10         87.62         42.31        40.39 o                         
  -9   6  10       1029.24        889.64        84.07 o                         
  -8   6  10         19.51         65.21        27.09 o                         
  -7   6  10         47.80         56.35        26.15 o                         
  -6   6  10        911.38        909.83        63.71 o                         
  -5   6  10       1288.98       1278.99        54.29 o                         
  -4   6  10         11.89         51.19        25.35 o                         
  -3   6  10        847.30       1027.68        50.28 o                         
  -2   6  10        577.44        618.37        39.84 o                         
  -1   6  10        352.46        349.08        33.14 o                         
   0   6  10         96.98        129.86        29.99 o                         
   1   6  10          9.61         -8.04        22.60 o                         
   2   6  10        333.74        314.64        32.33 o                         
   3   6  10         85.97        105.97        26.52 o                         
   4   6  10          9.25         10.06        23.81 o                         
   5   6  10         88.65         39.60        27.18 o                         
   6   6  10         54.31        159.15        40.03 o                         
   7   6  10        399.48        442.01        33.50 o                         
   8   6  10        320.71        371.95        38.40 o                         
   9   6  10         18.94         24.79        40.29 o                         
  10   6  10       1563.87       1551.71        98.09 o                         
  11   6  10       2605.28       2705.60       102.63 o                         
  12   6  10         54.25         54.92        59.46 o                         
  13   6  10          8.24         24.20        43.08 o                         
 -11   7  10        588.50        673.50        72.47 o                         
 -10   7  10         12.88         -3.26        43.09 o                         
  -9   7  10        177.52        215.53        49.70 o                         
  -8   7  10          0.12          6.62        41.11 o                         
  -7   7  10         29.92         52.51        47.93 o                         
  -6   7  10          2.78         33.26        51.79 o                         
  -5   7  10        338.05        303.51        59.09 o                         
  -4   7  10         78.77        162.83        44.04 o                         
  -3   7  10         19.36         13.38        53.06 o                         
  -2   7  10          1.86        -39.19        39.19 o                         
  -1   7  10        211.94        227.96        38.24 o                         
   0   7  10         64.59         78.86        39.88 o                         
   1   7  10          8.17         21.10        44.79 o                         
   2   7  10         13.07         11.98        26.74 o                         
   3   7  10         68.41        145.33        43.44 o                         
   4   7  10         75.46         29.14        29.74 o                         
   5   7  10         13.20         12.89        28.97 o                         
   6   7  10        175.18        161.90        28.93 o                         
   7   7  10        561.62        575.97        51.04 o                         
   8   7  10         85.66         55.17        57.16 o                         
   9   7  10        770.59        807.54        70.72 o                         
  10   7  10         98.83         78.25        45.25 o                         
  -7   8  10          2.17          1.43        45.20 o                         
  -6   8  10        149.96        -20.80       143.26 o                         
  -5   8  10         11.59        -20.53        75.80 o                         
  -4   8  10         10.85         -8.99        41.30 o                         
  -3   8  10         59.49          0.94        43.04 o                         
  -2   8  10         34.03        126.65       110.12 o                         
  -1   8  10        171.99        105.48        44.40 o                         
   0   8  10        221.55        158.42        53.36 o                         
   1   8  10        109.36        142.41       105.54 o                         
   2   8  10        113.95        271.82        49.88 o                         
   3   8  10         39.68        -13.64        41.34 o                         
   4   8  10          0.00        -51.53        51.53 o                         
   5   8  10        218.80        316.12        53.89 o                         
   6   8  10          6.43         53.28        58.19 o                         
 -19   0  11        417.88        427.49        58.30 o                         
 -17   0  11         16.01        -35.91        35.91 o                         
 -15   0  11         51.23         25.61        37.69 o                         
 -13   0  11          4.41        -13.36        38.39 o                         
 -11   0  11         33.29         40.12        25.99 o                         
  -9   0  11        737.32        813.42        78.76 o                         
  -7   0  11       1080.50       1216.01        45.96 o                         
  -5   0  11       1154.39       1032.72        32.23 o                         
  -3   0  11       1311.35       1340.69        31.85 o                         
  -1   0  11       1201.34       1139.49        25.17 o                         
   1   0  11       9748.04       9307.83       148.60 o                         
   3   0  11      12289.26      12278.58       242.72 o                         
   5   0  11       1568.81       1654.84        34.38 o                         
   7   0  11       1214.76       1320.45        45.63 o                         
   9   0  11         62.52         82.18        22.28 o                         
  11   0  11       2395.36       2393.09        76.84 o                         
  13   0  11       1870.02       1684.86        69.63 o                         
  15   0  11        131.03         72.68        51.18 o                         
  17   0  11         44.19         61.16        57.04 o                         
 -19   1  11        130.18        169.81        36.08 o                         
 -18   1  11          0.00        -26.26        26.26 o                         
 -17   1  11         42.53         38.14        27.18 o                         
 -16   1  11        114.80         94.00        28.27 o                         
 -15   1  11         44.90         58.40        24.65 o                         
 -14   1  11         19.08        -15.14        25.08 o                         
 -13   1  11        177.57        207.76        26.68 o                         
 -12   1  11        159.42        177.77        23.98 o                         
 -11   1  11        903.28       1020.33        69.46 o                         
 -10   1  11        123.14        145.82        19.69 o                         
  -9   1  11        917.14       1080.23        34.67 o                         
  -8   1  11       3744.48       3829.56        69.44 o                         
  -7   1  11      10970.06      11730.48       213.75 o                         
  -6   1  11       2793.81       2965.98        54.57 o                         
  -5   1  11       1506.28       1515.53        29.67 o                         
  -4   1  11       5152.97       5008.75        89.64 o                         
  -3   1  11       3508.46       3382.27        44.69 o                         
  -2   1  11       2259.91       2232.03        34.43 o                         
  -1   1  11       6219.85       5705.00        83.82 o                         
   0   1  11          7.49         12.53        14.89 o                         
   1   1  11         52.02         44.47        12.56 o                         
   2   1  11       1965.02       1882.51        30.34 o                         
   3   1  11        809.35        796.40        18.18 o                         
   4   1  11        903.40        946.84        17.75 o                         
   5   1  11       4800.70       4973.62        70.20 o                         
   6   1  11          7.90         12.58         8.83 o                         
   7   1  11         15.16          3.21         4.71 o                         
   8   1  11       1923.75       1979.04        42.64 o                         
   9   1  11        678.54        698.87        27.07 o                         
  10   1  11        379.90        376.20        27.08 o                         
  11   1  11        820.41        793.37        33.29 o                         
  12   1  11        482.36        488.83        30.09 o                         
  13   1  11        349.35        351.28        33.52 o                         
  14   1  11        161.15        226.24        31.20 o                         
  15   1  11          7.83         67.33        35.97 o                         
  16   1  11        167.10        187.45        41.86 o                         
  17   1  11         90.86         75.25        41.75 o                         
  18   1  11         40.93         35.68        40.73 o                         
 -19   2  11         77.50        188.17        54.86 o                         
 -18   2  11        204.75        226.28        40.82 o                         
 -17   2  11          0.01          1.31        26.50 o                         
 -16   2  11        136.41         92.74        26.72 o                         
 -15   2  11          0.03         16.21        24.24 o                         
 -14   2  11        411.93        428.53        33.79 o                         
 -13   2  11         51.17         53.94        23.02 o                         
 -12   2  11        150.36        142.42        24.73 o                         
 -11   2  11        767.43        813.17        46.71 o                         
 -10   2  11       1000.50       1072.16        42.69 o                         
  -9   2  11        444.12        493.21        26.08 o                         
  -8   2  11        252.13        225.85        19.46 o                         
  -7   2  11        640.31        625.20        26.72 o                         
  -6   2  11        445.69        430.68        20.20 o                         
  -5   2  11         29.40         27.92        10.39 o                         
  -4   2  11        361.92        344.56        22.29 o                         
  -3   2  11        240.38        266.34        13.01 o                         
  -2   2  11        109.71        118.89        10.70 o                         
  -1   2  11        891.31        992.58        43.64 o                         
   0   2  11        624.05        677.03        33.55 o                         
   1   2  11        403.91        395.55        49.61 o                         
   2   2  11       6137.04       6037.09        88.73 o                         
   3   2  11       1759.54       1820.47        34.75 o                         
   4   2  11       7142.80       7244.67       108.05 o                         
   5   2  11       6385.78       6755.44       103.30 o                         
   6   2  11        190.75        261.74        14.72 o                         
   7   2  11        804.59        893.28        22.62 o                         
   8   2  11        615.55        699.42        23.36 o                         
   9   2  11         11.00          6.00        13.13 o                         
  10   2  11       1645.71       1673.39        53.02 o                         
  11   2  11        447.67        412.78        35.82 o                         
  12   2  11         11.52         -8.33        22.73 o                         
  13   2  11          0.61         -5.43        22.83 o                         
  14   2  11         71.26         58.49        26.68 o                         
  15   2  11          0.88        -16.81        32.40 o                         
  16   2  11        106.21        106.24        42.62 o                         
  17   2  11         43.27         -4.69        38.77 o                         
  18   2  11         39.72        -24.10        40.38 o                         
 -18   3  11         68.10         36.13        55.86 o                         
 -17   3  11         31.15         58.55        34.90 o                         
 -16   3  11        125.52        162.00        37.55 o                         
 -15   3  11         11.97         10.82        35.89 o                         
 -14   3  11         28.39         32.66        22.52 o                         
 -13   3  11        116.98        201.81        28.01 o                         
 -12   3  11        287.11        272.72        27.32 o                         
 -11   3  11        817.53        853.89        37.63 o                         
 -10   3  11        459.82        530.47        40.93 o                         
  -9   3  11        965.55       1043.68        40.63 o                         
  -8   3  11        836.53        802.76        33.58 o                         
  -7   3  11        253.22        296.85        20.80 o                         
  -6   3  11       1086.37       1208.91        37.18 o                         
  -5   3  11       2348.97       2371.36        48.91 o                         
  -4   3  11       1069.60       1064.72        25.03 o                         
  -3   3  11        171.86        215.52        18.32 o                         
  -2   3  11       8711.19       8352.55       110.94 o                         
  -1   3  11        928.74        892.09        24.84 o                         
   0   3  11       4536.40       4412.76        70.90 o                         
   1   3  11       1520.93       1602.22        33.56 o                         
   2   3  11          7.35         15.77         9.74 o                         
   3   3  11        905.96        895.97        25.28 o                         
   4   3  11         96.78        106.05        13.09 o                         
   5   3  11       2683.23       2822.97        53.53 o                         
   6   3  11         21.65         12.62        14.49 o                         
   7   3  11         15.75         22.07        12.98 o                         
   8   3  11       1158.07       1176.66        27.65 o                         
   9   3  11         55.59         48.62        20.59 o                         
  10   3  11         79.98         82.47        23.85 o                         
  11   3  11        130.50        145.48        27.66 o                         
  12   3  11         81.10         50.86        26.76 o                         
  13   3  11        106.68         98.58        28.58 o                         
  14   3  11        413.52        486.90        42.29 o                         
  15   3  11         12.48         15.67        29.73 o                         
  16   3  11         71.64        173.58        49.67 o                         
  17   3  11        212.35        282.09        64.55 o                         
 -17   4  11        562.68        722.75        97.16 o                         
 -16   4  11         17.33         25.17        80.42 o                         
 -15   4  11         27.72         10.14        31.47 o                         
 -14   4  11        476.46        502.80        45.62 o                         
 -13   4  11        885.42        802.89        50.59 o                         
 -12   4  11          0.86         12.19        26.35 o                         
 -11   4  11         14.26         -8.97        25.03 o                         
 -10   4  11        938.59        938.49        39.38 o                         
  -9   4  11        378.47        417.29        28.54 o                         
  -8   4  11       2430.41       2394.07        55.43 o                         
  -7   4  11        942.82        894.85        33.55 o                         
  -6   4  11         33.06         56.34        14.85 o                         
  -5   4  11         56.28         59.73        20.45 o                         
  -4   4  11        505.51        466.12        19.86 o                         
  -3   4  11          7.14         12.15        13.52 o                         
  -2   4  11        658.72        662.04        26.08 o                         
  -1   4  11       2144.07       2019.62        43.76 o                         
   0   4  11        149.25        137.41        15.38 o                         
   1   4  11        684.35        718.44        39.63 o                         
   2   4  11        121.98        129.72        14.91 o                         
   3   4  11       2356.95       2332.46        48.54 o                         
   4   4  11       2504.24       2471.86        51.35 o                         
   5   4  11        120.74        140.52        17.45 o                         
   6   4  11          0.42          8.19        14.33 o                         
   7   4  11          4.25         -9.35        17.18 o                         
   8   4  11         78.96         69.72        20.40 o                         
   9   4  11        441.21        511.19        36.38 o                         
  10   4  11         61.29         67.75        25.85 o                         
  11   4  11         75.52         78.73        27.41 o                         
  12   4  11         11.35         37.21        27.12 o                         
  13   4  11        689.93        752.54        49.19 o                         
  14   4  11        730.08        771.96        52.18 o                         
  15   4  11         67.64         48.91        40.10 o                         
  16   4  11          5.69        -46.37        56.62 o                         
 -16   5  11         13.44         -9.76        47.22 o                         
 -15   5  11         82.24        161.91        53.82 o                         
 -14   5  11          0.09          7.56        68.30 o                         
 -13   5  11        251.55        251.90        48.03 o                         
 -12   5  11         30.36         19.68        28.80 o                         
 -11   5  11        120.27        138.07        31.66 o                         
 -10   5  11       1076.64       1030.66        53.46 o                         
  -9   5  11        287.39        339.52        48.22 o                         
  -8   5  11        291.72        339.93        35.08 o                         
  -7   5  11        256.54        228.30        30.15 o                         
  -6   5  11        154.52        182.23        27.05 o                         
  -5   5  11          4.85        -32.03        59.72 o                         
  -4   5  11          0.71         14.06        21.54 o                         
  -3   5  11        694.40        676.98        38.61 o                         
  -2   5  11          0.39         17.85        16.61 o                         
  -1   5  11         86.15        106.39        17.99 o                         
   0   5  11        834.27        809.97        31.39 o                         
   1   5  11         17.95         12.83        14.66 o                         
   2   5  11        209.75        212.55        29.55 o                         
   3   5  11        207.39        219.58        26.95 o                         
   4   5  11        502.39        506.38        33.87 o                         
   5   5  11       1270.63       1199.95        49.03 o                         
   6   5  11        327.55        307.17        31.28 o                         
   7   5  11        191.68        180.09        25.49 o                         
   8   5  11          8.79          0.92        21.54 o                         
   9   5  11          3.42          4.26        26.24 o                         
  10   5  11       1002.23        947.20        50.75 o                         
  11   5  11        116.01        122.99        34.84 o                         
  12   5  11         42.66         98.60        56.10 o                         
  13   5  11        106.90        111.62        38.01 o                         
  14   5  11         43.81         -3.46        49.54 o                         
  15   5  11         33.07         46.69        34.92 o                         
 -14   6  11         25.64        114.69        50.57 o                         
 -13   6  11          5.62         62.08        47.53 o                         
 -12   6  11         21.30        -17.58        41.64 o                         
 -11   6  11         74.05         40.48        42.70 o                         
 -10   6  11         53.69         13.50        37.45 o                         
  -9   6  11       1457.14       1499.07       154.56 o                         
  -8   6  11        129.03        112.87        35.43 o                         
  -7   6  11         36.19         40.31        33.47 o                         
  -6   6  11        306.11        354.64        36.62 o                         
  -5   6  11        189.65        146.45        43.53 o                         
  -4   6  11        479.34        506.77        38.70 o                         
  -3   6  11       2263.36       2090.23        66.37 o                         
  -2   6  11        781.24        767.63        44.24 o                         
  -1   6  11         17.85         25.23        23.04 o                         
   0   6  11          4.99         24.39        23.09 o                         
   1   6  11        466.23        465.83        48.52 o                         
   2   6  11       1173.79       1217.33        52.91 o                         
   3   6  11        319.46        361.59        34.23 o                         
   4   6  11        217.18        196.89        29.98 o                         
   5   6  11        196.31        211.56        36.73 o                         
   6   6  11         77.54         69.58        27.36 o                         
   7   6  11        180.96        170.26        28.59 o                         
   8   6  11         22.93         -1.97        23.69 o                         
   9   6  11         16.66         79.99        30.66 o                         
  10   6  11        118.88         54.65        32.27 o                         
  11   6  11         15.59        -47.58        47.58 o                         
  12   6  11         24.07         53.06        33.18 o                         
  13   6  11          0.00        -35.15        37.35 o                         
 -11   7  11          0.10          0.55        43.76 o                         
 -10   7  11        660.82        565.76        64.60 o                         
  -9   7  11         22.77        111.12        60.97 o                         
  -8   7  11        162.33        165.18        49.08 o                         
  -7   7  11        107.05         32.50        42.66 o                         
  -6   7  11         74.49        -54.79       200.34 o                         
  -5   7  11         45.06         55.75        38.98 o                         
  -4   7  11          0.07        -45.68        45.68 o                         
  -3   7  11         43.16         49.62        28.11 o                         
  -2   7  11         67.76         83.23        43.34 o                         
  -1   7  11        129.46        130.27        31.07 o                         
   0   7  11        158.07        171.82        32.97 o                         
   1   7  11         92.55         79.07        27.51 o                         
   2   7  11        125.50        129.67        30.58 o                         
   3   7  11        323.00        329.86        58.71 o                         
   4   7  11        878.33        918.63        68.09 o                         
   5   7  11        339.08        275.77        81.33 o                         
   6   7  11        762.82        702.22        43.58 o                         
   7   7  11        782.43        697.03        42.87 o                         
   8   7  11          2.93        -30.39        39.86 o                         
   9   7  11          5.50         21.30        40.40 o                         
  10   7  11        106.65         69.20        45.95 o                         
  -7   8  11          0.25        -62.02        62.02 o                         
  -6   8  11          0.00       -141.66       147.09 o                         
  -5   8  11         67.25        -66.56       144.04 o                         
  -4   8  11        201.26        115.91        48.83 o                         
  -3   8  11         52.46        146.16        66.01 o                         
  -2   8  11        750.44        749.79        67.76 o                         
  -1   8  11        217.81        191.37        49.34 o                         
   0   8  11        280.69        335.18        53.45 o                         
   1   8  11         92.22         80.70        53.75 o                         
   2   8  11       1059.21       1100.63        78.32 o                         
   3   8  11         63.18        130.44        47.70 o                         
   4   8  11        167.31        244.69        52.31 o                         
   5   8  11        104.46         66.69        45.32 o                         
   6   8  11         53.63         21.63        41.59 o                         
 -18   0  12        129.68         93.59        45.67 o                         
 -16   0  12        436.31        316.47        68.42 o                         
 -14   0  12        599.94        524.90        65.96 o                         
 -12   0  12          2.42          2.71        44.24 o                         
 -10   0  12         14.62         47.93        39.44 o                         
  -8   0  12        820.19        794.02        45.91 o                         
  -6   0  12          0.39          8.91        20.53 o                         
  -4   0  12        312.92        359.49        31.31 o                         
  -2   0  12       1929.26       1890.79        47.65 o                         
   0   0  12        134.19        134.97         9.34 o                         
   2   0  12        378.22        392.95        15.26 o                         
   4   0  12       1409.16       1600.77        45.71 o                         
   6   0  12       3767.90       3553.77        70.24 o                         
   8   0  12        195.07        191.47        23.13 o                         
  10   0  12       3212.87       3152.75       129.18 o                         
  12   0  12        533.13        651.36        83.01 o                         
  14   0  12         17.75          4.33        41.10 o                         
  16   0  12        538.34        716.67        85.17 o                         
  18   0  12        357.08        573.91        91.44 o                         
 -19   1  12         39.91         52.73        36.22 o                         
 -18   1  12         36.01         10.63        28.10 o                         
 -17   1  12        186.58        183.79        33.97 o                         
 -16   1  12        421.62        373.27        35.22 o                         
 -15   1  12          2.10         33.34        25.28 o                         
 -14   1  12         20.27         76.17        25.13 o                         
 -13   1  12        202.05        233.71        28.51 o                         
 -12   1  12        540.25        551.85        33.01 o                         
 -11   1  12        247.27        250.32        26.44 o                         
 -10   1  12          0.32        -14.33        15.38 o                         
  -9   1  12          1.35        -14.61        14.61 o                         
  -8   1  12        384.90        433.49        23.72 o                         
  -7   1  12         60.80         85.25        14.80 o                         
  -6   1  12         66.23         52.76        12.80 o                         
  -5   1  12         93.53        109.85        15.40 o                         
  -4   1  12          3.15         -3.96         9.77 o                         
  -3   1  12       4407.17       4302.93        59.41 o                         
  -2   1  12       1216.67       1169.65        22.26 o                         
  -1   1  12        639.33        619.67        13.25 o                         
   0   1  12       2944.49       2932.49        57.36 o                         
   1   1  12        504.08        482.41        21.17 o                         
   2   1  12       3501.26       3483.44        47.89 o                         
   3   1  12         40.52         39.99         8.00 o                         
   4   1  12        229.29        263.39        13.07 o                         
   5   1  12         11.15          0.15         8.01 o                         
   6   1  12        452.01        479.41        16.25 o                         
   7   1  12        507.26        493.97        22.16 o                         
   8   1  12        199.82        166.76        17.02 o                         
   9   1  12         59.23         48.79        14.34 o                         
  10   1  12       1633.95       1522.30        40.08 o                         
  11   1  12        210.27        232.79        21.62 o                         
  12   1  12        265.14        264.29        29.47 o                         
  13   1  12         68.28         75.93        24.93 o                         
  14   1  12        312.32        283.04        41.71 o                         
  15   1  12        140.68        150.62        52.62 o                         
  16   1  12         55.21         99.52        39.37 o                         
  17   1  12          2.58         -6.15        37.73 o                         
  18   1  12          6.33        -33.19        37.38 o                         
 -19   2  12          0.02        -26.10        34.25 o                         
 -18   2  12         26.24         22.65        53.91 o                         
 -17   2  12        247.66        254.92        40.45 o                         
 -16   2  12         88.06         54.23        26.34 o                         
 -15   2  12          0.60        -22.44        22.44 o                         
 -14   2  12        385.61        341.60        31.61 o                         
 -13   2  12        821.35        732.28        38.30 o                         
 -12   2  12          0.27        -18.92        19.48 o                         
 -11   2  12        943.18       1063.35        41.09 o                         
 -10   2  12         90.16        113.41        19.69 o                         
  -9   2  12        278.86        296.16        28.79 o                         
  -8   2  12          7.62          8.00        14.60 o                         
  -7   2  12        261.11        292.95        20.49 o                         
  -6   2  12          0.07         12.50        10.68 o                         
  -5   2  12        205.68        232.01        19.24 o                         
  -4   2  12       2393.32       2474.99        40.14 o                         
  -3   2  12        183.96        208.73         9.69 o                         
  -2   2  12        848.38        863.04        21.57 o                         
  -1   2  12          5.80          3.48         6.17 o                         
   0   2  12          3.00         -0.71        18.35 o                         
   1   2  12        261.85        307.42        43.97 o                         
   2   2  12        681.56        663.88        15.30 o                         
   3   2  12          2.56         -6.71         7.79 o                         
   4   2  12       7327.61       7623.27       113.09 o                         
   5   2  12        164.12        171.27        13.82 o                         
   6   2  12        247.06        262.32        17.05 o                         
   7   2  12       1069.55        983.39        27.24 o                         
   8   2  12          0.06          1.45        10.84 o                         
   9   2  12        968.78        959.83        34.17 o                         
  10   2  12        940.93        968.95        49.83 o                         
  11   2  12       6485.25       6290.85       126.95 o                         
  12   2  12        974.61        925.12        45.93 o                         
  13   2  12        209.02        224.85        31.19 o                         
  14   2  12        210.99        163.72        30.99 o                         
  15   2  12          0.02          8.11        35.10 o                         
  16   2  12          4.71         62.74        38.20 o                         
  17   2  12          0.46        -35.43        35.43 o                         
 -18   3  12        116.43        124.51        51.06 o                         
 -17   3  12        168.41        237.03        40.72 o                         
 -16   3  12         32.78         11.85        32.53 o                         
 -15   3  12         51.63         29.07        29.15 o                         
 -14   3  12        199.30        281.06        36.90 o                         
 -13   3  12        177.85        198.12        34.99 o                         
 -12   3  12         76.54         85.19        23.27 o                         
 -11   3  12       1365.27       1356.51        50.71 o                         
 -10   3  12        232.81        239.26        24.62 o                         
  -9   3  12        488.44        609.77        30.77 o                         
  -8   3  12       1307.35       1262.98        37.62 o                         
  -7   3  12        394.03        465.46        24.54 o                         
  -6   3  12       1199.33       1142.48        32.25 o                         
  -5   3  12         11.94         11.68         9.31 o                         
  -4   3  12       1627.62       1493.71        29.96 o                         
  -3   3  12       9472.17       9526.72       141.62 o                         
  -2   3  12       1748.90       1712.31        31.53 o                         
  -1   3  12       1235.98       1151.63        28.01 o                         
   0   3  12        988.41        987.56        24.99 o                         
   1   3  12       1123.58       1110.44        26.29 o                         
   2   3  12       3184.47       3077.92        52.89 o                         
   3   3  12         56.99         89.77        11.60 o                         
   4   3  12         91.19         75.49        12.48 o                         
   5   3  12        747.11        782.07        28.19 o                         
   6   3  12        690.12        762.89        27.54 o                         
   7   3  12         48.91         35.87        13.57 o                         
   8   3  12        375.23        374.55        21.59 o                         
   9   3  12        748.61        814.85        65.41 o                         
  10   3  12        541.33        513.10        35.71 o                         
  11   3  12        219.31        214.06        46.41 o                         
  12   3  12          4.03        -10.00        23.35 o                         
  13   3  12        169.16        138.43        30.85 o                         
  14   3  12         33.66         54.63        29.53 o                         
  15   3  12         41.16         43.04        38.45 o                         
  16   3  12        176.78        154.50        59.96 o                         
  17   3  12         67.74        -22.45        41.06 o                         
 -17   4  12        166.55        257.76        59.26 o                         
 -16   4  12        116.08        136.15        48.09 o                         
 -15   4  12        108.65        191.59        38.07 o                         
 -14   4  12        137.65        119.37        34.94 o                         
 -13   4  12        272.63        238.49        35.35 o                         
 -12   4  12       1283.74       1299.09        60.81 o                         
 -11   4  12         15.55         -8.79        25.67 o                         
 -10   4  12        403.63        376.08        44.35 o                         
  -9   4  12        187.44        212.39        33.98 o                         
  -8   4  12        903.90        882.38        35.18 o                         
  -7   4  12         57.85         61.14        16.78 o                         
  -6   4  12        404.86        353.09        29.20 o                         
  -5   4  12        264.08        299.17        20.15 o                         
  -4   4  12          8.33         -8.06         9.58 o                         
  -3   4  12         74.33         83.28        14.69 o                         
  -2   4  12        158.29        134.65        15.60 o                         
  -1   4  12       1136.25       1103.27        36.38 o                         
   0   4  12        257.13        302.39        23.54 o                         
   1   4  12        435.03        490.44        22.11 o                         
   2   4  12         24.51         47.00        24.95 o                         
   3   4  12          0.25          2.83        11.82 o                         
   4   4  12        398.76        456.49        22.69 o                         
   5   4  12        987.14        960.69        45.37 o                         
   6   4  12          6.96         11.69        16.58 o                         
   7   4  12        202.73        201.99        26.01 o                         
   8   4  12         84.87         79.78        25.38 o                         
   9   4  12        320.03        332.19        32.33 o                         
  10   4  12         81.76         95.86        27.08 o                         
  11   4  12       1368.64       1257.51        90.09 o                         
  12   4  12          2.11          2.11        25.85 o                         
  13   4  12         12.47        -27.81        27.81 o                         
  14   4  12       1043.69       1212.59        63.00 o                         
  15   4  12         96.57         30.14        44.16 o                         
  16   4  12         24.80        -29.30        37.59 o                         
 -16   5  12          1.22         14.31        62.25 o                         
 -15   5  12        186.38        191.33        52.49 o                         
 -14   5  12        166.44        153.15        49.42 o                         
 -13   5  12         67.76        115.80        38.93 o                         
 -12   5  12          0.41         33.45        29.43 o                         
 -11   5  12       1344.47       1340.47        59.55 o                         
 -10   5  12         16.85          7.26        25.75 o                         
  -9   5  12         79.61         50.92        27.11 o                         
  -8   5  12         29.49         43.92        25.99 o                         
  -7   5  12       3047.93       3266.21        84.74 o                         
  -6   5  12       1175.77       1253.92        64.89 o                         
  -5   5  12        404.80        376.01        43.51 o                         
  -4   5  12       1719.39       1632.62       104.36 o                         
  -3   5  12        167.11        186.76        25.87 o                         
  -2   5  12        134.46        160.24        26.89 o                         
  -1   5  12        410.75        402.27        24.61 o                         
   0   5  12         81.71         67.54        16.43 o                         
   1   5  12         31.27         24.08        15.41 o                         
   2   5  12        309.79        330.21        27.61 o                         
   3   5  12          6.67        -19.38        19.38 o                         
   4   5  12        157.32        167.52        31.02 o                         
   5   5  12       1660.34       1723.41        73.08 o                         
   6   5  12          0.60        -11.43        22.16 o                         
   7   5  12        443.69        456.92        31.89 o                         
   8   5  12        686.16        674.02        36.39 o                         
   9   5  12          0.12         30.58        26.20 o                         
  10   5  12       1304.51       1273.17        64.22 o                         
  11   5  12         59.95         45.92        29.24 o                         
  12   5  12        244.04        237.77        38.15 o                         
  13   5  12        229.73        257.79        40.33 o                         
  14   5  12        123.26        137.78        43.75 o                         
 -14   6  12         42.11          4.83        82.61 o                         
 -13   6  12        109.88        169.01        50.93 o                         
 -12   6  12          4.36         17.30        43.80 o                         
 -11   6  12        136.42        125.48        47.94 o                         
 -10   6  12         18.94         49.37        42.12 o                         
  -9   6  12        191.26        207.90        34.00 o                         
  -8   6  12        369.10        343.33        69.37 o                         
  -7   6  12        110.17        105.63        47.07 o                         
  -6   6  12        749.34        756.71        46.34 o                         
  -5   6  12          3.20        -24.12        24.12 o                         
  -4   6  12          9.14         -4.75        23.87 o                         
  -3   6  12        238.87        328.88        33.76 o                         
  -2   6  12          0.69         28.84        35.87 o                         
  -1   6  12        229.69        218.23        48.20 o                         
   0   6  12        146.35        156.34        47.19 o                         
   1   6  12        163.41        167.54        28.44 o                         
   2   6  12        388.14        333.95        32.57 o                         
   3   6  12          1.64         26.90        24.33 o                         
   4   6  12         18.42          0.15        25.10 o                         
   5   6  12        822.88        835.22        79.87 o                         
   6   6  12        496.00        615.09        43.71 o                         
   7   6  12        137.03        143.76        26.81 o                         
   8   6  12        138.55        151.63        31.47 o                         
   9   6  12          5.06        -17.10        48.43 o                         
  10   6  12         12.41         25.38        31.24 o                         
  11   6  12          6.84          1.98        31.58 o                         
  12   6  12          4.54         -3.62        31.86 o                         
 -11   7  12        183.19        194.88        53.72 o                         
 -10   7  12          1.55         -9.26        43.46 o                         
  -9   7  12       1156.35       1071.92        88.31 o                         
  -8   7  12        271.12        219.74        74.99 o                         
  -7   7  12         13.83         80.75        43.42 o                         
  -6   7  12        320.13        266.60        49.40 o                         
  -5   7  12        774.66        851.14        68.51 o                         
  -4   7  12        430.40        445.79        45.65 o                         
  -3   7  12        126.91        160.39        31.55 o                         
  -2   7  12        235.68        235.95        33.16 o                         
  -1   7  12         26.03         15.53        26.00 o                         
   0   7  12          7.24         -3.21        26.52 o                         
   1   7  12        111.41         84.33        31.93 o                         
   2   7  12         63.05         43.71        30.41 o                         
   3   7  12          0.33         -3.20        27.15 o                         
   4   7  12         89.03        130.60        50.11 o                         
   5   7  12        155.15        222.11        34.70 o                         
   6   7  12         91.01         66.88        26.34 o                         
   7   7  12        277.87        278.74        32.89 o                         
   8   7  12         62.90         65.21        40.95 o                         
   9   7  12         18.22         36.82        32.79 o                         
  10   7  12        345.91        298.71        53.56 o                         
  -7   8  12         53.20         16.34        49.19 o                         
  -6   8  12        116.96        183.22       112.47 o                         
  -5   8  12          2.53       -102.00       158.55 o                         
  -4   8  12         27.39         21.73        44.10 o                         
  -3   8  12         16.82         20.72        42.11 o                         
  -2   8  12        172.13        196.94        46.76 o                         
  -1   8  12         12.55         70.03        64.96 o                         
   0   8  12         33.55         17.17        40.16 o                         
   1   8  12        253.18        157.94        46.87 o                         
   2   8  12          8.50        -34.35        39.04 o                         
   3   8  12        157.55        135.78        46.20 o                         
   4   8  12          0.10         55.54        41.58 o                         
   5   8  12         98.54        136.24        76.48 o                         
   6   8  12          1.02         33.84        44.67 o                         
 -19   0  13         64.40        106.16        61.29 o                         
 -17   0  13         77.66        163.96        44.69 o                         
 -15   0  13        536.57        404.34        48.30 o                         
 -13   0  13         11.27         36.43        30.31 o                         
 -11   0  13        559.65        551.86        41.98 o                         
  -9   0  13         20.61         18.89        21.80 o                         
  -7   0  13       1991.30       2135.95       112.95 o                         
  -5   0  13        266.20        242.72        17.97 o                         
  -3   0  13       2525.05       2656.49        70.45 o                         
  -1   0  13      10516.13      10437.83       261.26 o                         
   1   0  13       1447.05       1304.90        26.82 o                         
   3   0  13        406.69        431.53        17.69 o                         
   5   0  13       2072.22       2086.99        57.79 o                         
   7   0  13       4440.57       4611.94       106.95 o                         
   9   0  13       3609.38       3502.76        91.21 o                         
  11   0  13         45.17         23.63        23.29 o                         
  13   0  13         21.44         46.46        41.58 o                         
  15   0  13        237.96        173.63        58.26 o                         
  17   0  13        437.74        608.47        84.13 o                         
 -19   1  13        126.42        119.49        40.20 o                         
 -18   1  13         24.49         36.17        31.27 o                         
 -17   1  13         10.72        -32.73        32.73 o                         
 -16   1  13         91.76         99.17        27.55 o                         
 -15   1  13          5.67         10.60        22.55 o                         
 -14   1  13         37.86         10.79        23.27 o                         
 -13   1  13        220.19        201.37        26.05 o                         
 -12   1  13         73.65         71.40        21.85 o                         
 -11   1  13        201.68        202.78        22.90 o                         
 -10   1  13        278.84        278.54        23.60 o                         
  -9   1  13        227.35        258.89        20.90 o                         
  -8   1  13        867.32        888.93        31.30 o                         
  -7   1  13       2667.71       2957.99        56.51 o                         
  -6   1  13        131.38        138.96        13.25 o                         
  -5   1  13        203.39        190.71        13.23 o                         
  -4   1  13        238.42        246.66        15.31 o                         
  -3   1  13        642.76        592.19        15.14 o                         
  -2   1  13        274.67        283.81        11.80 o                         
  -1   1  13       4052.60       4019.40        54.48 o                         
   0   1  13       1368.85       1324.77        33.95 o                         
   1   1  13         52.57         64.53        14.29 o                         
   2   1  13         41.75         39.52         6.06 o                         
   3   1  13        356.65        371.80        13.72 o                         
   4   1  13        432.08        471.00        14.82 o                         
   5   1  13       5144.11       5907.01        95.34 o                         
   6   1  13        257.86        297.44        14.16 o                         
   7   1  13       1846.58       2068.65        34.83 o                         
   8   1  13        143.20        124.34        15.76 o                         
   9   1  13        542.92        507.34        36.36 o                         
  10   1  13         11.24         24.06        17.84 o                         
  11   1  13        743.96        635.13        48.27 o                         
  12   1  13         10.71         11.90        21.65 o                         
  13   1  13        328.23        232.22        29.85 o                         
  14   1  13          0.93         47.45        32.62 o                         
  15   1  13          0.62        -31.30        31.30 o                         
  16   1  13         22.48         12.06        53.15 o                         
  17   1  13         73.04         17.40        40.23 o                         
  18   1  13         20.30        -11.67        39.14 o                         
 -19   2  13         33.19        -14.25        35.96 o                         
 -18   2  13         63.30        117.19        37.83 o                         
 -17   2  13          5.61        -21.98        31.59 o                         
 -16   2  13        106.80         90.01        40.53 o                         
 -15   2  13        474.19        525.98        37.68 o                         
 -14   2  13         50.55          4.47        23.33 o                         
 -13   2  13        490.11        468.21        33.25 o                         
 -12   2  13         45.05         32.19        20.57 o                         
 -11   2  13          0.80         12.31        18.81 o                         
 -10   2  13         15.80          6.43        16.85 o                         
  -9   2  13       1470.73       1421.77        40.65 o                         
  -8   2  13         17.47          9.55        14.49 o                         
  -7   2  13         37.17         33.70        13.49 o                         
  -6   2  13        460.43        478.24        19.30 o                         
  -5   2  13         11.93         12.56         6.95 o                         
  -4   2  13         91.39        120.10        10.63 o                         
  -3   2  13       1714.78       1911.80        37.29 o                         
  -2   2  13        761.71        864.14        21.80 o                         
  -1   2  13        224.96        223.10         9.89 o                         
   0   2  13          3.39         26.83        18.24 o                         
   1   2  13       2085.88       2102.90       119.95 o                         
   2   2  13        202.71        208.14        41.72 o                         
   3   2  13        615.99        598.00        28.70 o                         
   4   2  13         27.13         25.79         9.55 o                         
   5   2  13       3852.86       4034.62       102.05 o                         
   6   2  13        393.53        413.88        20.07 o                         
   7   2  13         53.29         48.37        12.40 o                         
   8   2  13       1758.16       1783.76        35.84 o                         
   9   2  13         23.68         25.09        13.97 o                         
  10   2  13         90.43        135.87        23.71 o                         
  11   2  13       1308.54       1379.89        51.66 o                         
  12   2  13         12.57          3.94        23.52 o                         
  13   2  13         30.91         46.31        25.13 o                         
  14   2  13          1.06        -26.43        30.28 o                         
  15   2  13         23.70         -2.12        32.86 o                         
  16   2  13        130.95        192.48        44.06 o                         
  17   2  13          6.12          4.05        39.01 o                         
 -18   3  13         69.75         47.42        46.38 o                         
 -17   3  13        181.32        204.01        40.03 o                         
 -16   3  13          4.68         -0.40        31.97 o                         
 -15   3  13         19.57        -19.95        29.92 o                         
 -14   3  13         33.98         40.10        31.45 o                         
 -13   3  13        233.60        241.09        29.86 o                         
 -12   3  13        832.15        842.28        40.26 o                         
 -11   3  13        117.07        123.84        23.14 o                         
 -10   3  13        110.03        141.26        27.76 o                         
  -9   3  13         40.95         34.57        16.92 o                         
  -8   3  13         66.97         74.79        17.32 o                         
  -7   3  13        569.64        612.61        30.39 o                         
  -6   3  13       1505.65       1464.17        37.94 o                         
  -5   3  13        211.88        175.72        13.39 o                         
  -4   3  13        259.76        240.58        13.31 o                         
  -3   3  13       1457.61       1379.49        33.07 o                         
  -2   3  13       1784.48       1799.81        55.33 o                         
  -1   3  13         10.17         23.01         9.25 o                         
   0   3  13        303.51        410.42        37.43 o                         
   1   3  13        748.42        833.86        22.11 o                         
   2   3  13        122.59        150.60        11.86 o                         
   3   3  13        595.94        624.01        20.87 o                         
   4   3  13       4827.25       4849.34        84.26 o                         
   5   3  13        790.92        843.85        26.61 o                         
   6   3  13        637.11        626.20        25.78 o                         
   7   3  13        448.19        502.52        24.79 o                         
   8   3  13          1.57         18.15        14.36 o                         
   9   3  13        514.07        493.00        33.95 o                         
  10   3  13        221.28        194.57        27.37 o                         
  11   3  13        736.64        783.11        44.13 o                         
  12   3  13          6.08         45.89        26.16 o                         
  13   3  13         32.60         30.56        27.31 o                         
  14   3  13        584.67        625.36        45.92 o                         
  15   3  13         25.87         57.55        37.73 o                         
  16   3  13         68.27        105.19        61.05 o                         
  17   3  13          1.54        -27.44        41.57 o                         
 -17   4  13        206.60        322.50        59.80 o                         
 -16   4  13         47.24         73.94        46.77 o                         
 -15   4  13        226.63        206.79        38.39 o                         
 -14   4  13         25.02         29.10        31.34 o                         
 -13   4  13         39.02         15.63        28.29 o                         
 -12   4  13         15.13         49.95        29.17 o                         
 -11   4  13       1864.86       1824.60        85.53 o                         
 -10   4  13         43.33         51.51        26.33 o                         
  -9   4  13        617.16        590.79        40.41 o                         
  -8   4  13        173.02        121.12        19.41 o                         
  -7   4  13       1583.53       1576.94        57.71 o                         
  -6   4  13         34.65         31.51        13.66 o                         
  -5   4  13        311.18        283.66        17.04 o                         
  -4   4  13        416.76        435.87        34.96 o                         
  -3   4  13        200.10        203.11        17.86 o                         
  -2   4  13       2021.50       2079.26        45.31 o                         
  -1   4  13        433.37        400.42        32.20 o                         
   0   4  13         25.40         41.23        12.35 o                         
   1   4  13        141.29        162.52        15.53 o                         
   2   4  13         35.91         52.29        12.89 o                         
   3   4  13          0.50          6.61        14.53 o                         
   4   4  13        524.51        576.24        24.81 o                         
   5   4  13        150.26        151.20        17.31 o                         
   6   4  13         17.19         46.56        15.17 o                         
   7   4  13       1430.19       1474.12        55.93 o                         
   8   4  13        178.60        174.42        23.23 o                         
   9   4  13       2419.91       2289.80        68.25 o                         
  10   4  13        804.91        849.37        46.36 o                         
  11   4  13        134.58        201.89        32.25 o                         
  12   4  13        106.50        168.34        32.93 o                         
  13   4  13        148.24        141.40        32.56 o                         
  14   4  13         91.74         24.31        67.40 o                         
  15   4  13         18.61        -32.80        32.80 o                         
  16   4  13         23.89         35.97        42.27 o                         
 -15   5  13         30.78         77.31        48.87 o                         
 -14   5  13         20.28        -12.53        55.20 o                         
 -13   5  13          8.10         11.62        30.00 o                         
 -12   5  13        381.73        390.06        40.45 o                         
 -11   5  13          7.01         16.61        40.11 o                         
 -10   5  13        292.31        256.55        35.11 o                         
  -9   5  13        597.94        628.98        42.43 o                         
  -8   5  13        499.73        512.31        55.02 o                         
  -7   5  13        115.51        134.88        27.36 o                         
  -6   5  13        951.29        864.83        44.91 o                         
  -5   5  13        100.51         25.27        62.39 o                         
  -4   5  13         12.24         36.29        22.50 o                         
  -3   5  13        206.87        194.99        25.69 o                         
  -2   5  13          0.12        -19.20        19.20 o                         
  -1   5  13        556.24        571.98        43.79 o                         
   0   5  13         94.49         96.54        16.90 o                         
   1   5  13        562.29        579.10        28.14 o                         
   2   5  13        573.49        668.88        36.74 o                         
   3   5  13        107.64        113.64        23.71 o                         
   4   5  13        321.96        300.39        29.73 o                         
   5   5  13         50.11         89.02        23.07 o                         
   6   5  13        111.17        123.53        32.31 o                         
   7   5  13         58.18         72.43        26.04 o                         
   8   5  13        803.45        893.99        80.93 o                         
   9   5  13         21.03         21.65        26.81 o                         
  10   5  13       1352.32       1413.08        61.60 o                         
  11   5  13         46.21         72.68        30.79 o                         
  12   5  13        333.78        281.29        39.04 o                         
  13   5  13          1.35          5.31        30.67 o                         
  14   5  13        162.54        173.66        69.46 o                         
 -13   6  13        373.58        365.84        60.98 o                         
 -12   6  13        215.53        185.70        49.76 o                         
 -11   6  13        223.31        230.47        49.41 o                         
 -10   6  13        516.51        418.42        66.21 o                         
  -9   6  13        721.74        644.66        48.34 o                         
  -8   6  13         63.94         47.30        26.00 o                         
  -7   6  13        253.76        336.57        36.48 o                         
  -6   6  13          8.11         27.29        34.07 o                         
  -5   6  13          9.86          8.12        33.06 o                         
  -4   6  13       2221.33       2200.25        68.51 o                         
  -3   6  13          2.80         12.41        25.02 o                         
  -2   6  13        406.68        348.17        34.23 o                         
  -1   6  13       1383.14       1382.53        61.63 o                         
   0   6  13         35.21         90.95        36.18 o                         
   1   6  13        165.22        182.50        28.76 o                         
   2   6  13          4.56          6.34        22.69 o                         
   3   6  13          3.52         -1.15        23.60 o                         
   4   6  13        707.97        694.81        43.32 o                         
   5   6  13        516.77        499.34        39.26 o                         
   6   6  13         39.58         42.40        27.52 o                         
   7   6  13        125.02        119.93        26.55 o                         
   8   6  13       1835.96       1806.39        60.84 o                         
   9   6  13       1834.26       1874.20        70.12 o                         
  10   6  13        517.21        600.48        47.41 o                         
  11   6  13          0.03          4.59        31.26 o                         
  12   6  13         16.67         28.69        33.29 o                         
 -11   7  13         25.92        -10.25        45.77 o                         
 -10   7  13        185.21        206.71        52.38 o                         
  -9   7  13         16.96         91.92        43.10 o                         
  -8   7  13        942.38        771.56        67.11 o                         
  -7   7  13         11.91         45.18        43.35 o                         
  -6   7  13        567.55        571.75       117.61 o                         
  -5   7  13        152.12         25.51        98.43 o                         
  -4   7  13          0.35        -10.78        30.12 o                         
  -3   7  13         23.60         12.00        27.48 o                         
  -2   7  13          2.77         23.93        27.25 o                         
  -1   7  13        493.69        503.19        41.91 o                         
   0   7  13        362.18        406.48        68.89 o                         
   1   7  13          0.00         38.89        28.53 o                         
   2   7  13        577.90        447.06        39.43 o                         
   3   7  13        104.48        127.66        31.19 o                         
   4   7  13       1500.36       1476.83        63.43 o                         
   5   7  13          2.38         52.28        29.48 o                         
   6   7  13        156.02        151.29        49.62 o                         
   7   7  13         72.25         31.55        28.05 o                         
   8   7  13        202.71        284.28        35.47 o                         
   9   7  13        439.28        523.41        48.41 o                         
  10   7  13        389.80        354.38       115.06 o                         
  -6   8  13         38.95         55.48        48.61 o                         
  -5   8  13          0.01        -54.01        54.01 o                         
  -4   8  13        422.90        462.87       167.90 o                         
  -3   8  13         14.47         95.09        44.78 o                         
  -2   8  13         25.33         80.42        83.68 o                         
  -1   8  13         30.57        -19.49        60.55 o                         
   0   8  13         19.10        122.52        44.05 o                         
   1   8  13        109.48        140.33        73.07 o                         
   2   8  13         32.91         56.54        42.09 o                         
   3   8  13         82.20        176.48        55.72 o                         
   4   8  13         27.47        -29.66        40.12 o                         
   5   8  13        412.61        601.43        63.51 o                         
 -18   0  14         30.48         47.55        42.70 o                         
 -16   0  14          1.83         61.08        52.02 o                         
 -14   0  14        674.90        591.81        52.14 o                         
 -12   0  14       3059.77       3246.25       100.05 o                         
 -10   0  14        106.84        106.55        25.56 o                         
  -8   0  14       2326.44       2483.50        73.35 o                         
  -6   0  14       1932.73       2058.49        60.60 o                         
  -4   0  14        157.07        170.91        15.63 o                         
  -2   0  14      13792.56      13933.79       274.60 o                         
   0   0  14       1340.83       1315.55        28.08 o                         
   2   0  14        752.56        755.17        20.88 o                         
   4   0  14       6192.27       6626.96       113.28 o                         
   6   0  14       3253.36       3410.80        69.25 o                         
   8   0  14        323.29        323.71        37.20 o                         
  10   0  14       1449.08       1436.23        84.53 o                         
  12   0  14        384.25        321.59        53.68 o                         
  14   0  14        302.49        193.83        53.96 o                         
  16   0  14         14.20         -2.38        51.78 o                         
  18   0  14        101.06         54.99        63.97 o                         
 -19   1  14          9.85         58.04        35.75 o                         
 -18   1  14         37.09        100.60        37.09 o                         
 -17   1  14          0.04          9.84        26.30 o                         
 -16   1  14        129.69        140.48        29.26 o                         
 -15   1  14         56.00         71.89        25.21 o                         
 -14   1  14        109.82        144.84        25.57 o                         
 -13   1  14        121.31        144.55        24.71 o                         
 -12   1  14        496.87        526.14        46.28 o                         
 -11   1  14          0.01        -17.10        17.10 o                         
 -10   1  14        158.98        154.07        19.99 o                         
  -9   1  14        131.25        109.30        17.44 o                         
  -8   1  14        944.26       1107.78        33.66 o                         
  -7   1  14          5.93         18.37        13.31 o                         
  -6   1  14        364.57        494.69        19.41 o                         
  -5   1  14          1.50          3.37         9.54 o                         
  -4   1  14       2310.06       2411.05        38.96 o                         
  -3   1  14       1969.56       1967.98        29.69 o                         
  -2   1  14        181.62        182.13        10.65 o                         
  -1   1  14        216.73        210.67         8.93 o                         
   0   1  14       3321.39       3107.33        60.94 o                         
   1   1  14        337.72        379.80        19.96 o                         
   2   1  14        779.11        784.62        16.56 o                         
   3   1  14       1778.45       1833.59        30.69 o                         
   4   1  14      16939.48      18235.24       227.78 o                         
   5   1  14        235.83        228.86        14.86 o                         
   6   1  14         24.59         38.06         9.25 o                         
   7   1  14        224.30        244.29        17.01 o                         
   8   1  14         77.85         87.34        12.31 o                         
   9   1  14         14.29         24.36        17.52 o                         
  10   1  14         56.50         41.49        25.65 o                         
  11   1  14         32.47         29.51        21.09 o                         
  12   1  14       2313.12       2200.73        64.25 o                         
  13   1  14        409.78        429.86        43.95 o                         
  14   1  14        912.14        748.97        72.65 o                         
  15   1  14        218.37        236.97        43.70 o                         
  16   1  14        141.37        149.93        40.48 o                         
  17   1  14        116.44        137.20        46.27 o                         
 -18   2  14         16.31         57.74        48.06 o                         
 -17   2  14         25.80        -30.45        30.45 o                         
 -16   2  14         28.41         55.98        33.51 o                         
 -15   2  14         10.18          0.27        23.42 o                         
 -14   2  14        100.65        109.93        25.49 o                         
 -13   2  14        629.57        507.18        33.57 o                         
 -12   2  14        445.71        449.43        32.90 o                         
 -11   2  14        583.62        604.45        51.57 o                         
 -10   2  14         22.32         49.37        18.33 o                         
  -9   2  14          5.48          6.83        15.61 o                         
  -8   2  14        138.77        170.36        18.39 o                         
  -7   2  14       4233.92       4491.95        78.23 o                         
  -6   2  14        482.61        482.84        22.89 o                         
  -5   2  14       2663.69       2768.91        53.32 o                         
  -4   2  14        415.88        422.91        15.37 o                         
  -3   2  14         41.27         33.89        10.19 o                         
  -2   2  14       1816.12       1964.07        42.70 o                         
  -1   2  14       2381.57       2447.16        40.29 o                         
   0   2  14        436.15        445.99        30.46 o                         
   1   2  14        408.27        381.95        36.32 o                         
   2   2  14         19.58         33.94        18.92 o                         
   3   2  14        513.69        511.13        15.95 o                         
   4   2  14        128.28        111.80        11.24 o                         
   5   2  14         11.54        -11.19        11.19 o                         
   6   2  14        221.62        254.53        16.70 o                         
   7   2  14         57.15         63.44        14.19 o                         
   8   2  14        145.08        142.01        16.02 o                         
   9   2  14        166.10        185.23        16.34 o                         
  10   2  14        685.81        652.20        42.62 o                         
  11   2  14       2354.77       2119.34        63.15 o                         
  12   2  14        563.66        489.76        36.76 o                         
  13   2  14         39.60         -7.96        28.20 o                         
  14   2  14        122.61         76.52        34.40 o                         
  15   2  14         48.18         46.31        35.41 o                         
  16   2  14         68.77        126.15        41.41 o                         
  17   2  14         10.67         31.02        40.53 o                         
 -18   3  14        119.77        174.25        51.18 o                         
 -17   3  14        292.47        305.30        43.96 o                         
 -16   3  14         11.27         65.56        34.36 o                         
 -15   3  14         68.27         54.18        31.57 o                         
 -14   3  14        298.48        292.10        49.16 o                         
 -13   3  14         72.03        138.80        32.99 o                         
 -12   3  14         33.83         34.71        22.10 o                         
 -11   3  14        339.17        344.63        32.82 o                         
 -10   3  14         31.25         16.17        17.47 o                         
  -9   3  14       1793.64       1854.29        47.57 o                         
  -8   3  14       1450.86       1365.04        48.74 o                         
  -7   3  14          4.14          3.44        12.24 o                         
  -6   3  14        566.57        527.19        22.51 o                         
  -5   3  14        145.38        132.54        12.45 o                         
  -4   3  14        543.94        560.93        23.48 o                         
  -3   3  14        252.75        265.67        16.67 o                         
  -2   3  14       4538.55       4607.12        74.85 o                         
  -1   3  14       2888.37       2940.26        51.50 o                         
   0   3  14        954.13        927.82        23.38 o                         
   1   3  14        774.45        825.65        21.35 o                         
   2   3  14        259.64        268.63        13.67 o                         
   3   3  14        614.88        638.43        20.84 o                         
   4   3  14       3923.78       4202.13        70.22 o                         
   5   3  14          2.17        -10.20        10.88 o                         
   6   3  14       2935.59       2950.88        56.74 o                         
   7   3  14        402.22        459.25        24.41 o                         
   8   3  14         25.11         45.30        16.11 o                         
   9   3  14        254.43        285.88        27.66 o                         
  10   3  14         29.17         21.67        23.49 o                         
  11   3  14        293.17        271.20        30.68 o                         
  12   3  14        969.21       1038.39        58.60 o                         
  13   3  14       1257.50       1292.39        58.01 o                         
  14   3  14         77.33        156.50        40.35 o                         
  15   3  14         19.94         32.20        36.96 o                         
  16   3  14         11.99         14.58        45.92 o                         
 -17   4  14        155.73        122.83        63.57 o                         
 -16   4  14          4.48         10.01        37.35 o                         
 -15   4  14          0.33        -28.86        28.86 o                         
 -14   4  14         50.01         53.39        39.39 o                         
 -13   4  14        228.84        244.03        37.33 o                         
 -12   4  14         34.61         80.73        30.02 o                         
 -11   4  14          8.90         40.31        28.45 o                         
 -10   4  14       1126.84       1133.64        53.94 o                         
  -9   4  14          3.82         -8.98        22.39 o                         
  -8   4  14       1281.84       1254.55        50.30 o                         
  -7   4  14       1319.64       1361.49        50.56 o                         
  -6   4  14         81.66        101.57        15.98 o                         
  -5   4  14        544.47        548.38        19.23 o                         
  -4   4  14        455.03        442.45        36.36 o                         
  -3   4  14         44.27         48.09        13.98 o                         
  -2   4  14       2013.24       2150.66        45.91 o                         
  -1   4  14       3968.97       4066.48        96.41 o                         
   0   4  14        368.19        411.04        20.45 o                         
   1   4  14          0.85          5.26        14.64 o                         
   2   4  14        604.79        648.88        27.27 o                         
   3   4  14       1260.98       1178.41        32.30 o                         
   4   4  14          3.47         12.41        12.23 o                         
   5   4  14          8.00         11.41        13.52 o                         
   6   4  14        871.00        945.08        33.39 o                         
   7   4  14        123.00        151.01        24.03 o                         
   8   4  14         45.87         69.09        21.17 o                         
   9   4  14        718.24        755.30        37.88 o                         
  10   4  14        145.03        172.13        33.20 o                         
  11   4  14       1546.97       1637.37        61.43 o                         
  12   4  14        344.75        334.44        36.98 o                         
  13   4  14          0.00         21.59        29.03 o                         
  14   4  14        414.11        357.93        49.71 o                         
  15   4  14          1.10        -96.20        96.20 o                         
 -15   5  14         38.26          8.71        67.10 o                         
 -14   5  14        240.48        357.15        56.94 o                         
 -13   5  14          4.05         15.50        29.45 o                         
 -12   5  14          3.73         -4.27        28.47 o                         
 -11   5  14          2.22          8.78        38.11 o                         
 -10   5  14          2.07        -12.83        26.02 o                         
  -9   5  14        271.05        249.55        55.00 o                         
  -8   5  14        447.63        402.29        38.05 o                         
  -7   5  14         14.91        -11.60        24.15 o                         
  -6   5  14          4.91        -20.94        22.94 o                         
  -5   5  14        137.97        132.17        29.06 o                         
  -4   5  14       1191.92       1124.34        48.19 o                         
  -3   5  14         81.51        108.24        40.11 o                         
  -2   5  14        291.76        283.07        37.54 o                         
  -1   5  14       1725.10       1732.69        48.20 o                         
   0   5  14       1957.65       1865.40        47.11 o                         
   1   5  14          5.63        -16.12        16.12 o                         
   2   5  14        133.47        102.69        22.78 o                         
   3   5  14       3515.29       3481.91        82.14 o                         
   4   5  14        429.48        421.41        32.50 o                         
   5   5  14        182.81        192.36        25.83 o                         
   6   5  14       1049.97       1181.88        50.66 o                         
   7   5  14        136.73        100.86        25.84 o                         
   8   5  14         17.80          9.29        21.71 o                         
   9   5  14        759.42        826.18        42.51 o                         
  10   5  14          0.03         28.53        27.36 o                         
  11   5  14        406.39        452.81        50.74 o                         
  12   5  14          5.10         24.79        56.06 o                         
  13   5  14        701.67        739.87        58.74 o                         
  14   5  14        571.21        672.73        63.69 o                         
 -13   6  14         33.59         92.12        46.99 o                         
 -12   6  14         12.69         33.15        44.84 o                         
 -11   6  14        141.72         54.30       107.15 o                         
 -10   6  14        114.79         83.62        58.72 o                         
  -9   6  14          1.07         19.91        40.03 o                         
  -8   6  14        267.57        245.13        45.47 o                         
  -7   6  14          7.42         58.16        27.62 o                         
  -6   6  14        127.25         95.11        29.24 o                         
  -5   6  14        152.32        101.55        37.03 o                         
  -4   6  14          2.65         37.91        25.60 o                         
  -3   6  14         32.33         56.19        43.01 o                         
  -2   6  14         87.81         77.31        30.87 o                         
  -1   6  14       1305.32       1410.20        54.93 o                         
   0   6  14       2088.38       2017.13        64.61 o                         
   1   6  14        156.61        135.92        34.31 o                         
   2   6  14          0.02        -27.08        27.08 o                         
   3   6  14       1036.28        953.57        47.20 o                         
   4   6  14        586.34        528.61        38.77 o                         
   5   6  14          2.97        -13.12        23.27 o                         
   6   6  14        149.82        142.37        30.02 o                         
   7   6  14         36.09         66.99        25.61 o                         
   8   6  14        442.06        452.31        35.94 o                         
   9   6  14        544.37        518.01        44.77 o                         
  10   6  14         62.61        100.54        33.78 o                         
  11   6  14          0.80         49.83        40.87 o                         
  12   6  14         14.50         94.41        34.74 o                         
 -11   7  14        159.12        158.56        51.38 o                         
 -10   7  14        144.53        130.34        78.23 o                         
  -9   7  14          3.34         36.05        44.48 o                         
  -8   7  14        459.40        519.96       161.17 o                         
  -7   7  14         28.73        102.06        59.66 o                         
  -6   7  14        125.90        133.30        71.39 o                         
  -5   7  14          5.31         43.32        37.38 o                         
  -4   7  14        117.40        151.69        34.99 o                         
  -3   7  14         18.25         22.52        26.89 o                         
  -2   7  14        456.90        429.01        40.12 o                         
  -1   7  14         59.38         87.23        29.64 o                         
   0   7  14        373.50        427.20        40.45 o                         
   1   7  14         59.37         60.69        39.57 o                         
   2   7  14        370.04        373.40        38.09 o                         
   3   7  14        181.11        206.32        33.13 o                         
   4   7  14          8.93         14.40        28.26 o                         
   5   7  14         27.38         32.78        29.79 o                         
   6   7  14         39.52         71.79        44.33 o                         
   7   7  14         15.84          7.19        26.06 o                         
   8   7  14        202.74        237.41        33.25 o                         
   9   7  14        132.05        109.87        36.21 o                         
  -6   8  14        119.35        217.99        54.97 o                         
  -5   8  14          2.01        -55.60        59.58 o                         
  -4   8  14          0.42         43.21        44.90 o                         
  -3   8  14          6.15        -19.65        62.96 o                         
  -2   8  14          0.73        -31.44        38.77 o                         
  -1   8  14        133.97        102.05        88.12 o                         
   0   8  14        829.97        778.27        68.75 o                         
   1   8  14        845.12        770.01        67.60 o                         
   2   8  14         23.64        100.07        44.85 o                         
   3   8  14       1664.88       1693.37        95.64 o                         
   4   8  14          1.73         -7.97        41.07 o                         
   5   8  14        194.20        345.31        53.06 o                         
 -19   0  15        115.94        218.55        81.20 o                         
 -17   0  15          1.20        -28.86        35.95 o                         
 -15   0  15       1159.82       1035.78        68.16 o                         
 -13   0  15          0.80          3.91        29.52 o                         
 -11   0  15       2328.91       2248.99        91.92 o                         
  -9   0  15       1701.63       1659.88        60.91 o                         
  -7   0  15        408.34        408.69        30.55 o                         
  -5   0  15       1927.59       2046.39        67.03 o                         
  -3   0  15         48.03         19.94        14.48 o                         
  -1   0  15       4860.32       5046.00        85.49 o                         
   1   0  15         77.43         80.10        13.03 o                         
   3   0  15      13607.39      13828.22       222.29 o                         
   5   0  15       2371.10       2404.19       158.14 o                         
   7   0  15        507.26        461.51        24.58 o                         
   9   0  15        325.37        365.11        37.72 o                         
  11   0  15         36.75         15.93        35.64 o                         
  13   0  15       4242.03       4074.34       165.87 o                         
  15   0  15       1478.97       1706.48       111.80 o                         
  17   0  15       1135.58       1408.63       121.52 o                         
 -19   1  15        158.76        104.04        39.11 o                         
 -18   1  15         54.18         19.10        33.57 o                         
 -17   1  15          0.70        -29.09        29.09 o                         
 -16   1  15         14.06         39.03        25.98 o                         
 -15   1  15        283.95        285.82        30.24 o                         
 -14   1  15        254.47        314.43        31.68 o                         
 -13   1  15       2537.45       2338.41       110.63 o                         
 -12   1  15        181.99        170.07        23.86 o                         
 -11   1  15         33.26         80.92        20.19 o                         
 -10   1  15         52.14         13.77        16.70 o                         
  -9   1  15       2598.84       2486.10        54.17 o                         
  -8   1  15        942.54        964.91        32.03 o                         
  -7   1  15         36.76         24.04        13.43 o                         
  -6   1  15        195.44        172.32        14.00 o                         
  -5   1  15       2664.82       2682.27        49.78 o                         
  -4   1  15        296.10        312.45        15.06 o                         
  -3   1  15       1232.93       1235.04        33.26 o                         
  -2   1  15        845.86        841.26        19.51 o                         
  -1   1  15        444.55        427.16        33.96 o                         
   0   1  15       2685.74       2780.22        56.36 o                         
   1   1  15       8325.92       8463.49       143.66 o                         
   2   1  15       2627.19       2727.46        39.90 o                         
   3   1  15      14765.88      14891.72       186.55 o                         
   4   1  15       1166.35       1213.20        26.49 o                         
   5   1  15        349.41        503.37        20.06 o                         
   6   1  15       1060.03       1127.70        29.65 o                         
   7   1  15       1405.30       1449.10        27.67 o                         
   8   1  15         94.62        103.35        12.75 o                         
   9   1  15        104.15         83.90        14.34 o                         
  10   1  15         10.41         -2.25        19.73 o                         
  11   1  15       3834.90       3474.69        81.53 o                         
  12   1  15        330.05        305.19        31.37 o                         
  13   1  15        178.45         89.43        33.10 o                         
  14   1  15        278.96        237.28        40.52 o                         
  15   1  15          0.02        -33.45        33.45 o                         
  16   1  15         31.71         22.04        68.83 o                         
  17   1  15        104.50        165.11        44.67 o                         
 -18   2  15          7.12        -13.24        48.15 o                         
 -17   2  15         20.80        -11.30        75.13 o                         
 -16   2  15        135.67        212.72        40.23 o                         
 -15   2  15         86.79         52.52        31.11 o                         
 -14   2  15          0.46         -0.79        22.21 o                         
 -13   2  15          0.12        -13.12        21.57 o                         
 -12   2  15         87.55         90.28        23.39 o                         
 -11   2  15       2387.95       2411.32        58.79 o                         
 -10   2  15        971.94        963.57        37.01 o                         
  -9   2  15        449.04        457.77        26.88 o                         
  -8   2  15        326.25        344.92        22.48 o                         
  -7   2  15          0.41          1.90        13.11 o                         
  -6   2  15        239.15        260.75        18.39 o                         
  -5   2  15        865.47        848.99        22.45 o                         
  -4   2  15       5700.62       5912.01       103.84 o                         
  -3   2  15       3256.07       3498.56        67.43 o                         
  -2   2  15         11.96         32.18         8.66 o                         
  -1   2  15        994.12       1066.52        43.28 o                         
   0   2  15       4222.91       4436.17       105.84 o                         
   1   2  15       2431.42       2480.79        69.47 o                         
   2   2  15        897.60        893.10        40.05 o                         
   3   2  15          6.76          9.57        11.65 o                         
   4   2  15        351.50        354.48        15.66 o                         
   5   2  15        329.51        333.18        16.77 o                         
   6   2  15        297.65        348.07        18.89 o                         
   7   2  15        927.80        885.11        38.96 o                         
   8   2  15        559.44        582.06        24.05 o                         
   9   2  15        821.99        787.11        38.00 o                         
  10   2  15        106.88         84.99        23.56 o                         
  11   2  15         53.82         63.05        23.70 o                         
  12   2  15       2773.91       2706.28        81.43 o                         
  13   2  15        420.77        342.64        41.96 o                         
  14   2  15        378.89        479.17        48.85 o                         
  15   2  15          1.42         20.70        36.36 o                         
  16   2  15        641.94        613.27        59.94 o                         
  17   2  15        496.75        547.35        59.81 o                         
 -18   3  15         78.08        131.01        43.89 o                         
 -17   3  15          5.84         36.90        35.40 o                         
 -16   3  15        376.70        445.05        47.26 o                         
 -15   3  15          1.36         -2.46        31.77 o                         
 -14   3  15        833.03        881.59        53.78 o                         
 -13   3  15        479.54        489.38        46.89 o                         
 -12   3  15        652.48        560.28        43.07 o                         
 -11   3  15        559.53        530.99        40.22 o                         
 -10   3  15        896.07        841.80        36.54 o                         
  -9   3  15        954.08        961.61        36.51 o                         
  -8   3  15        691.34        627.18        28.84 o                         
  -7   3  15        118.08        168.67        49.74 o                         
  -6   3  15        596.37        616.05        22.46 o                         
  -5   3  15       3868.22       4043.71        61.83 o                         
  -4   3  15       1256.57       1260.02        32.75 o                         
  -3   3  15         88.17         74.31        12.10 o                         
  -2   3  15         59.36         99.10        11.81 o                         
  -1   3  15         53.69         52.60         9.58 o                         
   0   3  15       4364.93       4478.80        71.22 o                         
   1   3  15        198.74        179.05        10.75 o                         
   2   3  15       7646.23       7423.89       111.04 o                         
   3   3  15        113.07        100.12        10.98 o                         
   4   3  15       2215.69       2246.15        44.03 o                         
   5   3  15        435.96        445.85        27.38 o                         
   6   3  15         21.10         12.76        13.26 o                         
   7   3  15         56.49         97.93        16.20 o                         
   8   3  15         60.88         60.27        24.37 o                         
   9   3  15        614.33        635.94        33.36 o                         
  10   3  15        904.85        906.64        44.78 o                         
  11   3  15         24.28         48.92        25.29 o                         
  12   3  15       1138.52       1054.42        79.77 o                         
  13   3  15        277.84        344.18        36.92 o                         
  14   3  15         46.00          3.03        34.39 o                         
  15   3  15        112.89        153.23        41.70 o                         
  16   3  15         18.02         57.11        40.94 o                         
 -17   4  15         74.80        115.35        54.92 o                         
 -16   4  15        214.00        166.79        40.43 o                         
 -15   4  15         60.48         16.38        32.42 o                         
 -14   4  15         60.12         86.15        33.41 o                         
 -13   4  15         11.22          0.49        29.43 o                         
 -12   4  15         76.84         53.81        29.68 o                         
 -11   4  15          0.07          5.55        26.56 o                         
 -10   4  15        309.93        340.69        35.11 o                         
  -9   4  15        276.50        255.98        32.70 o                         
  -8   4  15        365.66        301.38        30.46 o                         
  -7   4  15       1947.30       1922.92        59.99 o                         
  -6   4  15       1141.14       1089.49        29.04 o                         
  -5   4  15         45.33         53.83        16.12 o                         
  -4   4  15        126.20        136.69        14.12 o                         
  -3   4  15        978.23       1022.05        31.18 o                         
  -2   4  15       1030.23       1114.24        31.89 o                         
  -1   4  15          4.93         11.27        18.06 o                         
   0   4  15       1867.71       1916.86        41.14 o                         
   1   4  15       1830.02       1806.62        40.08 o                         
   2   4  15         50.60         41.44        12.81 o                         
   3   4  15          0.19        -11.63        11.63 o                         
   4   4  15          4.96          7.39        12.48 o                         
   5   4  15         25.86         39.27        14.53 o                         
   6   4  15        435.07        408.28        29.58 o                         
   7   4  15        514.44        526.27        34.27 o                         
   8   4  15       1527.75       1550.61        47.93 o                         
   9   4  15       3061.00       3138.91        71.32 o                         
  10   4  15         33.82         64.41        26.30 o                         
  11   4  15       1222.76       1185.44        54.80 o                         
  12   4  15        444.40        408.31        40.14 o                         
  13   4  15         10.91         13.38        28.08 o                         
  14   4  15         22.78         66.42        66.34 o                         
  15   4  15         22.31        -78.98        78.98 o                         
 -15   5  15        249.75        252.51        55.22 o                         
 -14   5  15        372.84        332.51       104.57 o                         
 -13   5  15         51.66         53.99        30.84 o                         
 -12   5  15          1.53         -9.13        29.56 o                         
 -11   5  15         43.11         84.73        31.51 o                         
 -10   5  15       1012.50        943.68        67.71 o                         
  -9   5  15       1890.87       1864.54        68.41 o                         
  -8   5  15         83.21        127.02        28.65 o                         
  -7   5  15        176.49        141.09        29.46 o                         
  -6   5  15       1786.02       1852.10        71.02 o                         
  -5   5  15        299.96        278.52        30.87 o                         
  -4   5  15       2952.67       2825.62        74.36 o                         
  -3   5  15        185.59        171.47        26.92 o                         
  -2   5  15       1191.58       1131.97        59.66 o                         
  -1   5  15        426.09        448.80        33.15 o                         
   0   5  15        108.27        118.29        38.27 o                         
   1   5  15        471.95        468.95        31.79 o                         
   2   5  15         15.44        -16.62        19.25 o                         
   3   5  15        272.52        269.54        34.98 o                         
   4   5  15          3.87         -2.58        19.72 o                         
   5   5  15        744.53        755.25        40.57 o                         
   6   5  15          1.76        -12.85        28.69 o                         
   7   5  15       1106.76       1156.99        61.65 o                         
   8   5  15        331.78        358.63        30.67 o                         
   9   5  15         30.31         32.38        34.22 o                         
  10   5  15        172.25        136.08        32.05 o                         
  11   5  15        366.34        334.74        41.42 o                         
  12   5  15        482.09        430.02        42.24 o                         
  13   5  15        418.15        411.65        43.82 o                         
  14   5  15        190.77        265.82        65.64 o                         
 -13   6  15         10.15         70.85        67.07 o                         
 -12   6  15        219.38        247.92        52.64 o                         
 -11   6  15         19.64          7.94        39.04 o                         
 -10   6  15        124.94        109.05        32.62 o                         
  -9   6  15         78.89        111.73        30.47 o                         
  -8   6  15          1.36         -0.54        25.21 o                         
  -7   6  15        235.85        185.44        32.82 o                         
  -6   6  15        137.43        156.40        30.44 o                         
  -5   6  15         93.98         88.20        27.68 o                         
  -4   6  15        146.14        122.37        29.23 o                         
  -3   6  15        971.61        896.83        61.59 o                         
  -2   6  15       1712.04       1611.22        76.49 o                         
  -1   6  15        261.10        271.65        31.02 o                         
   0   6  15        284.23        311.50        32.32 o                         
   1   6  15       2432.15       2225.45        68.37 o                         
   2   6  15        458.47        421.04        52.88 o                         
   3   6  15         90.68        119.45        27.32 o                         
   4   6  15        213.61        216.47        30.78 o                         
   5   6  15        158.80        218.74        31.66 o                         
   6   6  15        178.54        224.53        33.69 o                         
   7   6  15         91.06        114.36        30.80 o                         
   8   6  15       1416.85       1394.64        80.57 o                         
   9   6  15       1462.03       1455.45        57.78 o                         
  10   6  15          8.71        -29.50        29.50 o                         
  11   6  15         20.46          4.46        30.89 o                         
  12   6  15         52.77         98.52        34.63 o                         
 -10   7  15        102.73         68.30        47.87 o                         
  -9   7  15        520.40        425.86        76.33 o                         
  -8   7  15        655.52        648.66        67.90 o                         
  -7   7  15        154.68        225.52        69.44 o                         
  -6   7  15        260.03        340.21        51.96 o                         
  -5   7  15        231.06        230.15        88.61 o                         
  -4   7  15         36.81         77.79        30.15 o                         
  -3   7  15          0.60         28.42        29.74 o                         
  -2   7  15        280.69        299.19        36.96 o                         
  -1   7  15         16.65        -25.84        25.84 o                         
   0   7  15        111.84        101.22        31.61 o                         
   1   7  15        124.81        128.39        32.09 o                         
   2   7  15         65.27         89.73        30.74 o                         
   3   7  15         83.58         50.84        35.88 o                         
   4   7  15         12.78        -13.73        31.50 o                         
   5   7  15        299.13        283.23        37.67 o                         
   6   7  15        237.63        263.48        53.19 o                         
   7   7  15        877.00        857.82        47.28 o                         
   8   7  15        307.44        324.49        35.25 o                         
   9   7  15         78.55        -15.64        76.54 o                         
  -6   8  15         18.48         55.06        46.77 o                         
  -5   8  15         13.98        -40.21        55.51 o                         
  -4   8  15        283.67        362.15        58.95 o                         
  -3   8  15         80.46        134.20        59.76 o                         
  -2   8  15        114.55         88.30        43.70 o                         
  -1   8  15         28.73        -28.41        82.91 o                         
   0   8  15         11.65        -37.27        69.33 o                         
   1   8  15         86.21         97.35        42.05 o                         
   2   8  15         74.38         59.46        43.57 o                         
   3   8  15         43.37         39.83        42.36 o                         
   4   8  15         81.63         74.97        42.84 o                         
 -18   0  16        676.60        820.96       105.25 o                         
 -16   0  16        251.15        334.08        49.94 o                         
 -14   0  16       1546.24       1418.72       117.72 o                         
 -12   0  16       2324.48       2256.59       108.31 o                         
 -10   0  16        342.45        318.03        34.40 o                         
  -8   0  16        119.72         82.04        22.48 o                         
  -6   0  16       2250.52       2241.59        81.19 o                         
  -4   0  16        523.04        548.87        28.40 o                         
  -2   0  16       2073.92       2010.94        41.45 o                         
   0   0  16        167.61        128.20        41.43 o                         
   2   0  16        894.93        945.16        24.84 o                         
   4   0  16       4921.06       4675.19        83.57 o                         
   6   0  16       1249.79       1311.17        37.66 o                         
   8   0  16        620.82        606.71        34.31 o                         
  10   0  16        291.93        302.07        30.54 o                         
  12   0  16         58.48         53.04        39.37 o                         
  14   0  16          0.40         65.74        46.48 o                         
  16   0  16         54.17         60.44        54.38 o                         
 -19   1  16          8.35         -7.43        34.07 o                         
 -18   1  16         36.57         44.13        34.84 o                         
 -17   1  16          0.07        -20.24        30.82 o                         
 -16   1  16        176.33        187.95        31.12 o                         
 -15   1  16         82.34         60.58        25.01 o                         
 -14   1  16         64.02         43.50        23.70 o                         
 -13   1  16          0.08         27.87        29.95 o                         
 -12   1  16       1601.60       1451.16        47.45 o                         
 -11   1  16         62.53         89.65        20.38 o                         
 -10   1  16        173.59        149.55        20.00 o                         
  -9   1  16         15.16         33.53        15.57 o                         
  -8   1  16         61.50         51.37        15.17 o                         
  -7   1  16        148.57        167.73        16.89 o                         
  -6   1  16       2561.38       2751.38        46.40 o                         
  -5   1  16        414.04        407.72        19.78 o                         
  -4   1  16       1791.11       1919.55        33.25 o                         
  -3   1  16         21.59         26.29         9.69 o                         
  -2   1  16        846.25        906.09        20.72 o                         
  -1   1  16        451.66        479.65        14.10 o                         
   0   1  16        548.43        648.11        25.42 o                         
   1   1  16        936.74        887.29        36.75 o                         
   2   1  16       1815.15       1837.65        29.86 o                         
   3   1  16        191.25        192.35        10.99 o                         
   4   1  16       1601.61       1710.17        40.49 o                         
   5   1  16        216.61        216.20        12.86 o                         
   6   1  16       1981.53       1947.36        40.45 o                         
   7   1  16        105.71        117.23        16.18 o                         
   8   1  16         38.69         44.26        11.28 o                         
   9   1  16        282.47        295.48        19.53 o                         
  10   1  16        867.95        824.82        38.56 o                         
  11   1  16        188.78        189.42        25.12 o                         
  12   1  16        282.08        273.16        36.22 o                         
  13   1  16        978.80        914.06        58.90 o                         
  14   1  16        264.51        259.74        46.42 o                         
  15   1  16        129.15        141.31        39.69 o                         
  16   1  16        272.47        451.35        52.31 o                         
  17   1  16          6.31        -24.73        53.35 o                         
 -18   2  16         76.21        116.03        63.71 o                         
 -17   2  16        157.77         93.20        36.69 o                         
 -16   2  16        606.87        648.45        62.93 o                         
 -15   2  16        150.05         92.48        54.38 o                         
 -14   2  16        433.44        313.06        36.80 o                         
 -13   2  16        113.47        149.66        25.85 o                         
 -12   2  16        262.70        271.19        27.10 o                         
 -11   2  16       1477.15       1478.27        45.53 o                         
 -10   2  16        763.26        679.96        36.41 o                         
  -9   2  16       1284.71       1280.61        38.83 o                         
  -8   2  16          4.00          0.68        14.41 o                         
  -7   2  16       1128.58        965.30        48.22 o                         
  -6   2  16        679.04        730.89        22.84 o                         
  -5   2  16         73.60        106.85        13.97 o                         
  -4   2  16         60.36         55.32        14.03 o                         
  -3   2  16        153.31        176.75        13.11 o                         
  -2   2  16       3985.97       4226.42        66.76 o                         
  -1   2  16         71.83        139.51        31.87 o                         
   0   2  16        112.01        103.58        20.92 o                         
   1   2  16        540.91        507.42        32.57 o                         
   2   2  16       2340.24       2393.03        68.24 o                         
   3   2  16        575.02        644.36        17.52 o                         
   4   2  16        302.19        311.55        14.93 o                         
   5   2  16        624.61        645.47        22.20 o                         
   6   2  16         15.37         16.87        12.05 o                         
   7   2  16        137.33        158.45        16.75 o                         
   8   2  16          0.11         11.33        13.15 o                         
   9   2  16        137.45        137.42        22.38 o                         
  10   2  16        443.95        473.18        42.06 o                         
  11   2  16        430.71        402.72        32.66 o                         
  12   2  16         14.15         71.51        40.61 o                         
  13   2  16        554.56        539.19        48.88 o                         
  14   2  16        239.30        186.63        39.43 o                         
  15   2  16         13.16         87.79        37.47 o                         
  16   2  16         24.68         33.72        39.71 o                         
  17   2  16          8.42        -23.42        37.24 o                         
 -18   3  16          5.70         25.82        40.17 o                         
 -17   3  16          8.53          7.97        35.86 o                         
 -16   3  16        116.51        108.65        37.01 o                         
 -15   3  16         22.24         33.90        32.84 o                         
 -14   3  16        160.60        198.20        68.68 o                         
 -13   3  16        119.19        177.00        38.61 o                         
 -12   3  16        154.02        156.06        32.41 o                         
 -11   3  16         17.43         26.39        25.02 o                         
 -10   3  16       1156.22       1162.52        44.79 o                         
  -9   3  16        338.79        341.73        28.74 o                         
  -8   3  16         11.82         18.55        13.52 o                         
  -7   3  16       2543.44       2578.50        54.05 o                         
  -6   3  16         23.96         29.38        10.77 o                         
  -5   3  16        593.63        590.36        25.06 o                         
  -4   3  16          3.77         -7.72        10.73 o                         
  -3   3  16         41.79         70.29        12.05 o                         
  -2   3  16          2.63         -9.06         9.06 o                         
  -1   3  16        496.09        523.48        18.63 o                         
   0   3  16          5.32         12.61         8.21 o                         
   1   3  16        213.01        251.95        12.00 o                         
   2   3  16       2925.22       2849.14        48.91 o                         
   3   3  16         57.84         60.26        12.95 o                         
   4   3  16        194.26        221.20        14.90 o                         
   5   3  16         41.67         54.48        12.71 o                         
   6   3  16        276.94        287.55        19.03 o                         
   7   3  16         87.82         80.20        16.12 o                         
   8   3  16         23.20         35.36        21.47 o                         
   9   3  16        143.26        119.05        21.65 o                         
  10   3  16        413.27        411.83        33.40 o                         
  11   3  16        413.17        493.46        37.35 o                         
  12   3  16         98.97         58.62        27.21 o                         
  13   3  16        581.22        559.57        50.18 o                         
  14   3  16         11.99         67.52        59.15 o                         
  15   3  16         26.87        -35.12        35.12 o                         
  16   3  16         19.39        -37.29        37.29 o                         
 -16   4  16        254.57        209.82        41.94 o                         
 -15   4  16          1.75          5.98        33.02 o                         
 -14   4  16         92.93         75.09        33.11 o                         
 -13   4  16         18.94         43.38        31.33 o                         
 -12   4  16         53.85         62.24        30.43 o                         
 -11   4  16       1074.97       1020.21        86.07 o                         
 -10   4  16        833.92        895.43        49.90 o                         
  -9   4  16          6.36         22.61        25.82 o                         
  -8   4  16         50.26          7.00        23.25 o                         
  -7   4  16        135.07        119.20        25.65 o                         
  -6   4  16        140.52        136.46        24.80 o                         
  -5   4  16        675.00        695.70        38.49 o                         
  -4   4  16          6.07         13.10        11.02 o                         
  -3   4  16         11.32         23.14        13.15 o                         
  -2   4  16       1224.94       1298.88        34.59 o                         
  -1   4  16         37.14         40.99        12.12 o                         
   0   4  16        456.76        472.91        21.32 o                         
   1   4  16         55.93         65.20        12.56 o                         
   2   4  16        305.41        332.81        19.54 o                         
   3   4  16        874.02        841.43        35.14 o                         
   4   4  16         55.23         36.09        13.55 o                         
   5   4  16        500.84        533.67        25.78 o                         
   6   4  16          0.04         -8.89        18.08 o                         
   7   4  16         20.14         28.59        20.38 o                         
   8   4  16         85.78         92.74        25.76 o                         
   9   4  16        281.69        341.85        29.62 o                         
  10   4  16        485.64        441.05        49.17 o                         
  11   4  16        791.10        710.89        44.76 o                         
  12   4  16        292.65        213.98        61.97 o                         
  13   4  16          4.35        -31.54        31.54 o                         
  14   4  16          0.30        -35.67        35.67 o                         
  15   4  16        208.75        222.45        83.35 o                         
 -15   5  16          2.93        -24.14        45.39 o                         
 -14   5  16        260.65        252.39        42.90 o                         
 -13   5  16          6.09        -14.78        30.15 o                         
 -12   5  16         55.38         70.40        32.03 o                         
 -11   5  16        144.10        134.00        34.02 o                         
 -10   5  16         87.69         63.70        28.94 o                         
  -9   5  16          0.20         10.79        26.82 o                         
  -8   5  16        938.55        840.53        65.07 o                         
  -7   5  16         75.25         69.20        34.37 o                         
  -6   5  16        493.70        529.59        38.81 o                         
  -5   5  16        217.05        265.13        30.93 o                         
  -4   5  16        830.10        778.13        41.81 o                         
  -3   5  16        351.77        313.76        42.00 o                         
  -2   5  16        417.26        371.91        35.99 o                         
  -1   5  16        250.83        272.19        28.04 o                         
   0   5  16          2.63         57.13        21.39 o                         
   1   5  16         21.45         25.85        20.49 o                         
   2   5  16        294.89        313.67        30.99 o                         
   3   5  16       1088.14        998.28        44.28 o                         
   4   5  16         50.26         23.97        22.03 o                         
   5   5  16         28.25         59.70        27.12 o                         
   6   5  16        555.70        590.11        38.89 o                         
   7   5  16        173.12        179.08        29.88 o                         
   8   5  16         36.85         54.86        29.71 o                         
   9   5  16          3.85          9.55        22.82 o                         
  10   5  16         85.69         90.75        30.35 o                         
  11   5  16          2.64         59.85        30.85 o                         
  12   5  16          1.08         32.46        37.75 o                         
  13   5  16        115.92         93.82        43.24 o                         
  14   5  16         33.66         76.15        68.09 o                         
 -13   6  16          0.62          7.05        56.87 o                         
 -12   6  16         44.59         92.69        56.98 o                         
 -11   6  16        136.87        150.21        63.06 o                         
 -10   6  16        682.17        568.60        46.43 o                         
  -9   6  16        394.50        331.35        39.55 o                         
  -8   6  16         11.23          8.97        27.95 o                         
  -7   6  16         70.81         77.83        29.18 o                         
  -6   6  16        150.52        113.96        30.78 o                         
  -5   6  16        111.19        133.31        31.28 o                         
  -4   6  16        415.44        426.04        38.05 o                         
  -3   6  16        126.67        146.92        29.79 o                         
  -2   6  16          2.05        -21.21        28.55 o                         
  -1   6  16         50.09         54.25        25.98 o                         
   0   6  16         39.48         32.24        23.67 o                         
   1   6  16        201.58        204.25        31.60 o                         
   2   6  16        558.65        497.92        37.49 o                         
   3   6  16        200.40        237.40        61.87 o                         
   4   6  16        216.12        179.31        40.15 o                         
   5   6  16         34.17         86.69        27.62 o                         
   6   6  16        217.42        257.78        34.38 o                         
   7   6  16         13.99        -13.00        27.34 o                         
   8   6  16         47.58         12.84        24.81 o                         
   9   6  16         75.75        100.18        28.98 o                         
  10   6  16        129.66        207.50        55.61 o                         
  11   6  16         82.51        213.91        61.41 o                         
  12   6  16          0.26        122.44        56.11 o                         
 -10   7  16         70.62         67.66        46.21 o                         
  -9   7  16        399.40        451.29        58.06 o                         
  -8   7  16        479.41        369.87        53.68 o                         
  -7   7  16         13.14         88.93        43.94 o                         
  -6   7  16        157.33        152.53        37.37 o                         
  -5   7  16         61.61         78.49        31.45 o                         
  -4   7  16         53.40         76.42        33.68 o                         
  -3   7  16        246.63        280.66        36.80 o                         
  -2   7  16         21.55         26.27        42.88 o                         
  -1   7  16        168.39        137.73        32.03 o                         
   0   7  16          0.58         -9.57        27.34 o                         
   1   7  16        205.47        247.03        44.98 o                         
   2   7  16         15.99         29.71        27.74 o                         
   3   7  16         68.15         36.56        31.77 o                         
   4   7  16         40.75         67.86        28.89 o                         
   5   7  16          0.01         32.30        29.41 o                         
   6   7  16          5.26        -27.24        27.24 o                         
   7   7  16         11.74        -17.13        25.37 o                         
   8   7  16         76.43         48.14        35.18 o                         
   9   7  16       1060.03       1152.38        63.51 o                         
  -5   8  16        204.74        144.42        54.74 o                         
  -4   8  16         93.14         34.93        43.66 o                         
  -3   8  16         11.28          0.31        77.14 o                         
  -2   8  16          1.59        -20.34        77.20 o                         
  -1   8  16          1.69        -39.13        39.13 o                         
   0   8  16         97.55        112.44        45.63 o                         
   1   8  16         21.83         48.17        74.33 o                         
   2   8  16         32.58        -12.42        94.89 o                         
   3   8  16         13.81        -30.95        37.03 o                         
   4   8  16        236.70        277.50        77.57 o                         
 -19   0  17         27.25        -17.35        64.00 o                         
 -17   0  17         88.64         71.61        37.32 o                         
 -15   0  17         77.63        117.50        38.86 o                         
 -13   0  17       1364.98       1323.83       171.06 o                         
 -11   0  17          0.02        -15.45        24.35 o                         
  -9   0  17        690.34        665.98       102.26 o                         
  -7   0  17        540.97        611.90        38.91 o                         
  -5   0  17         50.58         67.65        14.77 o                         
  -3   0  17       6903.90       7296.60       153.48 o                         
  -1   0  17         58.38         68.70        12.85 o                         
   1   0  17       3628.10       3706.45       112.15 o                         
   3   0  17       2845.45       3217.57        80.45 o                         
   5   0  17        101.33        101.46        13.65 o                         
   7   0  17         27.09         42.56        18.55 o                         
   9   0  17          0.10         -5.39        17.45 o                         
  11   0  17         40.84         55.90        36.00 o                         
  13   0  17          4.09         40.01        43.67 o                         
  15   0  17        850.07        939.08        90.77 o                         
  17   0  17         25.47         43.29        59.03 o                         
 -19   1  17          0.01        -45.59        45.59 o                         
 -18   1  17          3.09        -30.54        30.54 o                         
 -17   1  17         18.03         62.80        33.23 o                         
 -16   1  17         55.36         55.76        31.90 o                         
 -15   1  17          0.06         29.49        23.14 o                         
 -14   1  17        205.08        183.33        27.85 o                         
 -13   1  17        547.10        490.21        33.10 o                         
 -12   1  17         80.13         74.84        30.66 o                         
 -11   1  17       2048.75       2059.82        61.35 o                         
 -10   1  17         85.56         62.20        17.97 o                         
  -9   1  17         14.33         11.09        14.94 o                         
  -8   1  17        729.09        790.17        30.34 o                         
  -7   1  17         54.20         67.90        14.48 o                         
  -6   1  17         93.95         88.44        11.58 o                         
  -5   1  17        558.77        554.15        19.15 o                         
  -4   1  17       1620.00       1601.42        29.53 o                         
  -3   1  17       5590.35       5900.06        83.31 o                         
  -2   1  17          0.55         -8.15         8.15 o                         
  -1   1  17         78.94         73.97         8.41 o                         
   0   1  17        418.08        428.89        11.96 o                         
   1   1  17        800.71        853.64        21.03 o                         
   2   1  17         27.12         30.64         7.36 o                         
   3   1  17          0.23         -0.92         7.80 o                         
   4   1  17        907.86        990.18        26.85 o                         
   5   1  17        116.99        130.63        11.60 o                         
   6   1  17        444.94        469.92        23.67 o                         
   7   1  17       1609.54       1531.43        33.65 o                         
   8   1  17       1548.23       1526.82        30.34 o                         
   9   1  17       1696.31       1655.34        48.94 o                         
  10   1  17       1075.27        993.99        44.72 o                         
  11   1  17       1481.19       1193.82        56.68 o                         
  12   1  17          9.50         -8.09        26.81 o                         
  13   1  17        738.17        633.11        50.30 o                         
  14   1  17         71.78         44.52        62.18 o                         
  15   1  17          3.01        -11.05        35.65 o                         
  16   1  17         39.03        123.32        42.07 o                         
  17   1  17        183.67        237.05        48.14 o                         
 -18   2  17          0.04        -14.89        33.15 o                         
 -17   2  17         86.48        109.51        38.07 o                         
 -16   2  17        218.82        161.46        37.78 o                         
 -15   2  17        305.82        393.73        45.90 o                         
 -14   2  17         87.45         78.45        34.60 o                         
 -13   2  17       1178.82       1016.76        47.72 o                         
 -12   2  17       1728.23       1738.04        79.92 o                         
 -11   2  17       1155.20       1137.65        40.71 o                         
 -10   2  17        225.93        258.79        23.67 o                         
  -9   2  17       2316.71       2417.50        54.57 o                         
  -8   2  17        980.55        910.41        32.58 o                         
  -7   2  17       1001.74        944.76        30.73 o                         
  -6   2  17          0.09         -9.50         9.50 o                         
  -5   2  17          3.04          7.56         8.82 o                         
  -4   2  17        797.17        833.73        25.06 o                         
  -3   2  17       5207.91       5419.58        84.67 o                         
  -2   2  17        623.48        593.71        18.08 o                         
  -1   2  17        737.50        788.10        38.38 o                         
   0   2  17         39.33         40.20        19.22 o                         
   1   2  17       3518.49       3351.56        86.07 o                         
   2   2  17        215.54        253.11        26.24 o                         
   3   2  17        698.87        771.47        18.95 o                         
   4   2  17         49.53         48.27         9.63 o                         
   5   2  17       1194.38       1179.80        29.26 o                         
   6   2  17        820.99        835.10        61.09 o                         
   7   2  17         51.64         68.36        15.58 o                         
   8   2  17        708.11        661.15        25.99 o                         
   9   2  17        150.45        130.60        22.55 o                         
  10   2  17         96.49         63.81        25.19 o                         
  11   2  17         36.77        -19.61        39.10 o                         
  12   2  17        260.55        277.61        51.07 o                         
  13   2  17        161.23        198.15        37.65 o                         
  14   2  17          0.22          4.76        32.16 o                         
  15   2  17        120.27        151.13        40.95 o                         
  16   2  17          3.73        -34.89        34.89 o                         
 -17   3  17         37.27        105.70        37.73 o                         
 -16   3  17          2.61         20.08        34.14 o                         
 -15   3  17         14.08         16.08        32.21 o                         
 -14   3  17        351.31        315.44        40.25 o                         
 -13   3  17          0.28        -28.35        28.35 o                         
 -12   3  17        138.17         72.26        30.46 o                         
 -11   3  17          3.54         -3.42        25.43 o                         
 -10   3  17       1564.30       1561.81        65.61 o                         
  -9   3  17        354.47        374.11        25.69 o                         
  -8   3  17          2.12         -4.49        10.68 o                         
  -7   3  17         26.56         32.61        11.63 o                         
  -6   3  17          0.04          7.51         9.98 o                         
  -5   3  17       1018.92       1041.49        31.48 o                         
  -4   3  17        137.62        150.59        21.51 o                         
  -3   3  17         96.69        114.17        13.02 o                         
  -2   3  17        753.96        830.04        23.93 o                         
  -1   3  17        143.26        151.81        11.15 o                         
   0   3  17        463.50        499.43        23.05 o                         
   1   3  17        361.51        366.16        13.97 o                         
   2   3  17       1953.45       1987.17        36.69 o                         
   3   3  17        458.43        428.55        16.62 o                         
   4   3  17        499.70        501.53        19.83 o                         
   5   3  17          0.61        -10.98        10.98 o                         
   6   3  17       2714.70       2718.35        54.27 o                         
   7   3  17        180.17        159.73        17.75 o                         
   8   3  17       1703.47       1704.31        47.29 o                         
   9   3  17        195.16        172.56        22.46 o                         
  10   3  17       2392.63       2202.38        65.96 o                         
  11   3  17        428.98        404.01        34.94 o                         
  12   3  17        160.01        104.69        33.82 o                         
  13   3  17        114.28        160.15        52.87 o                         
  14   3  17          0.03         10.58        34.43 o                         
  15   3  17         76.63        121.87        55.39 o                         
  16   3  17          0.16        -16.48        82.49 o                         
 -16   4  17         45.92         12.30        36.76 o                         
 -15   4  17        104.57        120.47        37.58 o                         
 -14   4  17          0.07         10.58        46.95 o                         
 -13   4  17         27.37         29.36        34.64 o                         
 -12   4  17       1164.42       1126.23       110.81 o                         
 -11   4  17          0.57        -27.31        27.31 o                         
 -10   4  17        341.39        283.27        35.65 o                         
  -9   4  17       3922.99       4019.33        98.03 o                         
  -8   4  17       1361.78       1328.58        53.67 o                         
  -7   4  17        188.72        193.12        43.48 o                         
  -6   4  17        997.97        985.83        95.06 o                         
  -5   4  17        235.92        209.30        19.88 o                         
  -4   4  17        577.03        571.15        22.82 o                         
  -3   4  17         13.21         -3.79        16.06 o                         
  -2   4  17        529.18        570.00        24.39 o                         
  -1   4  17        188.20        186.07        27.67 o                         
   0   4  17       1097.69       1126.35        30.67 o                         
   1   4  17        321.41        354.20        29.52 o                         
   2   4  17        645.16        703.92        25.06 o                         
   3   4  17          9.66         16.58        12.01 o                         
   4   4  17          0.46          3.21        12.43 o                         
   5   4  17        237.65        258.61        20.13 o                         
   6   4  17        282.13        308.78        27.75 o                         
   7   4  17        199.76        249.94        26.70 o                         
   8   4  17        925.26        919.73        39.20 o                         
   9   4  17        713.17        805.96        43.94 o                         
  10   4  17        411.68        410.58        36.68 o                         
  11   4  17          3.24          5.71        26.04 o                         
  12   4  17         55.69         18.97        28.73 o                         
  13   4  17         80.03         57.91        37.50 o                         
  14   4  17          3.50        -50.38        50.38 o                         
  15   4  17        254.07        295.11        51.73 o                         
 -15   5  17          1.95        -14.67        46.24 o                         
 -14   5  17        128.69        189.05        47.58 o                         
 -13   5  17          7.09        -36.03        42.98 o                         
 -12   5  17        109.39        119.67        33.03 o                         
 -11   5  17        120.29        191.15        41.31 o                         
 -10   5  17        257.92        278.61        36.20 o                         
  -9   5  17       1498.89       1496.62        70.74 o                         
  -8   5  17        825.20        701.79        44.60 o                         
  -7   5  17         13.36         24.30        24.41 o                         
  -6   5  17         34.76         48.11        25.87 o                         
  -5   5  17       1223.98       1243.18        62.34 o                         
  -4   5  17        387.61        344.33        31.78 o                         
  -3   5  17        660.41        679.90        56.36 o                         
  -2   5  17        309.47        322.74        29.85 o                         
  -1   5  17         55.53         26.05        20.85 o                         
   0   5  17        247.48        254.55        27.05 o                         
   1   5  17        480.37        516.51        33.11 o                         
   2   5  17         56.11         57.24        31.32 o                         
   3   5  17         25.64          2.51        20.75 o                         
   4   5  17          1.71         -2.79        20.31 o                         
   5   5  17         24.03          5.87        22.24 o                         
   6   5  17        146.77        161.02        56.43 o                         
   7   5  17          4.57        -22.69        22.69 o                         
   8   5  17         29.99         53.80        29.78 o                         
   9   5  17         56.30         14.17        23.88 o                         
  10   5  17        132.45        158.58        31.91 o                         
  11   5  17         48.49         82.49        30.02 o                         
  12   5  17        423.19        391.42        51.13 o                         
  13   5  17         78.37         76.63        38.53 o                         
 -13   6  17          2.87          9.79        85.19 o                         
 -12   6  17         45.84         71.66        47.04 o                         
 -11   6  17          0.19        -27.98        27.98 o                         
 -10   6  17        110.24        100.53        41.14 o                         
  -9   6  17        265.33        251.07        36.96 o                         
  -8   6  17       1012.09       1017.50        93.50 o                         
  -7   6  17        287.07        229.84        33.69 o                         
  -6   6  17        124.54        118.30        30.87 o                         
  -5   6  17         23.92         24.47        29.20 o                         
  -4   6  17         35.24         29.71        26.00 o                         
  -3   6  17        482.29        433.03        37.89 o                         
  -2   6  17         99.83         23.18        24.75 o                         
  -1   6  17         86.27        100.74        28.11 o                         
   0   6  17        492.61        553.96        39.69 o                         
   1   6  17        336.71        377.48        51.95 o                         
   2   6  17       1312.65       1272.46        63.87 o                         
   3   6  17        163.78        177.86        29.09 o                         
   4   6  17        284.23        287.63        33.54 o                         
   5   6  17        443.14        459.62        38.59 o                         
   6   6  17        135.22        175.67        31.25 o                         
   7   6  17        426.25        446.85        55.06 o                         
   8   6  17        212.91        180.28        28.61 o                         
   9   6  17         15.19         15.12        26.84 o                         
  10   6  17         90.82        125.77        33.78 o                         
  11   6  17        330.11        388.34       102.01 o                         
 -10   7  17        252.52        189.24        51.69 o                         
  -9   7  17         51.74         96.73        45.60 o                         
  -8   7  17         23.92         24.78        62.40 o                         
  -7   7  17         13.33         38.43        42.99 o                         
  -6   7  17          2.00         12.55        30.60 o                         
  -5   7  17        126.48        121.44        32.62 o                         
  -4   7  17         34.33         32.73        30.01 o                         
  -3   7  17        211.89        279.01        38.61 o                         
  -2   7  17        134.63         33.05        28.03 o                         
  -1   7  17        116.16        130.04        31.59 o                         
   0   7  17         35.98         24.45        27.85 o                         
   1   7  17        868.20        822.59        50.96 o                         
   2   7  17        111.22        130.91        31.27 o                         
   3   7  17          4.57        -26.60        37.49 o                         
   4   7  17        271.33        272.72        37.44 o                         
   5   7  17        283.07        398.32        40.68 o                         
   6   7  17        110.62         44.09        33.05 o                         
   7   7  17        105.72         84.64        28.63 o                         
   8   7  17          1.23          3.95        26.36 o                         
  -5   8  17        319.20        325.23        65.42 o                         
  -4   8  17         27.09         63.70        45.28 o                         
  -3   8  17        400.11        611.43        71.78 o                         
  -2   8  17         27.68         24.76        46.83 o                         
  -1   8  17          4.81        -78.60       131.93 o                         
   0   8  17        102.08         42.39        41.54 o                         
   1   8  17          9.47        -40.37        40.37 o                         
   2   8  17        675.80        618.82        64.13 o                         
   3   8  17         80.02        117.66       103.20 o                         
 -18   0  18         71.60        223.12        79.85 o                         
 -16   0  18        401.22        428.62        51.80 o                         
 -14   0  18       1883.73       2090.49        85.04 o                         
 -12   0  18       1192.81       1187.18        58.97 o                         
 -10   0  18        550.16        601.96        42.68 o                         
  -8   0  18        784.08        766.05        57.22 o                         
  -6   0  18          1.19         -2.12        17.37 o                         
  -4   0  18      12801.89      13562.36       274.69 o                         
  -2   0  18       9400.70       9724.96       160.07 o                         
   0   0  18       9569.15       9972.42       200.89 o                         
   2   0  18       1258.12       1226.15        38.30 o                         
   4   0  18       2704.52       2820.06        54.94 o                         
   6   0  18         10.72         50.37        13.13 o                         
   8   0  18        143.57        187.74        37.00 o                         
  10   0  18       2019.88       1834.06        92.82 o                         
  12   0  18        374.71        404.43        57.12 o                         
  14   0  18        126.52        124.32        51.54 o                         
  16   0  18         39.34        111.71        57.94 o                         
 -18   1  18        172.10        150.87        50.82 o                         
 -17   1  18          5.40         24.53        32.35 o                         
 -16   1  18         78.76         52.21        32.42 o                         
 -15   1  18        329.13        354.79        38.34 o                         
 -14   1  18        214.43        171.46        27.19 o                         
 -13   1  18         29.33          2.92        20.95 o                         
 -12   1  18         42.38         56.15        23.09 o                         
 -11   1  18         11.15          3.51        18.35 o                         
 -10   1  18        338.21        307.64        24.04 o                         
  -9   1  18        592.29        616.76        37.04 o                         
  -8   1  18       1475.94       1568.64        40.34 o                         
  -7   1  18        153.95        151.07        16.89 o                         
  -6   1  18       1466.84       1466.80        36.24 o                         
  -5   1  18        116.69        120.10        11.82 o                         
  -4   1  18       3873.89       3905.86        56.81 o                         
  -3   1  18        741.75        753.24        22.62 o                         
  -2   1  18        458.01        494.95        16.55 o                         
  -1   1  18       1726.07       1851.12        30.92 o                         
   0   1  18        932.69        957.82        19.07 o                         
   1   1  18        192.87        202.79        10.02 o                         
   2   1  18        127.74        108.84         8.87 o                         
   3   1  18        372.98        402.81        14.93 o                         
   4   1  18          4.16         16.65         9.08 o                         
   5   1  18        455.99        496.22        17.63 o                         
   6   1  18        248.28        253.08        16.85 o                         
   7   1  18         10.17         18.77        12.62 o                         
   8   1  18        428.48        443.12        21.45 o                         
   9   1  18         39.64         24.46        20.27 o                         
  10   1  18        332.43        269.08        26.25 o                         
  11   1  18        279.50        238.52        34.00 o                         
  12   1  18        918.88        848.14        53.91 o                         
  13   1  18         95.36         84.73        47.28 o                         
  14   1  18          2.39        -21.98        31.92 o                         
  15   1  18         91.39        101.73        38.02 o                         
  16   1  18          7.97        -13.48        36.06 o                         
  17   1  18        251.81        348.23        64.32 o                         
 -18   2  18         26.44         55.91        37.63 o                         
 -17   2  18          6.58         43.86        34.59 o                         
 -16   2  18         14.65        -31.14        31.14 o                         
 -15   2  18        148.20        184.06        36.16 o                         
 -14   2  18         83.59         69.21        32.18 o                         
 -13   2  18        551.39        710.41       102.42 o                         
 -12   2  18          0.16         24.13        21.90 o                         
 -11   2  18         37.73         27.55        19.14 o                         
 -10   2  18        702.55        685.01        33.25 o                         
  -9   2  18        435.53        432.88        25.84 o                         
  -8   2  18       1389.51       1375.59        38.07 o                         
  -7   2  18        155.88        123.73        15.18 o                         
  -6   2  18        151.60        179.86        23.27 o                         
  -5   2  18       5191.90       5160.42       104.05 o                         
  -4   2  18       2184.74       2346.01        45.73 o                         
  -3   2  18        499.06        618.97        20.93 o                         
  -2   2  18       2492.79       2610.42        45.61 o                         
  -1   2  18        395.18        425.41        31.25 o                         
   0   2  18       3073.66       3232.79       119.20 o                         
   1   2  18        896.17        909.13        40.81 o                         
   2   2  18       3208.28       3160.13        83.54 o                         
   3   2  18        436.42        475.46        25.50 o                         
   4   2  18        254.67        272.51        18.49 o                         
   5   2  18         21.69         31.57        10.74 o                         
   6   2  18          1.52         -6.46        11.40 o                         
   7   2  18        493.31        501.25        24.05 o                         
   8   2  18        778.07        773.29        28.94 o                         
   9   2  18         30.92          2.36        17.39 o                         
  10   2  18        693.21        683.70        37.96 o                         
  11   2  18         38.59         15.81        27.82 o                         
  12   2  18         28.00         39.14        31.71 o                         
  13   2  18        275.82        236.46        40.18 o                         
  14   2  18         46.74         97.74        36.27 o                         
  15   2  18         14.46         46.35        36.29 o                         
  16   2  18         19.19        -22.27        38.61 o                         
 -17   3  18        114.70        161.72        41.69 o                         
 -16   3  18          6.85        -38.77        56.51 o                         
 -15   3  18        172.55        231.78        40.01 o                         
 -14   3  18        275.23        281.81        43.42 o                         
 -13   3  18          0.02        -19.21        28.66 o                         
 -12   3  18         20.79         12.45        27.64 o                         
 -11   3  18        863.08        849.05        89.19 o                         
 -10   3  18       1011.53        889.29        47.21 o                         
  -9   3  18        204.47        184.63        28.31 o                         
  -8   3  18         24.16         14.95        15.08 o                         
  -7   3  18       1182.06       1154.33        36.68 o                         
  -6   3  18        332.66        358.71        22.39 o                         
  -5   3  18        132.29        167.63        16.94 o                         
  -4   3  18        432.38        468.43        21.78 o                         
  -3   3  18         54.93         71.69        12.11 o                         
  -2   3  18        553.94        555.42        30.50 o                         
  -1   3  18        923.34       1039.26        24.43 o                         
   0   3  18        425.41        419.74        13.35 o                         
   1   3  18        708.77        734.11        44.44 o                         
   2   3  18        422.50        428.70        30.19 o                         
   3   3  18       1417.12       1455.90        30.81 o                         
   4   3  18       1990.66       2185.29        42.92 o                         
   5   3  18        304.05        322.21        18.84 o                         
   6   3  18       2220.75       2205.84        47.55 o                         
   7   3  18         15.85         17.95        15.09 o                         
   8   3  18         90.08        108.73        22.66 o                         
   9   3  18        376.85        387.41        28.18 o                         
  10   3  18        571.04        534.58        37.34 o                         
  11   3  18        333.30        335.84        40.00 o                         
  12   3  18        113.86        116.29        34.07 o                         
  13   3  18        548.82        494.89        74.95 o                         
  14   3  18         82.03        150.37        77.26 o                         
  15   3  18         13.99         76.68        44.59 o                         
  16   3  18         47.81        -37.13        37.13 o                         
 -16   4  18        120.59        194.06        41.32 o                         
 -15   4  18         28.95         55.64        36.05 o                         
 -14   4  18        219.32        159.16        38.45 o                         
 -13   4  18        461.55        487.68        45.10 o                         
 -12   4  18         49.69          5.68        29.37 o                         
 -11   4  18        150.18        135.23        44.25 o                         
 -10   4  18         52.66        117.04        29.42 o                         
  -9   4  18        202.82        212.37        31.63 o                         
  -8   4  18        177.35        163.51        29.25 o                         
  -7   4  18        874.01        874.28        45.35 o                         
  -6   4  18        974.65        983.53        45.47 o                         
  -5   4  18       1423.48       1420.92        39.74 o                         
  -4   4  18        514.17        512.87        33.41 o                         
  -3   4  18          4.14          4.40        12.07 o                         
  -2   4  18       1071.15       1111.09        33.44 o                         
  -1   4  18         27.66         40.74        17.93 o                         
   0   4  18       1166.69       1262.76        31.63 o                         
   1   4  18        290.59        315.44        17.56 o                         
   2   4  18        997.04       1007.99        28.51 o                         
   3   4  18       1400.15       1346.59        34.52 o                         
   4   4  18       2947.87       2831.59        56.03 o                         
   5   4  18        244.03        282.61        20.26 o                         
   6   4  18         34.62         61.70        20.40 o                         
   7   4  18        203.52        193.40        25.37 o                         
   8   4  18       1596.57       1618.62        56.04 o                         
   9   4  18       1710.33       1693.97        52.81 o                         
  10   4  18        126.62        110.96        27.33 o                         
  11   4  18        188.21        139.26        53.07 o                         
  12   4  18        362.01        391.57       120.42 o                         
  13   4  18        149.54         72.32        51.71 o                         
  14   4  18          1.36        -34.92        53.41 o                         
 -15   5  18          2.66         32.50        46.83 o                         
 -14   5  18         45.43         59.56        35.32 o                         
 -13   5  18         94.23        109.39        59.80 o                         
 -12   5  18        601.68        565.96        47.19 o                         
 -11   5  18          4.51         15.00        29.92 o                         
 -10   5  18        274.21        278.08        36.89 o                         
  -9   5  18       2822.49       2772.98        83.05 o                         
  -8   5  18         84.33         81.38        28.64 o                         
  -7   5  18       1001.88       1021.48        50.82 o                         
  -6   5  18        251.13        256.76        66.13 o                         
  -5   5  18        264.67        287.10        31.87 o                         
  -4   5  18        122.11        116.13        26.64 o                         
  -3   5  18         53.45         72.94        24.03 o                         
  -2   5  18        223.68        203.38        27.46 o                         
  -1   5  18       2050.26       2041.54        59.79 o                         
   0   5  18        302.07        354.36        30.13 o                         
   1   5  18       1158.31       1073.13        53.32 o                         
   2   5  18        658.79        713.80        55.96 o                         
   3   5  18        903.74        929.21        77.56 o                         
   4   5  18        632.92        648.80        58.73 o                         
   5   5  18         87.82         65.77        24.07 o                         
   6   5  18       1077.07       1083.30        53.80 o                         
   7   5  18        906.90       1005.65        74.05 o                         
   8   5  18        314.67        367.79        35.25 o                         
   9   5  18       1643.28       1590.63        55.75 o                         
  10   5  18        171.25        141.34        32.73 o                         
  11   5  18         70.15         55.93        28.93 o                         
  12   5  18          1.13        -33.33        33.33 o                         
  13   5  18          6.39          0.53        39.78 o                         
 -13   6  18         68.62        161.83        63.47 o                         
 -12   6  18        172.51        148.52        49.77 o                         
 -11   6  18        161.44        140.09        61.62 o                         
 -10   6  18        178.84        127.64        34.24 o                         
  -9   6  18        277.59        274.10        38.20 o                         
  -8   6  18       2054.36       1953.44        75.26 o                         
  -7   6  18        996.77        838.66        69.42 o                         
  -6   6  18          9.74         42.20        27.37 o                         
  -5   6  18        640.47        684.85        45.86 o                         
  -4   6  18        357.00        300.82        62.37 o                         
  -3   6  18          3.30        -11.45        36.66 o                         
  -2   6  18         96.14         82.59        27.89 o                         
  -1   6  18         55.93         57.90        25.58 o                         
   0   6  18          1.98         -6.02        31.75 o                         
   1   6  18         22.73         51.22        25.90 o                         
   2   6  18        178.04        210.98        31.25 o                         
   3   6  18         17.60        -18.34        37.98 o                         
   4   6  18         34.38        -22.89        22.89 o                         
   5   6  18        164.00        114.66        29.00 o                         
   6   6  18         15.52         -1.77        24.67 o                         
   7   6  18        849.47        913.40        59.87 o                         
   8   6  18        451.45        461.86        36.99 o                         
   9   6  18        761.00        908.10        49.19 o                         
  10   6  18       2162.15       2300.77       141.25 o                         
  11   6  18          4.17        -25.78        36.43 o                         
 -10   7  18         36.14         40.33        45.72 o                         
  -9   7  18          0.46          1.36        88.51 o                         
  -8   7  18        668.27        713.96        89.73 o                         
  -7   7  18       1987.25       2037.76       105.23 o                         
  -6   7  18          0.54        -26.03        47.71 o                         
  -5   7  18        560.26        553.36        61.55 o                         
  -4   7  18         17.38         10.02        44.58 o                         
  -3   7  18        262.90        285.71        38.01 o                         
  -2   7  18        343.02        236.00        36.11 o                         
  -1   7  18        117.16        106.39        30.89 o                         
   0   7  18        251.33        197.43        34.39 o                         
   1   7  18        191.15        194.04        33.67 o                         
   2   7  18        127.61         74.45        30.17 o                         
   3   7  18        116.24         84.85        31.38 o                         
   4   7  18          0.94          7.64        28.83 o                         
   5   7  18          5.59         11.40        29.18 o                         
   6   7  18        141.35         79.36        53.87 o                         
   7   7  18         87.04         91.93        29.12 o                         
   8   7  18        232.78        234.37        33.72 o                         
  -4   8  18         67.73         23.76       116.94 o                         
  -3   8  18        738.96        820.73        70.13 o                         
  -2   8  18          9.10         81.70        42.31 o                         
  -1   8  18         58.61        146.60        47.48 o                         
   0   8  18         50.44         64.32        44.31 o                         
   1   8  18          6.20         40.52        41.03 o                         
   2   8  18          6.05        -37.65        37.65 o                         
 -17   0  19        252.06        237.08        78.29 o                         
 -15   0  19         45.47          1.30        33.56 o                         
 -13   0  19       1242.63       1198.52        64.90 o                         
 -11   0  19         14.60         33.26        26.47 o                         
  -9   0  19        104.13         90.48        25.06 o                         
  -7   0  19       1973.87       1797.00       100.47 o                         
  -5   0  19       4516.10       5004.03       148.85 o                         
  -3   0  19       4003.96       4356.40        79.86 o                         
  -1   0  19       7457.67       7912.69       338.59 o                         
   1   0  19         91.46         86.27        15.56 o                         
   3   0  19       1117.55       1318.25        41.78 o                         
   5   0  19        234.63        242.74        16.33 o                         
   7   0  19       1715.35       1734.98        48.01 o                         
   9   0  19        271.99        189.66        38.42 o                         
  11   0  19       2329.62       2167.19       106.66 o                         
  13   0  19        928.14        901.31        82.02 o                         
  15   0  19         30.49         53.31        52.34 o                         
  17   0  19        183.76        268.82        72.39 o                         
 -18   1  19         24.60         19.99        64.32 o                         
 -17   1  19        246.86        267.19        48.99 o                         
 -16   1  19          1.72         41.19        32.52 o                         
 -15   1  19          2.61         40.24        39.82 o                         
 -14   1  19         36.91         45.55        27.57 o                         
 -13   1  19        433.21        312.97        28.94 o                         
 -12   1  19         19.87         36.01        19.90 o                         
 -11   1  19       4449.41       4241.65        91.25 o                         
 -10   1  19        224.42        222.80        23.79 o                         
  -9   1  19         29.05         10.89        15.09 o                         
  -8   1  19        270.43        238.77        19.79 o                         
  -7   1  19        897.99        957.81        30.11 o                         
  -6   1  19          1.07          0.05         7.50 o                         
  -5   1  19       1364.42       1295.74        27.69 o                         
  -4   1  19        298.42        299.30        17.09 o                         
  -3   1  19       2059.25       2249.03        42.24 o                         
  -2   1  19       1683.02       1768.03        36.09 o                         
  -1   1  19       8631.19       8985.23       116.33 o                         
   0   1  19       1997.29       1877.35        33.55 o                         
   1   1  19         57.12         84.06         8.70 o                         
   2   1  19        213.29        212.44        15.50 o                         
   3   1  19       1413.26       1553.58        33.07 o                         
   4   1  19          3.96          4.56         8.86 o                         
   5   1  19         30.36         15.80        11.04 o                         
   6   1  19         40.82         74.13        15.20 o                         
   7   1  19        675.01        722.45        26.67 o                         
   8   1  19         16.06         -3.70        13.13 o                         
   9   1  19         14.23          2.61        17.28 o                         
  10   1  19        305.18        289.85        33.24 o                         
  11   1  19        386.68        384.51        37.82 o                         
  12   1  19          3.83        -25.90        25.90 o                         
  13   1  19         72.45         36.00        30.92 o                         
  14   1  19          0.15         17.67        32.21 o                         
  15   1  19         80.01         36.25        35.57 o                         
  16   1  19        352.86        390.48        50.99 o                         
 -18   2  19          6.81        -16.23        45.16 o                         
 -17   2  19         14.42        148.97        38.95 o                         
 -16   2  19          4.00         14.39        31.63 o                         
 -15   2  19          5.76         35.32        37.03 o                         
 -14   2  19          2.58         30.26        31.43 o                         
 -13   2  19       2301.41       2277.23        74.47 o                         
 -12   2  19         40.52         29.31        32.27 o                         
 -11   2  19          0.24         21.17        20.16 o                         
 -10   2  19        277.13        281.55        24.78 o                         
  -9   2  19        617.12        639.79        31.60 o                         
  -8   2  19          4.48         -4.62         9.85 o                         
  -7   2  19        170.18        151.98        14.49 o                         
  -6   2  19         98.24         90.37        11.67 o                         
  -5   2  19       2013.83       2232.73        45.99 o                         
  -4   2  19        843.81        921.72        26.82 o                         
  -3   2  19       2994.98       3274.70        57.61 o                         
  -2   2  19       1606.16       1508.95        30.82 o                         
  -1   2  19       2650.20       2841.70        78.22 o                         
   0   2  19        610.57        672.89        37.99 o                         
   1   2  19         95.12        159.86        22.97 o                         
   2   2  19        501.80        449.04        47.23 o                         
   3   2  19       1717.92       1834.06        33.92 o                         
   4   2  19       1804.23       1824.83        36.17 o                         
   5   2  19         81.60         83.59        12.24 o                         
   6   2  19          2.21         23.87        12.05 o                         
   7   2  19        212.99        203.38        17.96 o                         
   8   2  19       1039.22       1049.47        35.66 o                         
   9   2  19         75.65         17.35        17.96 o                         
  10   2  19        128.34        115.35        23.46 o                         
  11   2  19       1251.57       1130.93        90.88 o                         
  12   2  19         74.06         94.92        32.66 o                         
  13   2  19        293.89        235.23        39.66 o                         
  14   2  19          6.01        -30.32        30.32 o                         
  15   2  19         20.30         12.62        36.20 o                         
  16   2  19         17.53        -36.98        36.98 o                         
 -17   3  19         23.80         94.81        53.90 o                         
 -16   3  19         32.27         -9.13        32.49 o                         
 -15   3  19         71.13         51.79        32.39 o                         
 -14   3  19         16.66         -8.32        34.33 o                         
 -13   3  19        247.17        248.05        36.52 o                         
 -12   3  19         46.60         73.38        29.36 o                         
 -11   3  19       2431.22       2502.12       116.31 o                         
 -10   3  19       3528.72       3493.87        89.32 o                         
  -9   3  19       2242.78       2281.94        67.35 o                         
  -8   3  19         10.73         41.53        22.26 o                         
  -7   3  19        777.13        732.96        31.39 o                         
  -6   3  19        122.52        129.83        17.05 o                         
  -5   3  19        173.85        235.89        18.71 o                         
  -4   3  19         49.13         56.63        12.69 o                         
  -3   3  19       1645.39       1713.21        37.56 o                         
  -2   3  19        138.83        132.08        12.15 o                         
  -1   3  19         46.68         83.06         9.15 o                         
   0   3  19        446.83        443.29        34.91 o                         
   1   3  19        644.44        705.07        43.94 o                         
   2   3  19        764.90        792.77        68.31 o                         
   3   3  19        208.76        215.54        12.10 o                         
   4   3  19        173.35        210.17        20.37 o                         
   5   3  19         83.34        111.96        14.02 o                         
   6   3  19         79.73         72.99        14.71 o                         
   7   3  19         55.20         52.40        18.97 o                         
   8   3  19        158.97        155.36        25.36 o
[truncated: 291,034 more chars]
