# Supplementary material for: Crystal structure and fluorescence of 1-[8-phenyl-9-(phenyl­ethyn­yl)-4H-benzo[def]carbazol-4-yl]ethan-1-one
Source: Acta Crystallogr E Crystallogr Commun. 2022 May 13;78(Pt 6):590–3. doi: 10.1107/S2056989022004509 (PMC9431799; doi:10.1107/S2056989022004509)
Supplement: Supplementary file 3 [file e-78-00590-Isup3.cml]

<?xml version="1.0" ?>
<cml>
<molecule id="m1">
  <atomArray>
    <atom id="a1" elementType="C"
          x2="-4.289999961853027" y2="0.33000000238418536" />
    <atom id="a2" elementType="C"
          x2="-5.623639961853026" y2="1.1000000023841858" />
    <atom id="a3" elementType="C"
          x2="-6.957433961853027" y2="0.33000000238418536" />
    <atom id="a4" elementType="C"
          x2="-6.957433961853027" y2="-1.2099999976158138" />
    <atom id="a5" elementType="C"
          x2="-5.623639961853026" y2="-1.9799999976158134" />
    <atom id="a6" elementType="C"
          x2="-4.289999961853027" y2="-1.2099999976158138" />
    <atom id="a7" elementType="C"
          x2="-2.9563599618530283" y2="-1.9799999976158134" />
    <atom id="a8" elementType="C"
          x2="-1.6225659618530273" y2="-1.2099999976158138" />
    <atom id="a9" elementType="C"
          x2="-1.6225659618530273" y2="0.33000000238418536" />
    <atom id="a10" elementType="C"
          x2="-2.9563599618530283" y2="1.1000000023841858" />
    <atom id="a11" elementType="C"
          x2="-6.957279965024292" y2="3.4100677607705903" />
    <atom id="a12" elementType="C"
          x2="-8.29098780361279" y2="2.640117501800832" />
    <atom id="a13" elementType="C"
          x2="-8.291064802027158" y2="1.1000836226076292" />
    <atom id="a14" elementType="C"
          x2="-5.623649124850162" y2="2.639984140547147" />
    <atom id="a15" elementType="N"
          x2="-3.9049999713897705" y2="2.5850000381469727" />
    <atom id="a16" elementType="C"
          x2="-2.8160555283624875" y2="3.6739444811742556" />
    <atom id="a17" elementType="O"
          x2="-3.586055528362487" y2="5.007623603002291" />
    <atom id="a18" elementType="C"
          x2="-1.2760555283624875" y2="3.6739444811742556" />
    <atom id="a19" elementType="C"
          x2="-5.623639961853026" y2="-3.5199999976158134" />
    <atom id="a20" elementType="C"
          x2="-8.497433961853027" y2="-1.209999997615814" />
    <atom id="a21" elementType="C"
          x2="-9.58637840488031" y2="-0.12105555458853079" />
    <atom id="a22" elementType="C"
          x2="-11.12637840488031" y2="-0.12105555458853098" />
    <atom id="a23" elementType="C"
          x2="-6.957309302901285" y2="-4.290016938174854" />
    <atom id="a24" elementType="C"
          x2="-6.957309302901285" y2="-5.830050819292935" />
    <atom id="a25" elementType="C"
          x2="-5.623639961853026" y2="-6.600067759851975" />
    <atom id="a26" elementType="C"
          x2="-4.289970620804768" y2="-5.830050819292935" />
    <atom id="a27" elementType="C"
          x2="-4.289970620804768" y2="-4.290016938174854" />
    <atom id="a28" elementType="C"
          x2="-12.460047745928568" y2="0.6489613859705095" />
    <atom id="a29" elementType="C"
          x2="-13.793717086976827" y2="-0.12105555458853101" />
    <atom id="a30" elementType="C"
          x2="-13.793717086976827" y2="-1.661089435706612" />
    <atom id="a31" elementType="C"
          x2="-12.460047745928568" y2="-2.431106376265652" />
    <atom id="a32" elementType="C"
          x2="-11.12637840488031" y2="-1.661089435706612" />
  </atomArray>
  <bondArray>
    <bond atomRefs2="a1 a2" order="1" />
    <bond atomRefs2="a1 a6" order="2" />
    <bond atomRefs2="a1 a10" order="1" />
    <bond atomRefs2="a3 a4" order="1" />
    <bond atomRefs2="a4 a5" order="2" />
    <bond atomRefs2="a5 a6" order="1" />
    <bond atomRefs2="a6 a7" order="1" />
    <bond atomRefs2="a7 a8" order="2" />
    <bond atomRefs2="a8 a9" order="1" />
    <bond atomRefs2="a9 a10" order="2" />
    <bond atomRefs2="a13 a3" order="2" />
    <bond atomRefs2="a2 a3" order="1" />
    <bond atomRefs2="a2 a14" order="2" />
    <bond atomRefs2="a11 a12" order="2" />
    <bond atomRefs2="a11 a14" order="1" />
    <bond atomRefs2="a12 a13" order="1" />
    <bond atomRefs2="a14 a15" order="1" />
    <bond atomRefs2="a10 a15" order="1" />
    <bond atomRefs2="a15 a16" order="1" />
    <bond atomRefs2="a16 a17" order="2" />
    <bond atomRefs2="a16 a18" order="1" />
    <bond atomRefs2="a5 a19" order="1" />
    <bond atomRefs2="a4 a20" order="1" />
    <bond atomRefs2="a20 a21" order="3" />
    <bond atomRefs2="a21 a22" order="1" />
    <bond atomRefs2="a19 a23" order="2" />
    <bond atomRefs2="a19 a27" order="1" />
    <bond atomRefs2="a23 a24" order="1" />
    <bond atomRefs2="a24 a25" order="2" />
    <bond atomRefs2="a25 a26" order="1" />
    <bond atomRefs2="a26 a27" order="2" />
    <bond atomRefs2="a32 a22" order="2" />
    <bond atomRefs2="a28 a22" order="1" />
    <bond atomRefs2="a28 a29" order="2" />
    <bond atomRefs2="a29 a30" order="1" />
    <bond atomRefs2="a30 a31" order="2" />
    <bond atomRefs2="a31 a32" order="1" />
  </bondArray>
</molecule>
</cml>
